# Supplementary material for: Comparative Pathogenomics Reveals Horizontally Acquired Novel Virulence Genes in Fungi Infecting Cereal Hosts
Source: PLoS Pathog. 2012 Sep 27;8(9):e1002952. doi: 10.1371/journal.ppat.1002952 (PMC3460631; doi:10.1371/journal.ppat.1002952)
Supplement: Dataset S1 — BLASTmatrix analysis of F. pseudograminearum proteins against 27 fungal species. The BLASTmatrix tab contains the reciprocal best hit information in each of the 27 genomes for all 12448 F. pseudograminearum proteins. The identifier, percentage identity, match length, e-value and bit score are given for each of the hits. The FpSpecific156 tab contains the locus identifiers for all 156 F. pseudograminearum proteins that had no reciprocal best BLASTp hits in any of the 27 species. The FilteredBLASTmatrix239proteins tab contains the cereal pathogen specific set of 239 proteins and the bit score information for the matches across the 27 organisms. (XLSX) [file ppat.1002952.s001.xlsx]

## Sheet: BLASTmatrix
		Aspergillus nidulans	Aspergillus nidulans	Aspergillus nidulans	Aspergillus nidulans	Aspergillus nidulans	Botrytis cinerea	Botrytis cinerea	Botrytis cinerea	Botrytis cinerea	Botrytis cinerea	Colletotrichum graminicola	Colletotrichum graminicola	Colletotrichum graminicola	Colletotrichum graminicola	Colletotrichum graminicola	Colletotrichum higginsianum	Colletotrichum higginsianum	Colletotrichum higginsianum	Colletotrichum higginsianum	Colletotrichum higginsianum	Cochliobolus heterostrophus C4	Cochliobolus heterostrophus C4	Cochliobolus heterostrophus C4	Cochliobolus heterostrophus C4	Cochliobolus heterostrophus C4	Cochliobolus heterostrophus C5	Cochliobolus heterostrophus C5	Cochliobolus heterostrophus C5	Cochliobolus heterostrophus C5	Cochliobolus heterostrophus C5	Cochliobolus sativus	Cochliobolus sativus	Cochliobolus sativus	Cochliobolus sativus	Cochliobolus sativus	Fusarium graminearum	Fusarium graminearum	Fusarium graminearum	Fusarium graminearum	Fusarium graminearum	Fusarium oxysporum f. sp. lycopersici	Fusarium oxysporum f. sp. lycopersici	Fusarium oxysporum f. sp. lycopersici	Fusarium oxysporum f. sp. lycopersici	Fusarium oxysporum f. sp. lycopersici	Fusarium oxysporum strain 5176	Fusarium oxysporum strain 5176	Fusarium oxysporum strain 5176
FpProtein	Length (amino acids)	MatchID	PercentID	Length	Evalue	Score	MatchID	PercentID	Length	Evalue	Score	MatchID	PercentID	Length	Evalue	Score	MatchID	PercentID	Length	Evalue	Score	MatchID	PercentID	Length	Evalue	Score	MatchID	PercentID	Length	Evalue	Score	MatchID	PercentID	Length	Evalue	Score	MatchID	PercentID	Length	Evalue	Score	MatchID	PercentID	Length	Evalue	Score	MatchID	PercentID	Length
FPSE_00001	68
FPSE_00002	256																																				FGSG_04740	82.42	256	5e-121	429
FPSE_00003	147																																				FGSG_11753	83.82	136	2e-63	236	FOXG_00714	27.69	130	1e-07	51.2	FOXB_09587	27.69	130
FPSE_00004	450	ANID_05601T0	62.61	444	6e-165	575	jgi|Botci1|4403|BC1T_15049	59.82	448	2e-161	564	GLRG_11086T0	59.06	447	8e-158	552	CH063_03682T0	60.58	449	6e-167	582	jgi|CocheC4_1|174470|estExt_Genewise1.C_20_t10254	59.91	449	5e-161	563	jgi|CocheC5_3|1173538|estExt_Genewise1Plus.C_7_t10487	59.91	449	5e-161	563	jgi|Cocsa1|188437|estExt_fgenesh1_pg.C_3_t20297	59.91	449	4e-161	563	FGSG_00346	99.33	450	0	927	FOXG_00713	91.33	450	0	870	FOXB_09588	89.78	450
FPSE_00005	376																																				FGSG_00347	97.14	210	2e-120	427	FOXG_00712	77.58	223	3e-98	354	FOXB_09589	77.13	223
FPSE_00006	984						jgi|Botci1|9539|BC1T_06939	42.34	940	0	696	GLRG_06683T0	49.64	977	0	925	CH063_09722T0	49	1002	0	914	jgi|CocheC4_1|142403|e_gw1.16.373.1	39.22	877	4e-151	531	jgi|CocheC5_3|1123411|estExt_Genewise1.C_1_t30245	39.22	877	4e-151	531	jgi|Cocsa1|167796|fgenesh1_pm.2_#_629	38.43	864	2e-152	535	FGSG_00348	98.78	984	0	2032	FOXG_00711	80.89	947	0	1631	FOXB_09590	80.89	947
FPSE_00007	969	ANID_04892T0	44.96	783	0	670	jgi|Botci1|9541|BC1T_06941	47.03	993	0	802	GLRG_06681T0	49.77	1069	0	951	CH063_13968T0	48.67	602	7e-139	490	jgi|CocheC4_1|172240|estExt_Genewise1.C_16_t10296	42.67	825	0	652	jgi|CocheC5_3|1123407|estExt_Genewise1.C_1_t30241	42.67	825	0	652	jgi|Cocsa1|196484|estExt_fgenesh1_pm.C_2_t20129	41.59	844	0	647	FGSG_00349	96.29	997	0	1930	FOXG_00710	81.76	998	0	1637	FOXB_09591	81.36	998
FPSE_00008	281	ANID_04891T0	74.44	223	1e-91	331	jgi|Botci1|9543|BC1T_06943	84.73	131	4e-66	246	GLRG_06680T0	79.51	283	3e-110	393	CH063_13061T0	80.21	283	5e-109	389	jgi|CocheC4_1|204273|estExt_Genewise1Plus.C_250382	77.65	179	5e-76	280	jgi|CocheC5_3|1018913|fgenesh1_kg.1_#_537_#_980_3_CCBO_CCBP_CCBU_CCBW_EXTA_EXTB	77.65	179	5e-76	280	jgi|Cocsa1|33672|fgenesh1_kg.2_#_808_#_Locus574v1rpkm179.27	77.65	179	1e-76	281	FGSG_00350	96.09	281	4e-131	462	FOXG_00709	90.43	282	2e-126	447	FOXB_09592	92.02	238
FPSE_00009	767						jgi|Botci1|9551|BC1T_06951	37.55	546	2e-101	365	GLRG_06679T0	52.84	564	7e-171	596	CH063_10962T0	52.71	571	1e-172	602	jgi|CocheC4_1|67404|estExt_fgenesh1_pm.C_1_t10123	38.25	481	1e-85	313	jgi|CocheC5_3|1126276|estExt_Genewise1.C_2_t10342	38.25	481	1e-85	313	jgi|Cocsa1|106654|estExt_Genewise1.C_1_t40439	38.25	481	2e-85	312	FGSG_00351	97.85	650	0	1314	FOXG_00708	73.78	595	0	862	FOXB_13056	67.6	750
FPSE_00010	307	ANID_07545T0	47.51	362	3e-46	181	jgi|Botci1|2511|BC1T_13730	48.22	338	7e-51	196	GLRG_01314T0	69.02	297	2e-93	337	CH063_08450T0	68.04	291	7e-87	315	jgi|CocheC4_1|21556|fgenesh1_pg.6_#_324	53.92	217	3e-43	171	jgi|CocheC5_3|1093958|e_gw1.4.171.1	53.92	217	3e-43	171	jgi|Cocsa1|336507|CE131948_11533	53.92	217	2e-43	171	FGSG_00352	99.02	307	1e-177	617	FOXG_00707	86.32	307	1e-138	488	FOXB_13057	86.32	307
FPSE_00011	188	ANID_03687T0	64.81	162	2e-58	220	jgi|Botci1|2550|BC1T_13939	58.6	186	1e-56	214	GLRG_06675T0	66.49	188	2e-70	260	CH063_10118T0	65.96	188	3e-70	259	jgi|CocheC4_1|32541|fgenesh1_kg.14_#_63_#_1400_1_CCBO_CCBP_CCBU_CCBW_EXTA_EXTB	58.33	180	3e-54	206	jgi|CocheC5_3|1018826|fgenesh1_kg.1_#_450_#_1400_1_CCBO_CCBP_CCBU_CCBW_EXTA_EXTB	58.33	180	3e-54	206	jgi|Cocsa1|48560|gw1.4.449.1	63.82	152	2e-51	197	FGSG_00353	97.87	188	8e-107	381	FOXG_00706	89.36	188	3e-93	336	FOXB_13058	84.85	198
FPSE_00012	220																																				FGSG_00354	91.95	87	7e-43	169	FOXG_00705	33.33	141	8e-14	72.8
FPSE_00013	743	ANID_04998T0	81	742	0	1205	jgi|Botci1|7212|BC1T_05354	87.87	742	0	1314	GLRG_06678T0	92.86	742	0	1379	CH063_13755T0	92.09	607	0	1136	jgi|CocheC4_1|146874|e_gw1.23.470.1	81.13	742	0	1241	jgi|CocheC5_3|1027427|fgenesh1_pg.3_#_320	81.13	742	0	1241	jgi|Cocsa1|295646|CE91087_2186	80.86	742	0	1238	FGSG_00355	100	742	0	1532	FOXG_00703	98.38	742	0	1508	FOXB_13059	98.38	742
FPSE_00014	1125	ANID_00272T0	62.92	356	3e-130	462	jgi|Botci1|1446|BC1T_03018	52.2	726	0	709	GLRG_04394T0	64.43	731	0	917	CH063_08913T0	64.8	733	0	934																FGSG_11755	99.19	745	0	1512	FOXG_00701	92.21	745	0	1348	FOXB_13060	92.62	745
FPSE_00015	254	ANID_02104T0	53.03	264	2e-68	254	jgi|Botci1|16307|BC1T_12656	61.24	258	8e-87	315	GLRG_04391T0	67.06	255	1e-96	347	CH063_00846T0	66.16	263	3e-94	340	jgi|CocheC4_1|199485|estExt_Genewise1Plus.C_16_t20086	57.87	254	1e-76	281	jgi|CocheC5_3|1123658|estExt_Genewise1.C_1_t40019	57.87	254	1e-76	281	jgi|Cocsa1|178464|estExt_Genemark1.C_2_t20224	57.87	254	3e-76	280	FGSG_00357	98.03	254	3e-146	512	FOXG_00700	88.98	254	1e-132	468	FOXB_13061	89.37	254
FPSE_00016	126	ANID_02105T0	88.42	95	2e-45	176	jgi|Botci1|16306|BC1T_12655	85.42	96	1e-43	170	GLRG_04390T0	91.58	95	3e-47	182	CH063_00847T0	91.58	95	3e-47	182	jgi|CocheC4_1|172484|estExt_Genewise1.C_16_t20075	78.12	96	4e-40	158	jgi|CocheC5_3|1163040|estExt_Genewise1Plus.C_1_t30443	78.12	96	4e-40	158	jgi|Cocsa1|157089|gm1.1905_g	78.12	96	4e-40	158	FGSG_00358	100	126	1e-67	249	FOXG_00699	97.89	95	1e-50	193	FOXB_13062	97.89	95
FPSE_00017	830	ANID_03939T0	45.37	842	0	716	jgi|Botci1|8881|BC1T_06672	53.87	826	0	906	GLRG_06463T0	65.72	811	0	1105	CH063_04614T0	64.86	811	0	1051	jgi|CocheC4_1|82056|estExt_fgenesh1_pg.C_140287	48.59	850	0	791	jgi|CocheC5_3|1199839|estExt_fgenesh1_pg.C_1_t20084	48.59	850	0	791	jgi|Cocsa1|85448|e_gw1.4.400.1	48.82	848	0	789	FGSG_00359	99.52	830	0	1701	FOXG_00698	87.73	815	0	1443	FOXB_13063	87.85	815
FPSE_00018	98	ANID_10963T0	74.49	98	3e-34	138	jgi|Botci1|10469|BC1T_08027	89.8	98	5e-48	184	GLRG_10386T0	88.76	89	2e-42	165	CH063_04345T0	89.89	89	1e-42	166						jgi|CocheC5_3|1153497|fgenesh1_pm.4_#_310	73.86	88	4e-37	147	jgi|Cocsa1|338961|CE134402_10231	73.86	88	4e-37	147	FGSG_00360	100	98	2e-52	199	FOXG_00697	100	98	2e-52	199	FOXB_13064	98.95	95
FPSE_00019	844	ANID_10962T0	46.53	763	0	642						GLRG_10385T0	58.33	852	0	917	CH063_04346T0	57.69	865	0	913	jgi|CocheC4_1|191036|estExt_Genewise1Plus.C_6_t30005	47.37	836	0	676	jgi|CocheC5_3|1169437|estExt_Genewise1Plus.C_4_t10290	47.37	836	0	676	jgi|Cocsa1|37879|fgenesh1_kg.9_#_195_#_Locus20301v1rpkm3.69	47.22	845	0	685	FGSG_00361	95.74	845	0	1651	FOXG_00696	82.61	851	0	1420	FOXB_13065	82.73	851
FPSE_00020	142											GLRG_10414T0	43.8	137	1e-30	127	CH063_01446T0	44.93	138	2e-29	123	jgi|CocheC4_1|85141|estExt_fgenesh1_pg.C_420046	31.37	153	3e-20	92.8	jgi|CocheC5_3|1208031|estExt_fgenesh1_pg.C_230046	31.37	153	3e-20	92.8	jgi|Cocsa1|150861|estExt_Genewise1Plus.C_14_t30007	30.46	151	3e-19	89.7	FGSG_11756	96.48	142	5e-78	284
FPSE_00021	837	ANID_06339T0	33.33	585	6e-80	294						GLRG_10409T0	58.75	914	0	957	CH063_01697T0	58.56	905	0	954	jgi|CocheC4_1|70307|estExt_fgenesh1_pm.C_60363	37.36	629	1e-97	353	jgi|CocheC5_3|27881|CocheC5_1.estExt_fgenesh1_pg.C_30091	37.36	629	2e-97	353	jgi|Cocsa1|336581|CE132022_4311	36.87	632	9e-96	347	FGSG_00362	99.28	837	0	1640	FOXG_00695	88.49	843	0	1448	FOXB_13066	88.61	843
FPSE_00022	987	ANID_02417T0	30.33	1042	2e-119	426	jgi|Botci1|13717|BC1T_02231	41.6	1024	0	728	GLRG_10410T0	52.98	1008	0	956	CH063_03121T0	52.96	997	0	963	jgi|CocheC4_1|58274|fgenesh1_pm.6_#_31	34.43	1002	4e-148	521	jgi|CocheC5_3|1192444|estExt_fgenesh1_pm.C_4_t10431	34.43	1002	4e-148	521	jgi|Cocsa1|200930|estExt_fgenesh1_pm.C_9_t20028	34.13	1002	2e-145	512	FGSG_00363	95.36	991	0	1824	FOXG_00694	78.95	988	0	1561	FOXB_13067	78.64	988
FPSE_00023	435	ANID_02416T0	60.71	420	7e-149	522	jgi|Botci1|13718|BC1T_02232	70.24	420	2e-179	624	GLRG_10411T0	79.2	423	0	715	CH063_03119T0	79.57	421	0	707	jgi|CocheC4_1|38136|gm1.2924_g	66.05	430	7e-172	598	jgi|CocheC5_3|1094352|e_gw1.4.1664.1	65.58	430	2e-169	590	jgi|Cocsa1|161852|gm1.6668_g	66.28	430	6e-172	599	FGSG_00364	98.39	435	0	890	FOXG_00693	92.68	369	0	727	FOXB_13068	89.2	435
FPSE_00024	381	ANID_02415T0	64.25	372	5e-137	482	jgi|Botci1|13719|BC1T_02233	64.01	389	8e-146	511	GLRG_10412T0	70.6	381	8e-160	558	CH063_03118T0	70.87	381	5e-162	566	jgi|CocheC4_1|58575|fgenesh1_pm.6_#_332	60.05	378	2e-125	444	jgi|CocheC5_3|1222623|estExt_Genemark1.C_4_t10132	60.05	378	2e-125	444	jgi|Cocsa1|92552|e_gw1.9.827.1	59.79	378	1e-124	441	FGSG_00365	98.69	381	0	791	FOXG_00692	93.96	381	0	732	FOXB_13069	93.96	381
FPSE_00025	60																																				FGSG_11757	98.33	60	2e-28	119	FOXG_00691	76	50	4e-18	85.1	FOXB_13070	69.57	46
FPSE_00026	1471	ANID_02086T0	33.25	1537	2e-153	539	jgi|Botci1|16312|BC1T_12661	42.27	1578	0	981	GLRG_10401T0	50.84	1011	0	850	CH063_02174T0	50.64	1019	0	839	jgi|CocheC4_1|172070|estExt_Genewise1.C_16_t10052	34	300	5e-41	166	jgi|CocheC5_3|1123247|estExt_Genewise1.C_1_t30010	34	300	5e-41	166	jgi|Cocsa1|33394|fgenesh1_kg.2_#_530_#_Locus5338v1rpkm20.45	32.53	867	8e-84	308	FGSG_15732	96.87	1471	0	2638	FOXG_00690	79.54	1510	0	2256	FOXB_13071	79.8	1510
FPSE_00027	270	ANID_02085T0	78.23	271	2e-126	446	jgi|Botci1|16311|BC1T_12660	82.42	273	9e-136	478	GLRG_10400T0	86.67	270	3e-142	499	CH063_02175T0	87.04	270	5e-143	502	jgi|CocheC4_1|32840|fgenesh1_kg.16_#_11_#_3764_1_CCBO_CCBP_CCBU_CCBW_EXTA_EXTB	80.07	276	7e-134	471	jgi|CocheC5_3|1018526|fgenesh1_kg.1_#_150_#_3764_1_CCBO_CCBP_CCBU_CCBW_EXTA_EXTB	80.07	276	7e-134	471	jgi|Cocsa1|81386|e_gw1.2.1859.1	79.71	276	1e-133	470	FGSG_00367	100	270	5e-161	562	FOXG_00689	96.67	270	3e-157	550	FOXB_13072	96.67	270
FPSE_00028	734	ANID_00302T0	41.7	753	2e-118	422						GLRG_10399T0	57.16	761	0	742	CH063_02176T0	58.01	755	0	751	jgi|CocheC4_1|58453|fgenesh1_pm.6_#_210	55.37	242	4e-80	295	jgi|CocheC5_3|1169842|estExt_Genewise1Plus.C_4_t20215	55.37	242	4e-80	295	jgi|Cocsa1|337384|CE132825_1692	55.79	242	8e-80	294	FGSG_15733	99.46	734	0	1483	FOXG_00688	83.74	738	0	1140	FOXB_13073	86.31	738
FPSE_00029	100																																				FGSG_11759	95	100	2e-51	196
FPSE_00030	439	ANID_02738T0	64.41	444	5e-175	609						GLRG_10396T0	77.55	441	0	734	CH063_08353T0	76.87	441	0	733	jgi|CocheC4_1|48584|estExt_Genemark1.C_60098	65.38	442	3e-178	620	jgi|CocheC5_3|1202021|estExt_fgenesh1_pg.C_4_t10330	65.38	442	3e-178	620	jgi|Cocsa1|38106|fgenesh1_kg.9_#_422_#_Locus1533v1rpkm69.78	65.16	442	3e-178	620	FGSG_00369	100	439	0	919	FOXG_00687	92.69	438	0	864	FOXB_13074	92.69	438
FPSE_00031	295	ANID_06074T0	48.49	299	6e-45	176	jgi|Botci1|5589|BC1T_15665	54.32	324	1e-80	294	GLRG_10397T0	64.86	313	7e-99	355	CH063_08351T0	65.18	313	2e-103	370	jgi|CocheC4_1|41064|gm1.5852_g	49.84	305	3e-57	217	jgi|CocheC5_3|1025717|fgenesh1_pg.1_#_785	49.84	305	3e-57	217	jgi|Cocsa1|24758|fgenesh1_pg.4_#_548	60	200	4e-57	217	FGSG_00370	96.61	295	1e-142	501	FOXG_00686	83.05	295	2e-112	401	FOXB_13075	83.05	295
FPSE_00032	836	ANID_05856T0	50.63	794	0	698	jgi|Botci1|11606|BC1T_08622	54.53	895	0	824	GLRG_10402T0	61.35	859	0	915	CH063_04115T0	63.85	816	0	912	jgi|CocheC4_1|198178|estExt_Genewise1Plus.C_14_t20257	48.09	888	0	717	jgi|CocheC5_3|1220581|estExt_Genemark1.C_1_t20143	48.09	888	0	717	jgi|Cocsa1|84613|e_gw1.4.881.1	48.58	883	0	721	FGSG_00371	99.28	836	0	1724	FOXG_00685	86.43	840	0	1402	FOXB_13076	86.55	840
FPSE_00033	545	ANID_01533T0	46.72	548	1e-135	478	jgi|Botci1|10374|BC1T_07932	60.94	425	2e-150	528	GLRG_10403T0	61.49	509	0	653	CH063_04114T0	77.38	252	6e-118	420	jgi|CocheC4_1|190951|estExt_Genewise1Plus.C_6_t20417	51.99	502	5e-139	490	jgi|CocheC5_3|1169521|estExt_Genewise1Plus.C_4_t10378	51.99	502	5e-139	490	jgi|Cocsa1|145109|estExt_Genewise1Plus.C_9_t20160	51.23	527	2e-140	494	FGSG_00372	98.72	545	0	1112	FOXG_00684	80.08	472	0	793	FOXB_13077	78.35	545
FPSE_00034	242	ANID_01534T0	69.83	242	6e-97	348	jgi|Botci1|10373|BC1T_07931	71.72	244	1e-97	350	GLRG_10404T0	79.1	244	1e-108	387	CH063_01702T0	81.15	244	6e-111	395	jgi|CocheC4_1|38412|gm1.3200_g	67.49	243	2e-89	324	jgi|CocheC5_3|1169524|estExt_Genewise1Plus.C_4_t10381	67.49	243	2e-89	324	jgi|Cocsa1|120004|estExt_Genewise1.C_9_t20168	66.26	243	2e-88	320	FGSG_00373	100	242	2e-135	477	FOXG_00683	96.69	242	7e-127	448	FOXB_13078	96.28	242
FPSE_00035	694	ANID_03910T0	40.68	735	7e-120	427	jgi|Botci1|7984|BC1T_16197	44.44	522	1e-114	409	GLRG_10405T0	54.57	711	0	704	CH063_01701T0	53.59	724	0	697	jgi|CocheC4_1|197855|estExt_Genewise1Plus.C_14_t10394	38.4	724	4e-108	387	jgi|CocheC5_3|1163870|estExt_Genewise1Plus.C_1_t50369	38.4	724	5e-108	387	jgi|Cocsa1|179882|estExt_Genemark1.C_4_t20006	38.71	726	3e-109	391	FGSG_00374	96.11	694	0	1296	FOXG_00682	79.68	694	0	1116	FOXB_13079	76.04	530
FPSE_00036	487	ANID_03586T0	51.37	510	4e-124	440	jgi|Botci1|10065|BC1T_07230	63.01	492	8e-175	608	GLRG_10406T0	73.68	494	0	770	CH063_01700T0	74.09	494	0	779	jgi|CocheC4_1|190992|estExt_Genewise1Plus.C_6_t20458	65.04	492	0	641	jgi|CocheC5_3|1130087|estExt_Genewise1.C_4_t10341	65.04	492	0	641	jgi|Cocsa1|37897|fgenesh1_kg.9_#_213_#_Locus5019v1rpkm21.78	64.63	475	0	632	FGSG_00375	98.36	487	0	991	FOXG_00681	93.02	487	0	947	FOXB_13080	93.65	394
FPSE_00037	468	ANID_02414T0	80.76	473	0	792	jgi|Botci1|13720|BC1T_02234	80.58	309	2e-139	491	GLRG_10407T0	87.39	468	0	847	CH063_01699T0	88.25	468	0	855	jgi|CocheC4_1|131758|e_gw1.6.392.1	79.11	474	0	777	jgi|CocheC5_3|1222624|estExt_Genemark1.C_4_t10133	79.11	474	0	777	jgi|Cocsa1|182335|estExt_Genemark1.C_9_t10250	78.69	474	0	778	FGSG_00376	100	468	0	970	FOXG_00680	97.01	468	0	942	FOXB_13081	96.79	468
FPSE_00038	214	ANID_01621T0	33.01	206	6e-26	112	jgi|Botci1|14640|BC1T_11199	33.33	87	4e-05	43.5	GLRG_04383T0	38.1	189	6e-34	139	CH063_07979T0	33.67	199	2e-28	121	jgi|CocheC4_1|32852|fgenesh1_kg.16_#_23_#_7163_1_CCBO_CCBP_CCBU_CCBW_EXTA_EXTB	37.3	126	2e-17	84.3	jgi|CocheC5_3|1150407|fgenesh1_pm.1_#_293	36.08	194	3e-29	123	jgi|Cocsa1|81125|e_gw1.2.2036.1	35.57	194	5e-28	119	FGSG_00377	96.13	181	4e-94	339	FOXG_00679	57.97	207	7e-71	262	FOXB_13082	57.97	207
FPSE_00039	288	ANID_05533T0	31.44	264	1e-24	108	jgi|Botci1|619|BC1T_03326	37.59	290	1e-44	175	GLRG_10847T0	46.42	293	5e-68	253	CH063_11630T0	47.28	294	1e-70	262																FGSG_00378	96.88	288	1e-172	600	FOXG_00678	72.13	287	2e-123	437	FOXB_13083	72.13	287
FPSE_00040	217
FPSE_00041	297
FPSE_00042	454											GLRG_11545T0	44.81	453	2e-111	398	CH063_11979T0	43.48	161	8e-27	117																FGSG_00379	99.34	454	0	937	FOXG_00677	89.87	454	0	855	FOXB_13084	89.47	456
FPSE_00043	623	ANID_11684T0	46.5	643	2e-142	501	jgi|Botci1|6165|BC1T_04838	49.45	637	5e-166	580	GLRG_11543T0	56.23	642	0	665	CH063_13487T0	54.28	654	0	633	jgi|CocheC4_1|76752|estExt_fgenesh1_pm.C_480004	45.98	646	4e-150	527	jgi|CocheC5_3|1180946|estExt_Genewise1Plus.C_11_t30084	45.98	646	4e-150	527	jgi|Cocsa1|39839|fgenesh1_kg.13_#_368_#_Locus5327v1rpkm20.49	46.36	645	1e-148	522	FGSG_00380	99.36	623	0	1286	FOXG_00676	88.57	621	0	1121	FOXB_13085	88.73	621
FPSE_00044	334																																				FGSG_00381	89.82	334	5e-177	615						FOXB_13087	33.87	313
FPSE_00045	1429	ANID_02887T0	33.15	1294	2e-180	629	jgi|Botci1|535|BC1T_03242	40.08	1487	0	1015	GLRG_04074T0	58.28	1443	0	1626	CH063_06623T0	58.69	765	0	892	jgi|CocheC4_1|138892|e_gw1.12.142.1	35.09	1388	0	745	jgi|CocheC5_3|1205377|estExt_fgenesh1_pg.C_110178	35.09	1388	0	745	jgi|Cocsa1|163371|gm1.8187_g	35.69	1398	0	748	FGSG_15734	98.25	1429	0	2898	FOXG_00674	83.66	1432	0	2418	FOXB_13088	87.41	1398
FPSE_00046	233	ANID_02886T0	38.01	171	1e-23	105	jgi|Botci1|536|BC1T_03243	35.35	215	3e-30	127	GLRG_04073T0	42.86	217	4e-48	186	CH063_06626T0	40	230	1e-49	191	jgi|CocheC4_1|169147|estExt_Genewise1.C_12_t10487	28.31	166	3e-19	90.5	jgi|CocheC5_3|1226349|estExt_Genemark1.C_110190	27.95	161	2e-18	88.2	jgi|Cocsa1|39666|fgenesh1_kg.13_#_195_#_Locus10820v1rpkm8.59	29.65	226	2e-21	98.2	FGSG_00383	96.14	233	1e-128	454	FOXG_00673	70.39	233	2e-92	334	FOXB_13089	70.82	233
FPSE_00047	101	ANID_02885T0	73.96	96	1e-33	135	jgi|Botci1|645|BC1T_03352	59.46	74	2e-23	102	GLRG_04072T0	84.47	103	3e-44	171	CH063_13936T0	85.26	95	2e-40	159	jgi|CocheC4_1|60919|fgenesh1_pm.12_#_178	85.14	74	1e-32	133	jgi|CocheC5_3|1107529|e_gw1.11.710.1	85.14	74	1e-32	133	jgi|Cocsa1|98214|e_gw1.13.881.1	86.49	74	6e-33	134	FGSG_00385	100	101	4e-53	201	FOXG_00672	92.16	102	1e-47	183	FOXB_13090	92.16	102
FPSE_00048	479	ANID_02884T0	23.51	336	2e-11	66.2						GLRG_04070T0	50.85	472	1e-142	502	CH063_11731T0	56.2	137	2e-40	162	jgi|CocheC4_1|169474|estExt_Genewise1.C_12_t20355	33.33	180	2e-23	106	jgi|CocheC5_3|1226239|estExt_Genemark1.C_110069	33.33	180	2e-23	106	jgi|Cocsa1|174161|fgenesh1_pm.13_#_72	32.58	178	6e-24	107	FGSG_15735	100	479	0	993	FOXG_00671	79.75	316	3e-156	547	FOXB_13091	74.95	483
FPSE_00049	553	ANID_02867T0	74.64	556	0	862	jgi|Botci1|6086|BC1T_04759	83.33	510	0	867	GLRG_04069T0	87.16	553	0	1003	CH063_11732T0	85.51	352	0	635	jgi|CocheC4_1|180493|estExt_Genewise1.C_390095	77.12	555	0	897	jgi|CocheC5_3|1141734|estExt_Genewise1.C_11_t30335	77.12	555	0	897	jgi|Cocsa1|124799|estExt_Genewise1.C_13_t30144	76.94	555	0	893	FGSG_00387	99.46	553	0	1127	FOXG_00670	93.48	138	9e-71	263	FOXB_13092	95.66	553
FPSE_00050	215	ANID_10348T0	54.84	186	2e-58	221	jgi|Botci1|6087|BC1T_04760	61.27	173	3e-63	236	GLRG_04068T0	64.12	170	4e-57	216	CH063_05785T0	63.16	171	4e-57	216	jgi|CocheC4_1|40409|gm1.5197_g	58.97	195	2e-64	240	jgi|CocheC5_3|1196173|estExt_fgenesh1_pm.C_11_t10264	58.97	195	2e-64	240	jgi|Cocsa1|39736|fgenesh1_kg.13_#_265_#_Locus8039v1rpkm12.58	57.69	182	6e-58	219	FGSG_00388	98.6	215	1e-125	444	FOXG_00669	96.26	214	8e-123	434	FOXB_13093	96.73	214
FPSE_00051	537	ANID_02866T0	46.93	554	1e-131	465	jgi|Botci1|4067|BC1T_14866	52.59	348	7e-95	343	GLRG_04067T0	67.43	522	0	764	CH063_05786T0	67.96	515	0	761																FGSG_00389	98.14	537	0	1105						FOXB_13094	84.13	542
FPSE_00052	414																CH063_06809T0	32.9	155	7e-07	50.8																FGSG_00390	97.1	414	0	736	FOXG_00667	58.29	362	4e-91	331	FOXB_13095	61.85	422
FPSE_00053	419																																				FGSG_00391	95.76	377	0	731	FOXG_00664	48.6	179	8e-40	160	FOXB_13097	39.12	432
FPSE_00054	110																																				FGSG_00392	91.82	110	2e-49	188	FOXG_00663	85.45	110	1e-44	172	FOXB_13098	85.58	104
FPSE_00055	165	ANID_01444T0	35.54	166	4e-11	62.8	jgi|Botci1|10467|BC1T_08025	36.23	138	2e-17	84	GLRG_04047T0	44.77	172	4e-27	115	CH063_04270T0	43.6	172	2e-26	114	jgi|CocheC4_1|76552|estExt_fgenesh1_pm.C_440013	32.67	150	7e-11	62	jgi|CocheC5_3|1188674|estExt_Genewise1Plus.C_240174	30.87	149	3e-11	63.5	jgi|Cocsa1|93031|e_gw1.9.323.1	32	150	6e-11	62.4	FGSG_00393	98.79	165	2e-94	339	FOXG_00662	85.45	165	4e-82	298	FOXB_13099	85.45	165
FPSE_00056	146																																				FGSG_00394	91.1	146	3e-72	266						FOXB_13100	38.46	39
FPSE_00057	152	ANID_05997T0	89.54	153	3e-78	285	jgi|Botci1|10457|BC1T_08015	94.77	153	6e-81	294	GLRG_04045T0	92.21	154	3e-74	272	CH063_04273T0	93.51	154	7e-75	274	jgi|CocheC4_1|164062|estExt_Genewise1.C_6_t30049	88.89	153	5e-72	265	jgi|CocheC5_3|1130011|estExt_Genewise1.C_4_t10261	88.89	153	5e-72	265	jgi|Cocsa1|92628|e_gw1.9.963.1	88.89	153	5e-72	265	FGSG_00395	100	152	2e-85	309	FOXG_00661	100	152	3e-85	309	FOXB_13101	98.39	124
FPSE_00058	372																																				FGSG_15737	95.97	372	0	682	FOXG_00660	75.87	373	2e-162	567	FOXB_13103	75.67	374
FPSE_00059	453	ANID_07570T0	86.37	455	0	791	jgi|Botci1|14832|BC1T_02573	85.02	454	0	765	GLRG_04060T0	93.33	450	0	849	CH063_15451T0	93.73	399	0	754	jgi|CocheC4_1|70359|estExt_fgenesh1_pm.C_60425	86.59	455	0	794	jgi|CocheC5_3|1129928|estExt_Genewise1.C_4_t10162	86.59	455	0	794	jgi|Cocsa1|37855|fgenesh1_kg.9_#_171_#_Locus492v1rpkm216.06	86.59	455	0	794	FGSG_00397	100	453	0	943	FOXG_00655	97.79	453	0	877	FOXB_13108	97.79	453
FPSE_00060	555	ANID_01452T0	41.22	558	9e-91	329	jgi|Botci1|10449|BC1T_08007	47.88	612	1e-121	432	GLRG_04059T0	55.69	589	2e-150	528	CH063_06374T0	57.99	488	2e-140	495	jgi|CocheC4_1|58610|fgenesh1_pm.6_#_367	43.49	545	2e-96	348	jgi|CocheC5_3|1201816|estExt_fgenesh1_pg.C_4_t10105	43.49	545	2e-96	348	jgi|Cocsa1|119937|estExt_Genewise1.C_9_t20096	44.44	540	2e-98	355	FGSG_00398	97.67	559	0	987	FOXG_00654	83.36	559	0	910	FOXB_13109	83.18	559
FPSE_00061	645	ANID_01453T0	28.49	516	2e-37	153	jgi|Botci1|10448|BC1T_08006	33.6	497	2e-46	182	GLRG_04058T0	45.99	661	5e-132	467	CH063_06375T0	46.26	655	3e-139	491	jgi|CocheC4_1|191020|estExt_Genewise1Plus.C_6_t20488	31.84	512	2e-43	173	jgi|CocheC5_3|1201817|estExt_fgenesh1_pg.C_4_t10106	31.84	512	2e-43	173	jgi|Cocsa1|92256|e_gw1.9.1101.1	31.05	512	5e-42	168	FGSG_00399	98.91	645	0	1304	FOXG_00653	79.75	647	0	974	FOXB_13110	80.22	647
FPSE_00062	71	ANID_11304T0	66.15	65	2e-17	82	jgi|Botci1|10447|BC1T_08005	56.72	67	6e-15	74.3	GLRG_04057T0	60.56	71	4e-18	84.7	CH063_06376T0	59.15	71	2e-17	82.8	jgi|CocheC4_1|58443|fgenesh1_pm.6_#_200	58.06	62	5e-15	74.3	jgi|CocheC5_3|1169857|estExt_Genewise1Plus.C_4_t20241	58.06	62	6e-15	74.3	jgi|Cocsa1|38050|fgenesh1_kg.9_#_366_#_Locus7704v2rpkm0.48_PRE	58.06	62	5e-15	74.3											FOXB_13111	82.43	74
FPSE_00063	717	ANID_01456T0	42.86	735	9e-159	556	jgi|Botci1|10446|BC1T_08004	56.44	707	0	785	GLRG_04056T0	64.13	722	0	946	CH063_06377T0	69.76	205	1e-82	303	jgi|CocheC4_1|190608|estExt_Genewise1Plus.C_6_t20040	42.91	741	1e-158	556	jgi|CocheC5_3|1169860|estExt_Genewise1Plus.C_4_t20244	42.91	741	1e-158	556	jgi|Cocsa1|338463|CE133904_2582	42.7	747	6e-158	553	FGSG_15738	95.96	717	0	1371	FOXG_00652	89.02	419	0	752	FOXB_01111	89.09	550
FPSE_00064	365	ANID_01531T0	25.28	356	2e-17	85.5	jgi|Botci1|10442|BC1T_08000	36.46	373	4e-54	207	GLRG_04055T0	59.89	349	9e-104	372	CH063_10554T0	60.45	354	4e-100	360						jgi|CocheC5_3|28648|CocheC5_1.estExt_fgenesh1_pg.C_50041	22.82	241	4e-06	48.1						FGSG_00402	99.45	365	0	741	FOXG_00651	83.56	365	7e-177	615	FOXB_01112	83.29	365
FPSE_00065	1047						jgi|Botci1|10441|BC1T_07999	23.39	342	7e-16	82																										FGSG_15739	96.18	1047	0	2100	FOXG_00650	41.36	295	7e-51	199	FOXB_01113	40.24	1086
FPSE_00066	702	ANID_03900T0	28.18	692	5e-61	231	jgi|Botci1|143|BC1T_00144	42.86	231	5e-50	194	GLRG_03928T0	35.96	470	1e-80	296	CH063_07929T0	36.52	712	2e-119	425	jgi|CocheC4_1|56890|fgenesh1_pm.3_#_397	27.16	670	9e-51	197	jgi|CocheC5_3|1195639|estExt_fgenesh1_pm.C_10_t20358	27.16	670	1e-50	197	jgi|Cocsa1|150276|estExt_Genewise1Plus.C_14_t10324	28.76	671	2e-58	223	FGSG_00404	97.01	702	0	1393	FOXG_00648	77.55	294	6e-131	464	FOXB_01115	79.83	704
FPSE_00067	572	ANID_05763T0	46.22	569	1e-143	505	jgi|Botci1|1603|BC1T_13283	55.07	552	4e-171	596	GLRG_03932T0	66.67	576	0	791	CH063_01553T0	67.65	575	0	801	jgi|CocheC4_1|123091|e_gw1.1.432.1	32.07	580	1e-83	306	jgi|CocheC5_3|1089996|e_gw1.2.2036.1	32.07	580	1e-83	306	jgi|Cocsa1|205233|CE674_828	31.48	575	9e-85	310	FGSG_00405	99.13	572	0	1157	FOXG_00647	90.56	572	0	1042	FOXB_01116	90.56	572
FPSE_00068	475	ANID_08063T0	48.28	464	3e-115	410	jgi|Botci1|395|BC1T_00396	51.11	270	8e-69	256	GLRG_03922T0	54.85	454	1e-129	459	CH063_10439T0	55.12	459	3e-132	467	jgi|CocheC4_1|201376|estExt_Genewise1Plus.C_20_t10147	47.33	469	9e-122	432	jgi|CocheC5_3|1134210|estExt_Genewise1.C_7_t20105	47.33	469	9e-122	432	jgi|Cocsa1|352823|MIX12242_6543_48	47.64	466	7e-120	426	FGSG_00406	98.05	461	0	850	FOXG_00646	83.3	461	0	736	FOXB_01117	83.3	461
FPSE_00069	307	ANID_07770T0	55.97	318	4e-94	339	jgi|Botci1|142|BC1T_00143	61.64	305	8e-104	372	GLRG_03921T0	70.25	316	2e-127	450	CH063_11469T0	69.11	314	2e-125	444	jgi|CocheC4_1|32455|fgenesh1_kg.13_#_153_#_1267_1_CCBO_CCBP_CCBU_CCBW_EXTA_EXTB	59.8	306	2e-100	361	jgi|CocheC5_3|1193148|estExt_fgenesh1_pm.C_60050	59.8	306	2e-100	361	jgi|Cocsa1|37351|fgenesh1_kg.8_#_200_#_Locus2673v1rpkm40.77	60.78	306	5e-102	366	FGSG_00407	98.37	307	2e-176	613	FOXG_00645	91.86	307	9e-167	581	FOXB_01118	91.86	307
FPSE_00070	1341	ANID_10153T0	55.96	1258	0	1355	jgi|Botci1|5357|BC1T_04606	60.65	1286	0	1555	GLRG_03909T0	73.68	1368	0	2060	CH063_00760T0	73.39	1368	0	2057	jgi|CocheC4_1|47710|estExt_Genemark1.C_40031	59.12	1245	0	1491	jgi|CocheC5_3|1194545|estExt_fgenesh1_pm.C_8_t10496	59.12	1245	0	1491	jgi|Cocsa1|96610|e_gw1.12.1162.1	58.57	1272	0	1495	FGSG_00408	99.63	1341	0	2797	FOXG_00643	93.82	1342	0	2616	FOXB_01119	93.96	1342
FPSE_00071	165	ANID_11146T0	59.4	133	2e-44	173	jgi|Botci1|5540|BC1T_15730	61.69	154	9e-57	214	GLRG_01510T0	63.69	157	6e-58	218	CH063_02005T0	63.06	157	9e-57	214	jgi|CocheC4_1|34870|fgenesh1_kg.44_#_15_#_2055_1_CCBO_CCBP_CCBU_CCBW_EXTA_EXTB	54.11	146	4e-41	162	jgi|CocheC5_3|1024634|fgenesh1_kg.24_#_26_#_2055_1_CCBO_CCBP_CCBU_CCBW_EXTA_EXTB	54.11	146	4e-41	162	jgi|Cocsa1|119604|estExt_Genewise1.C_9_t10193	47.9	167	9e-38	151	FGSG_00409	90.66	182	4e-84	305	FOXG_00642	91.3	161	1e-84	307	FOXB_01120	91.72	145
FPSE_00072	340	ANID_05026T0	39.24	288	4e-19	90.9	jgi|Botci1|7105|BC1T_05734	74.19	93	1e-22	102	GLRG_04375T0	63.28	354	4e-87	317						jgi|CocheC4_1|68870|estExt_fgenesh1_pm.C_3_t10378	42.35	307	8e-35	143	jgi|CocheC5_3|1139859|estExt_Genewise1.C_10_t60013	42.35	307	8e-35	143	jgi|Cocsa1|40053|fgenesh1_kg.14_#_116_#_Locus5391v1rpkm20.18	42.39	309	1e-34	142	FGSG_00410	97.08	342	3e-151	530						FOXB_01121	88.86	350
FPSE_00073	524																																				FGSG_00411	93.87	538	0	833	FOXG_00640	54.53	596	1e-131	466	FOXB_01122	56.11	597
FPSE_00074	431																																				FGSG_00412	92.11	431	0	786	FOXG_00639	31.51	219	5e-31	131	FOXB_01123	35.2	392
FPSE_00075	594																																				FGSG_00413	66.81	470	6e-165	576
FPSE_00076	485	ANID_03926T0	57.86	318	1e-107	385	jgi|Botci1|8890|BC1T_06681	63.02	265	2e-99	358	GLRG_04422T0	64.53	406	2e-147	518	CH063_06981T0	69.48	344	4e-144	506	jgi|CocheC4_1|151614|e_gw1.35.26.1	52.51	358	5e-106	380	jgi|CocheC5_3|1129136|estExt_Genewise1.C_3_t40222	52.51	358	5e-106	380	jgi|Cocsa1|296904|CE92345_1664	52.79	358	2e-106	382	FGSG_00414	98.98	488	0	869	FOXG_00637	90	240	1e-129	459	FOXB_01125	82.24	490
FPSE_00077	51
FPSE_00078	276	ANID_04049T0	27.98	243	0.002	38.1	jgi|Botci1|496|BC1T_00497	37.7	122	2e-16	81.3	GLRG_01528T0	52.03	123	4e-29	124	CH063_04380T0	50.38	131	2e-26	115																FGSG_00415	99.64	276	1e-156	547	FOXG_00636	81.59	277	7e-112	399	FOXB_01126	81.59	277
FPSE_00079	515	ANID_00399T0	50.4	500	2e-136	481	jgi|Botci1|368|BC1T_00369	52.42	538	2e-156	547	GLRG_01530T0	62.87	509	1e-176	615	CH063_01237T0	65.23	509	0	639	jgi|CocheC4_1|44589|gm1.9377_g	54.16	517	1e-154	542	jgi|CocheC5_3|1223776|estExt_Genemark1.C_60344	54.16	517	1e-154	542	jgi|Cocsa1|37640|fgenesh1_kg.8_#_489_#_Locus134v1rpkm826.60	54.93	517	1e-155	545	FGSG_00416	99.81	515	0	1044	FOXG_00635	90.87	515	0	915	FOXB_01127	90.29	515
FPSE_00080	338	ANID_01524T0	59.38	320	8e-103	369	jgi|Botci1|2196|BC1T_13648	67.47	249	1e-95	345	GLRG_04020T0	75.73	342	1e-153	537	CH063_01813T0	75.44	342	5e-153	535	jgi|CocheC4_1|45351|gm1.10139_g	63.38	325	1e-114	408	jgi|CocheC5_3|1188584|estExt_Genewise1Plus.C_240060	63.38	325	1e-114	408	jgi|Cocsa1|37752|fgenesh1_kg.9_#_68_#_Locus12349v3rpkm0.30_PRE	65.05	309	3e-113	403	FGSG_00417	99.41	338	0	692	FOXG_00634	95.56	338	0	674	FOXB_01128	95.56	338
FPSE_00081	898	ANID_01233T0	29.25	465	1e-22	104	jgi|Botci1|5375|BC1T_04624	34.25	978	2e-88	322	GLRG_04019T0	42.93	927	3e-154	541	CH063_01814T0	42.98	926	2e-163	572	jgi|CocheC4_1|128868|e_gw1.4.612.1	30.83	626	3e-28	123	jgi|CocheC5_3|1136669|estExt_Genewise1.C_8_t30453	30.83	626	3e-28	123	jgi|Cocsa1|162845|gm1.7661_g	29.86	633	4e-28	122	FGSG_00418	98	901	0	1665	FOXG_00633	73.95	906	0	1206	FOXB_01129	73.85	910
FPSE_00082	178	ANID_01224T0	29.49	78	0.058	32.7						GLRG_04018T0	36.59	164	5e-27	115	CH063_01815T0	35.37	164	2e-22	100	jgi|CocheC4_1|48030|estExt_Genemark1.C_40403	20.35	113	0.0006	39.3	jgi|CocheC5_3|1224541|estExt_Genemark1.C_8_t10102	20.35	113	0.0007	39.3	jgi|Cocsa1|39460|fgenesh1_kg.12_#_444_#_Locus20735v2rpkm2.91	21.24	113	0.0003	40	FGSG_00419	99.44	178	3e-99	356	FOXG_00632	79.55	176	2e-77	283	FOXB_01130	80.11	176
FPSE_00083	300	ANID_01223T0	63.55	299	7e-113	402	jgi|Botci1|5354|BC1T_04603	73.72	293	3e-122	433	GLRG_04017T0	78.11	297	8e-135	475	CH063_01816T0	76.43	297	2e-132	467	jgi|CocheC4_1|152267|e_gw1.38.159.1	68.46	298	4e-112	399	jgi|CocheC5_3|1024377|fgenesh1_kg.19_#_101_#_313_1_CCBO_CCBP_CCBU_CCBW_EXTA_EXTB	68.46	298	4e-112	399	jgi|Cocsa1|181758|estExt_Genemark1.C_8_t10116	68.79	298	6e-113	402	FGSG_15740	99	301	1e-174	607	FOXG_00631	93.45	290	3e-161	563	FOXB_01131	92.93	297
FPSE_00084	402	ANID_01222T0	85.83	381	0	640	jgi|Botci1|5353|BC1T_04602	86.5	400	0	692	GLRG_04016T0	91.54	402	0	733	CH063_13477T0	91.07	347	3e-172	600	jgi|CocheC4_1|180289|estExt_Genewise1.C_380085	85.3	381	0	636	jgi|CocheC5_3|1187718|estExt_Genewise1Plus.C_19_t20217	85.3	381	0	636	jgi|Cocsa1|118440|estExt_Genewise1.C_8_t10327	85.26	380	0	635	FGSG_00421	100	402	0	832	FOXG_00630	97.01	401	0	761	FOXB_01132	95.58	407
FPSE_00085	213						jgi|Botci1|16444|BC1T_12111	31.91	94	1e-08	55.5																										FGSG_00422	98.12	213	1e-118	420	FOXG_00629	66.2	216	2e-68	254	FOXB_01133	67.13	216
FPSE_00086	464						jgi|Botci1|9692|BC1T_01342	39.64	111	2e-16	82.4	GLRG_04012T0	62.71	472	1e-173	604	CH063_02624T0	62.71	472	4e-173	603	jgi|CocheC4_1|188240|estExt_Genewise1Plus.C_4_t20198	33.86	505	1e-72	269	jgi|CocheC5_3|1175668|estExt_Genewise1Plus.C_8_t20491	33.86	505	1e-72	269	jgi|Cocsa1|28875|fgenesh1_pg.12_#_231	34.82	514	5e-73	270	FGSG_00423	99.14	464	0	964	FOXG_00628	81.78	472	0	820	FOXB_01134	81.78	472
FPSE_00087	438	ANID_11936T0	41.23	473	2e-82	301	jgi|Botci1|611|BC1T_03318	47.07	444	1e-112	401	GLRG_04011T0	50.77	453	3e-116	414	CH063_04543T0	50.55	453	6e-115	409	jgi|CocheC4_1|188201|estExt_Genewise1Plus.C_4_t20151	39.05	443	3e-76	281	jgi|CocheC5_3|1224707|estExt_Genemark1.C_8_t10305	39.05	443	4e-76	281	jgi|Cocsa1|39242|fgenesh1_kg.12_#_226_#_Locus1419v1rpkm74.80	38.43	445	4e-75	277	FGSG_00424	98.86	438	0	878	FOXG_00627	86.2	442	0	758	FOXB_01135	85.97	442
FPSE_00088	573	ANID_05531T0	41.78	608	2e-124	441	jgi|Botci1|541|BC1T_03248	40.27	298	8e-61	230	GLRG_04008T0	54.92	579	6e-174	606	CH063_04546T0	56.99	193	1e-55	213	jgi|CocheC4_1|161683|estExt_Genewise1.C_4_t30269	38.88	607	1e-113	405	jgi|CocheC5_3|1175221|estExt_Genewise1Plus.C_8_t10431	38.88	607	1e-113	405	jgi|Cocsa1|148822|estExt_Genewise1Plus.C_12_t30132	38.52	610	4e-112	400	FGSG_00425	96.51	573	0	1103	FOXG_00626	83.42	573	0	973	FOXB_01136	83.6	573
FPSE_00089	312						jgi|Botci1|542|BC1T_03249	28.07	228	2e-13	72	GLRG_04007T0	55.32	47	1e-14	76.3																					FGSG_00426	94.23	312	4e-175	609	FOXG_00625	71.15	52	1e-16	82.8	FOXB_01137	55.38	316
FPSE_00090	313	ANID_09179T0	51.52	328	7e-97	349	jgi|Botci1|546|BC1T_03253	45.82	323	1e-88	321	GLRG_04006T0	55.32	329	4e-102	366	CH063_11531T0	55.62	329	1e-96	348	jgi|CocheC4_1|30490|fgenesh1_kg.4_#_206_#_988_1_CCBO_CCBP_CCBU_CCBW_EXTA_EXTB	48.44	320	7e-85	309	jgi|CocheC5_3|1175381|estExt_Genewise1Plus.C_8_t20119	48.44	320	7e-85	309	jgi|Cocsa1|39381|fgenesh1_kg.12_#_365_#_Locus6749v1rpkm15.54	50.62	320	2e-88	321	FGSG_00427	91.19	329	4e-178	619	FOXG_00624	76.22	328	4e-149	523	FOXB_01138	75.53	331
FPSE_00091	690	ANID_01454T0	55.67	697	0	733	jgi|Botci1|14769|BC1T_02510	68.53	699	0	948	GLRG_04005T0	77.25	699	0	1093	CH063_03247T0	67.11	523	0	673	jgi|CocheC4_1|85245|estExt_fgenesh1_pg.C_440058	57.32	710	0	801	jgi|CocheC5_3|1149197|estExt_Genewise1.C_240020	57.32	710	0	801	jgi|Cocsa1|37764|fgenesh1_kg.9_#_80_#_Locus4026v1rpkm27.49	57.32	710	0	783	FGSG_00428	98.7	690	0	1337	FOXG_00623	94.22	692	0	1308	FOXB_01139	92.63	692
FPSE_00092	127	ANID_11303T0	54.76	84	7e-19	87.8	jgi|Botci1|14770|BC1T_02511	50.59	85	5e-17	81.6	GLRG_04004T0	68.85	61	5e-16	78.2	CH063_03248T0	56.38	94	6e-23	101	jgi|CocheC4_1|153343|e_gw1.44.168.1	49.37	79	1e-14	73.9	jgi|CocheC5_3|1199047|estExt_fgenesh1_pm.C_240008	49.37	79	1e-14	73.9	jgi|Cocsa1|37763|fgenesh1_kg.9_#_79_#_Locus1212v1rpkm87.14	49.37	79	1e-14	73.9	FGSG_00429	94.38	89	6e-45	174	FOXG_00622	87.64	89	9e-42	164	FOXB_01140	92.77	83
FPSE_00093	749	ANID_01455T0	71.7	728	0	1105	jgi|Botci1|14771|BC1T_02512	74.58	720	0	1147	GLRG_04003T0	78.55	732	0	1187	CH063_03249T0	77.05	732	0	1153	jgi|CocheC4_1|164259|estExt_Genewise1.C_6_t30273	73.97	730	0	1144	jgi|CocheC5_3|1129803|estExt_Genewise1.C_4_t10030	73.97	730	0	1144	jgi|Cocsa1|119713|estExt_Genewise1.C_9_t10355	73.97	730	0	1143	FGSG_00430	98.4	749	0	1475	FOXG_00621	83.31	743	0	1270	FOXB_01141	83.31	743
FPSE_00094	917											GLRG_04002T0	28.97	107	1e-06	51.2						jgi|CocheC4_1|131632|e_gw1.6.69.1	36.84	38	0.0005	42.7	jgi|CocheC5_3|1093934|e_gw1.4.326.1	36.84	38	0.0005	42.7	jgi|Cocsa1|359035|MIX18454_155_71	39.47	38	0.0003	43.5	FGSG_00431	95.97	621	0	1115	FOXG_00620	51.83	654	4e-145	511	FOXB_01142	49.52	947
FPSE_00095	130
FPSE_00096	1198	ANID_07563T0	38.66	595	1e-104	377						GLRG_04000T0	52.65	1244	0	1214	CH063_07209T0	51.01	1235	0	1182	jgi|CocheC4_1|164235|estExt_Genewise1.C_6_t30249	40.73	577	7e-111	398	jgi|CocheC5_3|1192057|estExt_fgenesh1_pm.C_4_t10018	40.73	577	7e-111	398	jgi|Cocsa1|335406|CE130847_2837	37.62	739	2e-117	420	FGSG_00433	98.65	1187	0	2445	FOXG_00619	80.69	1181	0	1982	FOXB_01143	80.19	1181
FPSE_00097	1395	ANID_02749T0	48.44	640	1e-148	523	jgi|Botci1|4898|BC1T_15431	54.38	719	0	730	GLRG_03999T0	51.26	1350	0	1069	CH063_07227T0	52.31	1344	0	1086	jgi|CocheC4_1|58544|fgenesh1_pm.6_#_301	57.01	521	2e-168	589	jgi|CocheC5_3|1153361|fgenesh1_pm.4_#_174	57.01	521	2e-168	589	jgi|Cocsa1|337360|CE132801_7890	57.2	521	3e-169	592	FGSG_00434	96.74	1289	0	2206	FOXG_00618	90.69	763	0	1335	FOXB_01144	91.03	858
FPSE_00098	201
FPSE_00099	145	ANID_07738T0	47.76	134	5e-29	122																jgi|CocheC4_1|33967|fgenesh1_kg.25_#_14_#_2900_1_CCBO_CCBP_CCBU_CCBW_EXTA_EXTB	42.48	153	3e-28	119	jgi|CocheC5_3|1018980|fgenesh1_kg.1_#_604_#_2900_1_CCBO_CCBP_CCBU_CCBW_EXTA_EXTB	42.48	153	3e-28	119						FGSG_12311	97.86	140	4e-79	288	FOXG_11555	71.43	140	8e-57	214	FOXB_14511	71.63	141
FPSE_00100	224	ANID_08373T0	34.78	207	2e-29	124	jgi|Botci1|1739|BC1T_13089	34.74	95	2e-11	64.7	GLRG_11175T0	34.84	221	1e-33	138	CH063_05962T0	36.54	208	1e-30	128	jgi|CocheC4_1|34382|fgenesh1_kg.31_#_16_#_816_1_CCBO_CCBP_CCBU_CCBW_EXTA_EXTB	30.63	222	2e-25	111	jgi|CocheC5_3|1020038|fgenesh1_kg.3_#_370_#_816_1_CCBO_CCBP_CCBU_CCBW_EXTA_EXTB	30.63	222	2e-25	111	jgi|Cocsa1|35317|fgenesh1_kg.4_#_669_#_Locus26728v1rpkm2.55	29.61	206	8e-23	102	FGSG_04081	98.21	224	9e-131	461	FOXG_11554	69.96	223	6e-95	342	FOXB_14510	70.4	223
FPSE_00101	614											GLRG_06363T0	30.83	613	8e-58	220																					FGSG_04083	100	614	0	1280	FOXG_11553	89.29	280	6e-154	540	FOXB_14509	88.78	615
FPSE_00102	544											GLRG_06362T0	48.45	549	3e-136	481	CH063_11997T0	46.76	586	4e-135	477	jgi|CocheC4_1|145917|e_gw1.21.203.1	34.48	174	5e-26	114	jgi|CocheC5_3|1110998|e_gw1.13.1967.1	34.48	174	6e-26	114	jgi|Cocsa1|170639|fgenesh1_pm.6_#_192	34.48	174	3e-26	115	FGSG_04084	99.08	544	0	1132	FOXG_11552	79.78	549	0	833	FOXB_14508	78.14	549
FPSE_00103	526	ANID_04957T0	48.85	520	1e-136	482	jgi|Botci1|6154|BC1T_04827	62.38	529	0	692	GLRG_06361T0	65.65	524	0	713	CH063_15156T0	64	50	2e-13	73.2	jgi|CocheC4_1|84951|estExt_fgenesh1_pg.C_390007	56.45	519	6e-162	566	jgi|CocheC5_3|1181063|estExt_Genewise1Plus.C_11_t30247	56.45	519	6e-162	566	jgi|Cocsa1|240203|CE35644_6219	56.07	519	3e-162	567	FGSG_04085	99.05	526	0	1078	FOXG_11551	92.78	526	0	975	FOXB_14507	92.97	526
FPSE_00104	206											GLRG_06360T0	27.67	206	8e-07	49.3																					FGSG_04086	98.54	206	2e-118	420	FOXG_11550	52.06	194	1e-57	218	FOXB_14506	52.06	194
FPSE_00105	264											GLRG_00292T0	40.93	259	6e-50	192	CH063_06137T0	38.97	272	9e-49	189																FGSG_04087	99.62	264	5e-155	542	FOXG_11549	83.83	266	9e-133	468	FOXB_14505	83.46	260
FPSE_00106	247						jgi|Botci1|262|BC1T_00263	38.27	162	1e-27	118	GLRG_11174T0	41.45	234	7e-41	162	CH063_01677T0	41.35	237	1e-46	182	jgi|CocheC4_1|191969|estExt_Genewise1Plus.C_7_t20296	33.5	206	2e-30	128	jgi|CocheC5_3|1192704|estExt_fgenesh1_pm.C_5_t10150	33.5	206	2e-30	128	jgi|Cocsa1|32991|fgenesh1_kg.2_#_127_#_Locus4542v1rpkm24.19	37.62	210	8e-39	155	FGSG_04089	96.36	247	6e-141	495	FOXG_11548	66.4	250	9e-96	345	FOXB_14504	65.6	250
FPSE_00107	524	ANID_04955T0	43.75	96	9e-19	90.5	jgi|Botci1|6151|BC1T_04824	44.71	85	4e-14	75.1	GLRG_11558T0	50.49	103	2e-23	106	CH063_10068T0	51	100	1e-22	103	jgi|CocheC4_1|207544|estExt_Genewise1Plus.C_390207	26.59	267	4e-18	88.6	jgi|CocheC5_3|1141839|estExt_Genewise1.C_11_t30446	26.59	267	4e-18	88.6	jgi|Cocsa1|240833|CE36274_2686	25.44	574	2e-32	136	FGSG_04090	98.09	524	0	1046	FOXG_11547	74.42	520	0	765	FOXB_14503	74.29	525
FPSE_00108	376	ANID_01282T0	56.9	348	1e-99	358	jgi|Botci1|6114|BC1T_04787	61.25	351	4e-93	337	GLRG_11557T0	67.44	344	3e-111	397	CH063_04364T0	70.74	229	4e-84	307																FGSG_04091	97.67	344	0	632	FOXG_11546	91.1	337	6e-165	576	FOXB_14502	91.1	337
FPSE_00109	507	ANID_01901T0	62.6	508	0	678											CH063_09462T0	67	503	0	692																FGSG_04092	96.64	506	0	1013	FOXG_11545	84.16	505	0	891	FOXB_14501	84.55	505
FPSE_00110	208											GLRG_06735T0	40.19	214	4e-36	146	CH063_13340T0	43.66	213	1e-44	174																FGSG_16150	92.61	203	4e-112	399	FOXG_11543	58.05	205	7e-70	258	FOXB_14499	58.05	205
FPSE_00111	270											GLRG_00457T0	40	45	0.0001	42.7						jgi|CocheC4_1|78300|estExt_fgenesh1_pg.C_3_t10120	37.23	94	1e-08	55.5	jgi|CocheC5_3|1195842|estExt_fgenesh1_pm.C_10_t30100	37.23	94	1e-08	55.5	jgi|Cocsa1|194383|estExt_fgenesh1_pg.C_180192	37.23	94	3e-08	54.3	FGSG_04094	98.52	270	6e-154	538	FOXG_11542	74.73	273	1e-98	355	FOXB_14708	73.99	273
FPSE_00112	941	ANID_07250T0	48.43	1053	0	890	jgi|Botci1|12557|BC1T_01992	54.35	1034	0	1029	GLRG_00451T0	60.88	1002	0	1149	CH063_13558T0	78.51	498	0	843	jgi|CocheC4_1|143228|e_gw1.17.601.1	55.64	877	0	904	jgi|CocheC5_3|1182935|estExt_Genewise1Plus.C_13_t20020	55.64	877	0	904	jgi|Cocsa1|36411|fgenesh1_kg.6_#_429_#_Locus2847v1rpkm38.34	50.68	1028	0	900	FGSG_04095	98.94	941	0	1924	FOXG_11541	87.08	944	0	1623	FOXB_14709	87.08	944
FPSE_00113	191						jgi|Botci1|2315|BC1T_13585	46.67	45	3e-05	43.9	GLRG_00463T0	51.43	70	4e-10	60.1	CH063_04567T0	63.19	163	4e-53	202																FGSG_12309	97.59	166	7e-93	335	FOXG_11540	87.35	166	2e-85	310	FOXB_14710	87.35	166
FPSE_00114	205	ANID_00053T0	24.49	147	2e-09	57.8	jgi|Botci1|15155|BC1T_10985	40	95	3e-13	70.1	GLRG_00462T0	42.44	238	9e-47	181	CH063_04568T0	43.46	237	1e-44	174	jgi|CocheC4_1|33096|fgenesh1_kg.17_#_116_#_5539_1_CCBO_CCBP_CCBU_CCBW_EXTA_EXTB	35.41	209	3e-27	117	jgi|CocheC5_3|1023241|fgenesh1_kg.13_#_117_#_5539_1_CCBO_CCBP_CCBU_CCBW_EXTA_EXTB	35.41	209	3e-27	117	jgi|Cocsa1|317071|CE112512_1356	35.89	209	5e-29	122	FGSG_12308	97.56	205	6e-118	418
FPSE_00115	331	ANID_00049T0	47.78	270	5e-65	243	jgi|Botci1|15154|BC1T_10984	58.2	256	2e-83	304	GLRG_00461T0	59.72	283	1e-96	348	CH063_06044T0	60	285	3e-96	347	jgi|CocheC4_1|62721|fgenesh1_pm.17_#_239	51.97	279	1e-77	285	jgi|CocheC5_3|1111111|e_gw1.13.690.1	51.97	279	1e-77	285	jgi|Cocsa1|88447|e_gw1.6.1723.1	53.05	279	9e-79	289	FGSG_16149	88.54	314	3e-160	560	FOXG_11539	91.58	285	1e-155	545	FOXB_14711	91.58	285
FPSE_00116	477																																				FGSG_16148	98.32	477	0	992	FOXG_11538	81.97	366	0	656	FOXB_14712	84.21	475
FPSE_00117	475	ANID_01871T0	36.27	386	1e-63	239	jgi|Botci1|10143|BC1T_07506	44.51	501	5e-103	370	GLRG_00429T0	51.57	508	8e-119	422	CH063_13917T0	51.46	515	9e-124	439	jgi|CocheC4_1|195130|estExt_Genewise1Plus.C_11_t10266	42.91	268	1e-54	209	jgi|CocheC5_3|1205979|estExt_fgenesh1_pg.C_12_t10480	42.91	268	2e-54	209	jgi|Cocsa1|36801|fgenesh1_kg.7_#_228_#_Locus4952v1rpkm22.12	43.28	268	3e-55	211	FGSG_12306	98.95	475	0	965	FOXG_11537	86.11	432	0	702	FOXB_14713	87.14	482
FPSE_00118	121																																				FGSG_12305	77.23	101	4e-40	158
FPSE_00119	233																																				FGSG_04099	98.06	206	2e-117	417
FPSE_00120	349						jgi|Botci1|7797|BC1T_05900	42.68	239	6e-50	193	GLRG_00445T0	55.24	210	8e-60	226	CH063_14387T0	49.81	259	1e-59	226																FGSG_04100	94.27	349	0	687						FOXB_14717	62.34	316
FPSE_00121	492	ANID_07252T0	48.83	512	1e-113	405	jgi|Botci1|10142|BC1T_07505	63.12	507	2e-167	584	GLRG_00425T0	70.65	535	0	717	CH063_11901T0	76.2	500	0	736	jgi|CocheC4_1|73641|estExt_fgenesh1_pm.C_170186	42.46	544	2e-96	348	jgi|CocheC5_3|111035|CocheC5_1.estExt_Genewise1Plus.C_180206	43.31	508	2e-96	348	jgi|Cocsa1|317578|CE113019_5030	41.88	542	1e-96	349	FGSG_04101	100	492	0	1012	FOXG_11534	96.35	493	0	891	FOXB_14716	96.15	493
FPSE_00122	650	ANID_01102T0	67.29	639	0	879	jgi|Botci1|12248|BC1T_08839	79.11	359	4e-175	610	GLRG_00424T0	75.34	657	0	999	CH063_06326T0	74.96	659	0	993	jgi|CocheC4_1|74503|estExt_fgenesh1_pm.C_210236	67.7	647	0	860	jgi|CocheC5_3|1227287|estExt_Genemark1.C_13_t10298	67.7	647	0	860	jgi|Cocsa1|316156|CE111597_9400	67.6	645	0	861	FGSG_04102	100	650	0	1348	FOXG_11535	93.85	650	0	1253	FOXB_14715	93.85	650
FPSE_00123	696	ANID_01103T0	51.93	701	0	715	jgi|Botci1|12250|BC1T_08841	58.55	690	0	801	GLRG_00423T0	74.23	679	0	1017	CH063_12559T0	75.7	679	0	1023	jgi|CocheC4_1|143016|e_gw1.17.296.1	54.17	696	0	744	jgi|CocheC5_3|1111343|e_gw1.13.804.1	54.17	696	0	744	jgi|Cocsa1|89087|e_gw1.6.346.1	53.74	696	0	737	FGSG_04103	98.42	696	0	1410	FOXG_11536	92.82	696	0	1348	FOXB_14714	92.82	696
FPSE_00124	359	ANID_00081T0	83.82	346	2e-174	607						GLRG_00433T0	97.21	359	0	734	CH063_07252T0	97.49	359	0	736	jgi|CocheC4_1|26104|fgenesh1_pg.21_#_222	78.92	351	2e-166	580	jgi|CocheC5_3|1033387|fgenesh1_pg.13_#_286	78.92	351	2e-166	580	jgi|Cocsa1|316295|CE111736_6533	78.92	351	2e-166	580	FGSG_04104	100	359	0	750	FOXG_11532	99.72	359	0	748	FOXB_14719	99.72	359
FPSE_00125	289	ANID_00082T0	36.67	300	9e-36	145	jgi|Botci1|1035|BC1T_12682	52.71	258	2e-65	244	GLRG_00435T0	62.5	296	5e-96	346	CH063_06414T0	64.07	295	1e-97	351	jgi|CocheC4_1|26105|fgenesh1_pg.21_#_223	35.47	296	4e-36	147	jgi|CocheC5_3|1159235|fgenesh1_pm.13_#_320	35.47	296	4e-36	147	jgi|Cocsa1|316315|CE111756_2780	34.35	294	2e-35	145	FGSG_04105	99.31	289	1e-169	590	FOXG_11531	92.78	291	5e-157	549	FOXB_14720	92.78	291
FPSE_00126	664						jgi|Botci1|1040|BC1T_12687	26.97	241	1e-13	73.6	GLRG_00436T0	27.31	227	3e-20	96.3	CH063_11056T0	29.03	248	6e-18	88.2																FGSG_04106	97.89	664	0	1251	FOXG_11530	59.83	580	0	634	FOXB_13673	59.83	580
FPSE_00127	237	ANID_00084T0	78.76	193	3e-80	293	jgi|Botci1|11456|BC1T_08895	83.85	192	2e-88	320	GLRG_00437T0	84.78	230	1e-94	341	CH063_11055T0	83.33	240	8e-99	355	jgi|CocheC4_1|126590|e_gw1.3.1654.1	69.55	220	3e-79	290	jgi|CocheC5_3|1140266|estExt_Genewise1.C_10_t70006	69.55	220	3e-79	290	jgi|Cocsa1|128615|estExt_Genewise1.C_18_t10379	74.36	195	5e-78	286	FGSG_04107	97.11	242	2e-132	466	FOXG_11529	95.45	242	2e-124	440	FOXB_13672	97.47	237
FPSE_00128	249	ANID_00083T0	43.29	231	1e-54	208	jgi|Botci1|11455|BC1T_08894	52.97	219	9e-68	251	GLRG_00438T0	68.58	226	9e-86	311	CH063_15243T0	61.71	222	3e-70	260	jgi|CocheC4_1|36742|gm1.1530_g	43.89	221	1e-48	188	jgi|CocheC5_3|1215596|gm1.7273_g	43.89	221	1e-48	188	jgi|Cocsa1|165173|gm1.9989_g	43.69	222	4e-48	186	FGSG_16147	96.1	231	5e-122	432	FOXG_11528	83.59	256	6e-113	402	FOXB_13671	83.59	256
FPSE_00129	1011	ANID_06889T0	35.81	1064	1e-151	533	jgi|Botci1|12225|BC1T_08816	52.34	470	8e-118	420	GLRG_00439T0	66.08	1023	0	1262	CH063_11861T0	65.4	1029	0	1238	jgi|CocheC4_1|172749|estExt_Genewise1.C_17_t10019	45.51	835	0	649	jgi|CocheC5_3|1143170|estExt_Genewise1.C_13_t10079	44.36	834	2e-175	612	jgi|Cocsa1|141952|estExt_Genewise1Plus.C_6_t40026	45.07	852	0	666	FGSG_04109	99.41	1013	0	2058	FOXG_11527	93.37	1011	0	1901	FOXB_13668	93.57	1011
FPSE_00130	1206	ANID_00071T0	32.27	1255	2e-110	396	jgi|Botci1|5987|BC1T_00865	39.8	588	5e-85	311	GLRG_00443T0	47.1	656	3e-129	459	CH063_08824T0	51.21	662	2e-145	513	jgi|CocheC4_1|142746|e_gw1.17.850.1	39.12	340	4e-55	213	jgi|CocheC5_3|1158995|fgenesh1_pm.13_#_80	39.12	340	4e-55	213	jgi|Cocsa1|318869|CE114310_5116	58.59	99	5e-28	122	FGSG_04110	98.51	1206	0	2400	FOXG_11526	77.4	1221	0	1692	FOXB_13667	77.48	1221
FPSE_00131	577	ANID_06892T0	56.44	528	1e-150	528	jgi|Botci1|12561|BC1T_01996	60.04	568	7e-178	619	GLRG_00440T0	67.9	567	0	722	CH063_09272T0	67.53	582	0	733	jgi|CocheC4_1|160185|estExt_Genewise1.C_3_t30247	65.54	415	5e-155	543	jgi|CocheC5_3|79715|CocheC5_1.estExt_Genewise1.C_11512	65.54	415	5e-155	543	jgi|Cocsa1|125366|estExt_Genewise1.C_14_t20003	59.76	492	1e-158	555	FGSG_04111	97.57	577	0	1066	FOXG_11525	92.39	578	0	1005	FOXB_13666	92.39	578
FPSE_00132	228	ANID_06898T0	69.27	218	1e-71	265	jgi|Botci1|12559|BC1T_01994	76.32	228	5e-78	285	GLRG_00441T0	83.33	228	6e-81	295	CH063_14900T0	85.56	180	4e-70	259	jgi|CocheC4_1|187173|estExt_Genewise1Plus.C_3_t30213	69.3	228	4e-79	289	jgi|CocheC5_3|1225858|estExt_Genemark1.C_10_t20260	69.3	228	4e-79	289	jgi|Cocsa1|150403|estExt_Genewise1Plus.C_14_t10464	69.3	228	4e-79	289	FGSG_04112	100	228	8e-131	461	FOXG_11524	95.85	217	4e-104	372	FOXB_13665	91.3	230
FPSE_00133	898	ANID_06897T0	57.52	911	0	989	jgi|Botci1|12558|BC1T_01993	63.37	901	0	1122	GLRG_00442T0	68.24	913	0	1222	CH063_12818T0	71.52	776	0	1105	jgi|CocheC4_1|56945|fgenesh1_pm.3_#_452	56.05	876	0	937	jgi|CocheC5_3|58236|CocheC5_1.e_gw1.1.1729.1	56.05	876	0	946	jgi|Cocsa1|125334|estExt_Genewise1.C_14_t10471	55.71	876	0	930	FGSG_04113	99.78	898	0	1858	FOXG_11523	91.07	907	0	1584	FOXB_13664	91.07	907
FPSE_00134	337	ANID_00662T0	52.08	336	8e-92	332	jgi|Botci1|10823|BC1T_07920	56.08	337	3e-107	383	GLRG_00432T0	62.14	346	5e-120	426	CH063_04968T0	62.07	348	3e-122	433	jgi|CocheC4_1|74512|estExt_fgenesh1_pm.C_210247	51.34	335	2e-93	338	jgi|CocheC5_3|1033388|fgenesh1_pg.13_#_287	48.06	335	1e-83	305	jgi|Cocsa1|116142|estExt_Genewise1.C_6_t20319	51.64	335	7e-94	339	FGSG_04114	81.48	216	3e-91	331	FOXG_11522	84.34	281	2e-142	501	FOXB_13663	86.9	290
FPSE_00135	155	ANID_01105T0	44.44	162	1e-24	107	jgi|Botci1|5991|BC1T_00869	48.72	156	7e-34	138	GLRG_00431T0	58.23	158	2e-45	176	CH063_04972T0	58.23	158	1e-45	177	jgi|CocheC4_1|186453|estExt_Genewise1Plus.C_3_t10354	40.76	157	6e-19	88.6	jgi|CocheC5_3|1179781|estExt_Genewise1Plus.C_10_t70121	40.76	157	6e-19	88.6	jgi|Cocsa1|102966|e_gw1.18.184.1	40.13	157	3e-18	86.7	FGSG_04115	98.71	155	7e-86	311	FOXG_11521	92.9	155	8e-73	268	FOXB_00904	92.9	155
FPSE_00136	1049	ANID_07451T0	65.87	1049	0	1418	jgi|Botci1|5182|BC1T_15454	79.65	565	0	950	GLRG_00422T0	78.86	1036	0	1726	CH063_04868T0	78.76	1036	0	1728	jgi|CocheC4_1|54152|estExt_Genemark1.C_380037	66.12	1042	0	1400	jgi|CocheC5_3|1187695|estExt_Genewise1Plus.C_19_t20193	66.12	1042	0	1400	jgi|Cocsa1|37268|fgenesh1_kg.8_#_117_#_Locus3150v3rpkm1.47_PRE	66.22	1042	0	1402	FGSG_04117	99.9	1049	0	2166	FOXG_11520	94.08	1048	0	2031	FOXB_00901	94.18	1048
FPSE_00137	286											GLRG_00420T0	47.54	122	3e-12	67.8
FPSE_00138	735	ANID_01099T0	47.54	366	5e-71	265	jgi|Botci1|10141|BC1T_07504	41.58	784	8e-106	380	GLRG_00419T0	51.05	760	1e-163	572	CH063_07128T0	48.68	758	2e-144	508	jgi|CocheC4_1|73702|estExt_fgenesh1_pm.C_170257	28.14	199	4e-14	75.9	jgi|CocheC5_3|1183122|estExt_Genewise1Plus.C_13_t20222	28.14	199	4e-14	75.9	jgi|Cocsa1|316878|CE112319_3400	29.15	199	2e-15	80.5	FGSG_16146	98.78	735	0	1469	FOXG_11519	86.45	664	0	1118	FOXB_00900	84.42	738
FPSE_00139	286	ANID_07258T0	63.23	223	1e-77	284	jgi|Botci1|12840|BC1T_09550	68.89	225	2e-91	330	GLRG_00390T0	76	275	5e-118	419	CH063_01193T0	76	275	7e-118	418	jgi|CocheC4_1|42003|gm1.6791_g	65.45	246	2e-87	317	jgi|CocheC5_3|1227204|estExt_Genemark1.C_13_t10196	65.45	246	2e-87	317	jgi|Cocsa1|199240|estExt_fgenesh1_pm.C_6_t10407	65.04	246	3e-88	320	FGSG_04119	99.3	286	3e-168	586	FOXG_11518	94.14	273	9e-151	528	FOXB_00899	94.14	273
FPSE_00140	260	ANID_07106T0	52.49	261	2e-78	287	jgi|Botci1|7979|BC1T_06218	69.08	152	4e-60	226	GLRG_00389T0	70.66	259	1e-103	371	CH063_01194T0	69.08	262	6e-101	362	jgi|CocheC4_1|45285|gm1.10073_g	50	270	2e-77	284	jgi|CocheC5_3|1118873|e_gw1.21.180.1	50	270	2e-77	284	jgi|Cocsa1|280177|CE75618_1384	50.57	261	2e-76	281	FGSG_04120	99.23	260	1e-148	520	FOXG_11517	98.46	259	1e-146	514	FOXB_00898	98.46	259
FPSE_00141	433	ANID_07360T0	54.76	420	1e-110	395	jgi|Botci1|12865|BC1T_09575	62.47	429	2e-133	471	GLRG_00413T0	74.57	405	3e-151	530	CH063_05295T0	73.33	405	8e-155	542	jgi|CocheC4_1|186362|estExt_Genewise1Plus.C_3_t10245	57.59	415	2e-121	431	jgi|CocheC5_3|1179869|estExt_Genewise1Plus.C_10_t70229	57.59	415	2e-121	431	jgi|Cocsa1|128812|estExt_Genewise1.C_18_t20105	57.59	415	4e-121	430	FGSG_04121	99.77	433	0	878	FOXG_11516	94.68	432	0	715	FOXB_00897	94.68	432
FPSE_00142	663	ANID_07361T0	52.55	333	7e-93	337	jgi|Botci1|12866|BC1T_09576	50.3	332	3e-98	354	GLRG_00412T0	42.66	572	3e-117	418	CH063_05297T0	42.76	566	4e-116	414	jgi|CocheC4_1|78265|estExt_fgenesh1_pg.C_3_t10079	54.79	334	1e-103	373	jgi|CocheC5_3|1179864|estExt_Genewise1Plus.C_10_t70224	54.79	334	1e-103	373	jgi|Cocsa1|262687|CE58128_4442	54.98	331	2e-103	372	FGSG_04122	91.1	663	0	1229	FOXG_11515	69.66	590	0	834	FOXB_00896	73.56	643
FPSE_00143	509	ANID_06046T0	48.34	542	8e-127	449	jgi|Botci1|7961|BC1T_06200	64.95	545	0	667	GLRG_00411T0	70.55	523	0	724	CH063_05300T0	70.34	526	0	727	jgi|CocheC4_1|81448|estExt_fgenesh1_pg.C_120235	69.8	351	6e-134	473	jgi|CocheC5_3|1205307|estExt_fgenesh1_pg.C_110097	69.8	351	6e-134	473	jgi|Cocsa1|236710|CE32151_8382	57.19	549	2e-158	554	FGSG_04123	100	509	0	1052	FOXG_11514	90.43	512	0	948	FOXB_00895	90.43	512
FPSE_00144	267	ANID_06045T0	50.92	271	6e-69	256	jgi|Botci1|7963|BC1T_06202	54.65	269	1e-75	278	GLRG_00410T0	64	275	2e-94	340	CH063_01259T0	63.9	277	2e-95	343	jgi|CocheC4_1|196375|estExt_Genewise1Plus.C_12_t20257	51.84	272	2e-70	261	jgi|CocheC5_3|1180307|estExt_Genewise1Plus.C_11_t10319	51.84	272	2e-70	261	jgi|Cocsa1|174196|fgenesh1_pm.13_#_107	52.94	272	1e-71	265	FGSG_04124	91.01	267	4e-137	482	FOXG_11513	84.27	267	5e-129	456	FOXB_00894	84.27	267
FPSE_00145	179	ANID_09469T0	63.29	158	1e-52	201	jgi|Botci1|7964|BC1T_06203	71.76	170	2e-66	246	GLRG_00409T0	81.56	179	1e-85	310	CH063_01260T0	80.45	179	2e-84	306	jgi|CocheC4_1|32240|fgenesh1_kg.12_#_137_#_2932_1_CCBO_CCBP_CCBU_CCBW_EXTA_EXTB	66.01	153	2e-53	203	jgi|CocheC5_3|1180304|estExt_Genewise1Plus.C_11_t10316	66.01	153	2e-53	203	jgi|Cocsa1|163289|gm1.8105_g	66.01	153	2e-53	203	FGSG_04125	100	179	4e-103	369	FOXG_11512	92.18	179	4e-96	345	FOXB_00893	92.18	179
FPSE_00146	302	ANID_09470T0	72.54	295	2e-127	450	jgi|Botci1|7960|BC1T_06199	69.54	302	5e-127	449	GLRG_00408T0	73.18	302	1e-131	464	CH063_01261T0	75.17	302	7e-136	478	jgi|CocheC4_1|32237|fgenesh1_kg.12_#_134_#_1409_1_CCBO_CCBP_CCBU_CCBW_EXTA_EXTB	63.25	302	2e-113	404	jgi|CocheC5_3|1140931|estExt_Genewise1.C_11_t10330	63.25	302	2e-113	404	jgi|Cocsa1|124032|estExt_Genewise1.C_13_t10312	62.91	302	5e-113	402	FGSG_04126	99.01	302	2e-179	624	FOXG_11511	92.05	302	2e-169	590	FOXB_00892	92.38	302
FPSE_00147	1384	ANID_10756T0	49.1	1326	0	1235	jgi|Botci1|7959|BC1T_06198	61.8	1110	0	1376	GLRG_00407T0	63.72	1381	0	1696	CH063_01262T0	64.59	1381	0	1737	jgi|CocheC4_1|196365|estExt_Genewise1Plus.C_12_t20244	51.52	1353	0	1311	jgi|CocheC5_3|1226275|estExt_Genemark1.C_110106	51.52	1353	0	1311	jgi|Cocsa1|183813|estExt_Genemark1.C_130111	51.66	1353	0	1330	FGSG_04127	97.9	1384	0	2741	FOXG_11510	91.72	1389	0	2551	FOXB_00891	91.76	1372
FPSE_00148	510	ANID_10762T0	58.33	504	1e-179	625	jgi|Botci1|15459|BC1T_11726	69.9	103	3e-29	125	GLRG_00406T0	67.78	509	0	701	CH063_01263T0	69.08	304	4e-113	404						jgi|CocheC5_3|1107808|e_gw1.11.1307.1	55.95	504	2e-162	567						FGSG_04128	98.24	510	0	1043	FOXG_11509	91.76	510	0	972
FPSE_00149	506						jgi|Botci1|10152|BC1T_07515	40.65	123	9e-11	63.9	GLRG_00428T0	47.3	148	1e-19	94	CH063_12637T0	30.39	408	2e-21	99	jgi|CocheC4_1|42060|gm1.6848_g	30	70	0.23	32.7	jgi|CocheC5_3|1033354|fgenesh1_pg.13_#_253	30	70	0.23	32.7						FGSG_04129	96.84	506	0	868	FOXG_11508	59.54	519	2e-142	501	FOXB_00890	59.34	519
FPSE_00150	575	ANID_01094T0	65.52	580	0	766	jgi|Botci1|10149|BC1T_07512	72.24	562	0	822	GLRG_00427T0	74.91	586	0	890	CH063_05416T0	76.05	572	0	865	jgi|CocheC4_1|159385|estExt_Genewise1.C_3_t10294	65.55	569	0	734	jgi|CocheC5_3|1179822|estExt_Genewise1Plus.C_10_t70179	65.55	569	0	734	jgi|Cocsa1|31149|fgenesh1_pg.18_#_217	65.57	578	0	742	FGSG_04130	99.83	575	0	1188	FOXG_11507	94.97	577	0	1105	FOXB_00889	94.97	577
FPSE_00151	467											GLRG_00421T0	66.74	460	3e-178	620	CH063_10523T0	66.45	462	1e-172	601																FGSG_04131	96.79	467	0	910	FOXG_11506	87.15	467	0	866
FPSE_00152	558	ANID_05931T0	84.56	447	0	812	jgi|Botci1|15458|BC1T_11725	83.93	473	0	790	GLRG_00405T0	89.24	446	0	832	CH063_11189T0	92.31	351	0	683	jgi|CocheC4_1|60914|fgenesh1_pm.12_#_173	81.61	446	0	764	jgi|CocheC5_3|1141168|estExt_Genewise1.C_11_t20093	83.82	445	0	787	jgi|Cocsa1|174289|fgenesh1_pm.13_#_200	82.06	446	0	766	FGSG_16145	99.32	444	0	918	FOXG_11505	96.61	442	0	893	FOXB_00888	90.47	472
FPSE_00153	41
FPSE_00154	420	ANID_05929T0	49.52	416	5e-62	233	jgi|Botci1|15469|BC1T_11736	48.95	427	4e-78	287	GLRG_00403T0	74.59	425	2e-152	534	CH063_06991T0	73.46	437	7e-157	549	jgi|CocheC4_1|138044|e_gw1.12.557.1	58.96	346	9e-80	293	jgi|CocheC5_3|1158021|fgenesh1_pm.11_#_213	58.96	346	9e-80	293	jgi|Cocsa1|98164|e_gw1.13.1108.1	58.96	346	9e-80	293	FGSG_04134	99.76	420	0	846	FOXG_11503	90	420	0	662	FOXB_00887	96.36	412
FPSE_00155	522	ANID_10758T0	26.72	479	4e-26	115	jgi|Botci1|7975|BC1T_06214	31.47	340	1e-39	159	GLRG_00404T0	48.67	528	8e-143	503	CH063_11677T0	48.67	526	6e-143	503	jgi|CocheC4_1|153284|e_gw1.43.73.1	29.31	406	2e-34	142	jgi|CocheC5_3|1228976|estExt_Genemark1.C_210049	29.31	406	2e-34	142	jgi|Cocsa1|41981|fgenesh1_kg.21_#_17_#_Locus46986v2rpkm0.51	30.3	406	4e-36	148	FGSG_04135	94.25	522	0	972	FOXG_11502	82.18	522	0	864	FOXB_00885	82.18	522
FPSE_00156	189	ANID_09468T0	84.62	143	3e-69	256	jgi|Botci1|7978|BC1T_06217	84.62	143	4e-72	265	GLRG_00388T0	87.41	143	1e-73	271	CH063_10240T0	86.18	123	6e-62	231	jgi|CocheC4_1|196229|estExt_Genewise1Plus.C_12_t20082	84.4	141	1e-71	264	jgi|CocheC5_3|102419|CocheC5_1.estExt_Genewise1Plus.C_50727	84.4	141	1e-71	264	jgi|Cocsa1|149239|estExt_Genewise1Plus.C_13_t10450	84.4	141	1e-71	264	FGSG_04136	100	143	8e-81	295	FOXG_11501	87.94	141	3e-68	253	FOXB_00884	74.47	141
FPSE_00157	131	ANID_07354T0	76.92	130	4e-53	201	jgi|Botci1|12864|BC1T_09574	77.86	131	3e-55	208	GLRG_00414T0	82.44	131	8e-60	224	CH063_06292T0	83.21	131	2e-60	226	jgi|CocheC4_1|143327|e_gw1.17.844.1	75.38	130	8e-53	200	jgi|CocheC5_3|73164|CocheC5_1.e_gw1.18.230.1	75.38	130	8e-53	200	jgi|Cocsa1|88436|e_gw1.6.334.1	76.92	130	3e-54	205	FGSG_04137	100	131	9e-73	266	FOXG_11500	89.31	131	1e-62	233	FOXB_00883	89.31	131
FPSE_00158	441	ANID_07257T0	23.26	215	0.069	34.3	jgi|Botci1|12842|BC1T_09552	34.68	222	1e-30	130	GLRG_00391T0	29.46	224	4e-24	108	CH063_01192T0	33.8	213	5e-30	127	jgi|CocheC4_1|142859|e_gw1.17.310.1	28.57	189	3e-09	58.9	jgi|CocheC5_3|1159135|fgenesh1_pm.13_#_220	28.57	189	3e-09	58.9	jgi|Cocsa1|88990|e_gw1.6.1542.1	27.64	199	1e-09	59.7	FGSG_04138	97.28	441	0	897	FOXG_11499	55.18	444	6e-128	453	FOXB_00882	56.92	325
FPSE_00159	398	ANID_05959T0	65.78	263	1e-100	362	jgi|Botci1|7977|BC1T_06216	64.51	417	1e-153	538	GLRG_00392T0	69.63	438	2e-179	624	CH063_01191T0	69.18	438	2e-175	610	jgi|CocheC4_1|138666|e_gw1.12.369.1	61.5	361	5e-132	466	jgi|CocheC5_3|1032085|fgenesh1_pg.11_#_2	61.5	361	5e-132	466	jgi|Cocsa1|29078|fgenesh1_pg.13_#_1	61.22	361	8e-131	462	FGSG_16144	99.45	361	0	756	FOXG_11498	89.37	367	0	670	FOXB_00881	90.76	422
FPSE_00160	362	ANID_05934T0	40.76	395	7e-65	243	jgi|Botci1|5177|BC1T_15449	56.2	363	3e-119	423	GLRG_00393T0	71.27	362	1e-149	524	CH063_01190T0	71.27	362	3e-153	536	jgi|CocheC4_1|81408|estExt_fgenesh1_pg.C_120185	39.84	364	7e-56	213	jgi|CocheC5_3|1226322|estExt_Genemark1.C_110161	39.84	364	7e-56	213						FGSG_04140	96.96	362	0	712	FOXG_11496	88.67	362	0	667	FOXB_00880	88.4	362
FPSE_00161	465	ANID_12161T0	30.23	473	3e-52	201						GLRG_00394T0	59.01	466	7e-148	519	CH063_01189T0	60.47	468	6e-158	552	jgi|CocheC4_1|138747|e_gw1.12.595.1	34.9	467	1e-67	253	jgi|CocheC5_3|1180548|estExt_Genewise1Plus.C_11_t20086	34.9	467	1e-67	253	jgi|Cocsa1|124255|estExt_Genewise1.C_13_t20059	34.69	467	5e-68	254	FGSG_04141	99.14	465	0	957	FOXG_11495	86.01	293	2e-140	494	FOXB_00879	87.74	465
FPSE_00162	230																																				FGSG_04142	79.48	268	5e-100	359	FOXG_11493	46.43	56	1e-05	45.8	FOXB_00878	47.37	57
FPSE_00163	772																					jgi|CocheC4_1|129936|e_gw1.5.79.1	53.75	387	9e-122	433	jgi|CocheC5_3|1099591|e_gw1.7.1017.1	51.94	387	5e-115	411						FGSG_04144	93.72	462	0	844	FOXG_11491	76.84	462	0	713	FOXB_00876	74.46	462
FPSE_00164	775																																				FGSG_12297	96.33	600	0	1165						FOXB_00875	79.84	774
FPSE_00165	470	ANID_10309T0	45.19	405	6e-94	340																jgi|CocheC4_1|196411|estExt_Genewise1Plus.C_12_t20296	48.17	438	5e-108	387	jgi|CocheC5_3|1140885|estExt_Genewise1.C_11_t10281	48.17	438	5e-108	387						FGSG_04146	93.47	475	0	901	FOXG_11488	67.8	441	9e-173	602	FOXB_00874	72.5	440
FPSE_00166	207											GLRG_00397T0	80.19	207	6e-92	332	CH063_03988T0	80.41	194	1e-92	333																FGSG_04147	100	207	9e-122	431	FOXG_11487	95.67	208	8e-110	391	FOXB_00873	95.67	208
FPSE_00167	129						jgi|Botci1|7974|BC1T_06213	40.68	118	7e-26	110	GLRG_00398T0	40.87	115	2e-20	93.2	CH063_03987T0	45.19	104	7e-24	104	jgi|CocheC4_1|138934|e_gw1.12.287.1	22.64	106	0.015	33.5	jgi|CocheC5_3|1226214|estExt_Genemark1.C_110042	22.64	106	0.015	33.5	jgi|Cocsa1|97800|e_gw1.13.754.1	21.7	106	0.052	32	FGSG_04148	98.45	129	8e-72	263	FOXG_11486	86.24	109	1e-52	200	FOXB_00872	79.83	119
FPSE_00168	110	ANID_04522T0	68.97	116	1e-42	166	jgi|Botci1|9104|BC1T_06756	82.18	101	2e-45	175	GLRG_00399T0	86.79	106	3e-50	191	CH063_03986T0	84.91	106	2e-49	189	jgi|CocheC4_1|149701|e_gw1.29.189.1	73.08	104	3e-44	171	jgi|CocheC5_3|1141965|estExt_Genewise1.C_12_t10247	73.08	104	3e-44	171	jgi|Cocsa1|36616|fgenesh1_kg.7_#_43_#_Locus133v1rpkm828.50	73.08	104	3e-44	171	FGSG_04149	93.97	116	2e-57	215	FOXG_11485	85.34	116	9e-52	196	FOXB_00871	85.34	116
FPSE_00169	225	ANID_10569T0	56.73	171	2e-53	204	jgi|Botci1|12918|BC1T_09167	52.87	174	1e-46	181	GLRG_00400T0	56.07	214	1e-62	234	CH063_03985T0	58.42	202	5e-61	229	jgi|CocheC4_1|65211|fgenesh1_pm.29_#_101	52.1	167	2e-45	177	jgi|CocheC5_3|1158358|fgenesh1_pm.12_#_44	52.1	167	2e-45	177	jgi|Cocsa1|36601|fgenesh1_kg.7_#_28_#_Locus4638v1rpkm23.65	52.1	167	3e-45	176	FGSG_04150	92	225	1e-108	387	FOXG_11484	81.5	227	1e-98	354	FOXB_00870	81.5	227
FPSE_00170	627	ANID_04057T0	47.07	614	6e-154	540	jgi|Botci1|10217|BC1T_07580	53.45	550	5e-164	573	GLRG_00401T0	61.87	611	0	763	CH063_03984T0	60.42	528	2e-179	624	jgi|CocheC4_1|65150|fgenesh1_pm.29_#_40	48.18	631	9e-162	566	jgi|CocheC5_3|1110023|e_gw1.12.2130.1	48.77	609	6e-161	563	jgi|Cocsa1|181252|estExt_Genemark1.C_7_t10099	47.7	631	2e-157	551	FGSG_04151	95.69	627	0	1199	FOXG_11483	76.33	528	0	852	FOXB_00869	76.79	629
FPSE_00171	563	ANID_10563T0	55.6	545	2e-162	568	jgi|Botci1|9105|BC1T_06757	62.2	508	3e-170	593	GLRG_00396T0	69.22	536	0	771	CH063_14634T0	74.65	355	9e-154	539	jgi|CocheC4_1|75574|estExt_fgenesh1_pm.C_290083	56.4	539	7e-173	602	jgi|CocheC5_3|1181346|estExt_Genewise1Plus.C_12_t10226	56.4	539	7e-173	602	jgi|Cocsa1|116949|estExt_Genewise1.C_7_t10143	56.13	538	5e-172	600	FGSG_04152	99.64	558	0	1153	FOXG_11482	91.4	558	0	1030	FOXB_00868	91.28	562
FPSE_00172	605	ANID_00042T0	41.54	467	1e-96	349	jgi|Botci1|15848|BC1T_11424	50.64	233	1e-61	233	GLRG_00382T0	61.14	507	2e-160	561	CH063_01121T0	57.61	552	5e-168	586	jgi|CocheC4_1|74517|estExt_fgenesh1_pm.C_210252	47.04	304	9e-75	276	jgi|CocheC5_3|1036023|fgenesh1_pg.58_#_9	47.04	304	6e-75	277	jgi|Cocsa1|189947|estExt_fgenesh1_pg.C_6_t10297	46.13	323	6e-75	277	FGSG_16143	99.34	605	0	1255	FOXG_11481	89.93	556	0	983	FOXB_00867	90.3	608
FPSE_00173	984	ANID_00097T0	55.51	998	0	1073	jgi|Botci1|12869|BC1T_09579	50.63	1025	0	1000	GLRG_00315T0	70.45	988	0	1393	CH063_06642T0	69.86	992	0	1386	jgi|CocheC4_1|187161|estExt_Genewise1Plus.C_3_t30201	51.81	996	0	997	jgi|CocheC5_3|1179075|estExt_Genewise1Plus.C_10_t50305	51.81	996	0	997	jgi|Cocsa1|243297|CE38738_882	51.41	996	0	991	FGSG_04154	91.67	984	0	1783	FOXG_11480	89.23	984	0	1793	FOXB_00866	89.13	984
FPSE_00174	224	ANID_02133T0	52.54	236	8e-73	268	jgi|Botci1|12859|BC1T_09569	60.61	231	2e-79	290	GLRG_00316T0	71.11	225	1e-93	338	CH063_06641T0	71.56	225	1e-93	337	jgi|CocheC4_1|33610|fgenesh1_kg.21_#_120_#_2772_1_CCBO_CCBP_CCBU_CCBW_EXTA_EXTB	53.48	230	5e-73	269	jgi|CocheC5_3|1023304|fgenesh1_kg.13_#_180_#_2772_1_CCBO_CCBP_CCBU_CCBW_EXTA_EXTB	53.48	230	5e-73	269	jgi|Cocsa1|36277|fgenesh1_kg.6_#_295_#_Locus789v1rpkm131.27	53.04	230	8e-73	268	FGSG_04155	99.11	224	3e-128	452	FOXG_11479	87.72	228	6e-112	399	FOXB_00865	87.72	228
FPSE_00175	486	ANID_02132T0	51.61	403	5e-112	400	jgi|Botci1|12858|BC1T_09568	50.99	506	4e-134	473	GLRG_00317T0	58.52	364	7e-114	406						jgi|CocheC4_1|175474|estExt_Genewise1.C_21_t20152	53.52	383	5e-117	417	jgi|CocheC5_3|1143927|estExt_Genewise1.C_13_t30150	53.52	383	5e-117	417	jgi|Cocsa1|316032|CE111473_2199	52.03	394	2e-115	411	FGSG_12296	94.65	486	0	948	FOXG_11478	72.93	484	0	739	FOXB_00864	73.35	484
FPSE_00176	977						jgi|Botci1|5844|BC1T_00722	24.9	261	9e-12	68.2	GLRG_09091T0	43.88	629	6e-143	504	CH063_05269T0	43.11	682	2e-141	499																FGSG_16142	97.44	978	0	1862	FOXG_11477	76.28	915	0	1300	FOXB_00863	80.06	978
FPSE_00177	4908	ANID_06310T0	40.88	5042	0	3400	jgi|Botci1|12410|BC1T_09273	66.18	1916	0	2652	GLRG_03750T0	59.04	5007	0	5782	CH063_00968T0	57.11	4150	0	4684	jgi|CocheC4_1|32472|fgenesh1_kg.13_#_170_#_0_0_EXTB36347.b1_CCBO_CCBP_CCBU_CCBW_EXTA_EXTB	46.05	76	4e-06	52	jgi|CocheC5_3|1024409|fgenesh1_kg.19_#_133_#_0_0_EXTB36347.b1_CCBO_CCBP_CCBU_CCBW_EXTA_EXTB	46.05	76	4e-06	52	jgi|Cocsa1|181786|estExt_Genemark1.C_8_t10149	41.62	4387	0	3031	FGSG_07258	97.69	4926	0	9641	FOXG_02159	91.14	2315	0	4452	FOXB_03644	86.51	4921
FPSE_00178	180	ANID_02057T0	60.21	191	3e-48	186	jgi|Botci1|12411|BC1T_09274	68.51	181	1e-56	214	GLRG_03751T0	78.14	183	7e-65	241	CH063_00969T0	78.14	183	1e-64	240	jgi|CocheC4_1|40962|gm1.5750_g	69.8	149	3e-48	186	jgi|CocheC5_3|1161255|fgenesh1_pm.19_#_221	69.8	149	4e-48	186	jgi|Cocsa1|328944|CE124385_6024	69.13	149	3e-47	183	FGSG_07257	99.44	180	1e-99	357	FOXG_02160	86.74	181	7e-79	288	FOXB_03645	86.74	181
FPSE_00179	256	ANID_06312T0	61.33	225	7e-71	262	jgi|Botci1|15806|BC1T_02848	63.91	230	2e-78	287	GLRG_03752T0	70.94	234	2e-91	331	CH063_00970T0	70.85	247	2e-94	340	jgi|CocheC4_1|197486|estExt_Genewise1Plus.C_13_t20485	54.15	229	6e-58	219	jgi|CocheC5_3|1118157|e_gw1.19.197.1	54.15	229	6e-58	219	jgi|Cocsa1|328945|CE124386_1475	54.15	229	6e-58	219	FGSG_07256	98.44	256	1e-149	524	FOXG_02161	87.6	258	2e-132	467	FOXB_03646	87.6	258
FPSE_00180	335						jgi|Botci1|2716|BC1T_03527	37.03	316	8e-48	186	GLRG_03753T0	70.3	330	4e-134	473	CH063_00971T0	71.25	327	3e-137	483	jgi|CocheC4_1|197490|estExt_Genewise1Plus.C_13_t20489	50	318	9e-78	285	jgi|CocheC5_3|1228856|estExt_Genemark1.C_190210	50	318	9e-78	285	jgi|Cocsa1|37313|fgenesh1_kg.8_#_162_#_Locus840v1rpkm124.56	49.06	318	1e-76	281	FGSG_07255	99.7	335	0	680	FOXG_02162	92.57	323	2e-172	600	FOXB_03647	92.67	341
FPSE_00181	478	ANID_06214T0	33.4	506	6e-70	260	jgi|Botci1|15807|BC1T_02849	44.74	447	1e-109	392	GLRG_03749T0	47.86	491	6e-135	476	CH063_05139T0	48.98	492	4e-139	490	jgi|CocheC4_1|196767|estExt_Genewise1Plus.C_13_t10146	32.72	486	4e-66	248	jgi|CocheC5_3|1202902|estExt_fgenesh1_pg.C_60274	32.72	486	4e-66	248	jgi|Cocsa1|119199|estExt_Genewise1.C_8_t30198	32.3	486	6e-66	247	FGSG_07254	96.65	478	0	957	FOXG_02163	76.83	479	0	776	FOXB_03648	77.87	479
FPSE_00182	698	ANID_12104T0	47.31	706	3e-165	577	jgi|Botci1|5481|BC1T_04730	56.06	701	0	788	GLRG_03734T0	63.89	709	0	899	CH063_00094T0	63.4	705	0	877	jgi|CocheC4_1|127327|e_gw1.3.264.1	44.97	725	6e-152	533	jgi|CocheC5_3|1139887|estExt_Genewise1.C_10_t60041	44.97	725	6e-152	533	jgi|Cocsa1|40039|fgenesh1_kg.14_#_102_#_Locus4547v1rpkm24.18	45	720	7e-156	546	FGSG_07253	99.28	698	0	1418	FOXG_02164	90.81	533	0	981	FOXB_03649	90.57	700
FPSE_00183	492	ANID_03561T0	35.59	118	1e-15	80.5	jgi|Botci1|7658|BC1T_05162	52.81	89	6e-21	97.8	GLRG_03739T0	61.05	493	0	648	CH063_00099T0	60.65	493	0	649																FGSG_16797	98.58	492	0	1018	FOXG_02165	87.4	492	0	914	FOXB_03650	87.4	492
FPSE_00184	584	ANID_06305T0	70.87	381	2e-163	571	jgi|Botci1|13978|BC1T_10410	67.29	266	2e-102	368	GLRG_03738T0	65.92	581	0	684	CH063_00098T0	66.78	578	0	696						jgi|CocheC5_3|1029329|fgenesh1_pg.6_#_342	86.86	312	5e-169	590	jgi|Cocsa1|172148|fgenesh1_pm.8_#_506	86.86	312	2e-169	591	FGSG_07251	100	326	0	705						FOXB_03651	97.51	321
FPSE_00185	317	ANID_06307T0	61.86	291	2e-103	371	jgi|Botci1|13982|BC1T_10414	56.5	177	2e-55	211	GLRG_03737T0	72.38	315	2e-125	444	CH063_00097T0	69.35	323	3e-121	430	jgi|CocheC4_1|139787|e_gw1.13.360.1	58.51	323	5e-106	379	jgi|CocheC5_3|1172266|estExt_Genewise1Plus.C_6_t10231	58.51	323	5e-106	379	jgi|Cocsa1|143777|estExt_Genewise1Plus.C_8_t20067	59.44	323	8e-107	382	FGSG_07250	96.92	325	2e-173	603	FOXG_02167	90.15	325	6e-166	578	FOXB_03652	90.15	325
FPSE_00186	353	ANID_05257T0	55.49	337	1e-93	338											CH063_06756T0	61.56	333	4e-118	420																FGSG_07249	96.34	328	0	647	FOXG_02168	70.03	337	7e-136	479	FOXB_03653	81.9	337
FPSE_00187	82	ANID_06306T0	52.7	74	7e-20	90.5	jgi|Botci1|8527|BC1T_16208	71.79	78	2e-28	119	GLRG_03736T0	77.5	80	4e-33	134	CH063_00096T0	76.83	82	4e-34	138	jgi|CocheC4_1|139266|e_gw1.13.169.1	58.54	82	8e-26	110	jgi|CocheC5_3|1212609|gm1.4286_g	58.54	82	8e-26	110	jgi|Cocsa1|91020|e_gw1.8.156.1	57.32	82	1e-25	110	FGSG_07248	100	82	2e-44	172	FOXG_02169	97.53	81	2e-42	166	FOXB_03654	97.53	81
FPSE_00188	402	ANID_06123T0	41.33	392	2e-56	214	jgi|Botci1|8526|BC1T_16206	53.33	180	2e-37	151	GLRG_03735T0	62.53	403	5e-113	403	CH063_00095T0	63.43	402	7e-109	389	jgi|CocheC4_1|117979|gw1.13.951.1	43.6	406	3e-53	204	jgi|CocheC5_3|38151|CocheC5_1.gw1.1.364.1	43.6	406	3e-53	204	jgi|Cocsa1|62051|gw1.8.977.1	42.72	412	5e-54	207	FGSG_07247	96.89	386	0	676	FOXG_02170	83.08	402	2e-167	584	FOXB_03655	83.33	402
FPSE_00189	256						jgi|Botci1|1913|BC1T_13415	54.26	188	5e-50	193	GLRG_03669T0	54.95	273	1e-81	298	CH063_07515T0	71.43	140	9e-59	222	jgi|CocheC4_1|147607|e_gw1.24.564.1	53.63	248	1e-73	271	jgi|CocheC5_3|1090394|e_gw1.3.94.1	53.63	248	1e-73	271	jgi|Cocsa1|129265|estExt_Genewise1.C_19_t10353	55.28	246	9e-75	275	FGSG_07246	98.44	256	2e-150	526						FOXB_03656	86.64	217
FPSE_00190	1212	ANID_05452T0	73.12	1213	0	1876	jgi|Botci1|1914|BC1T_13416	77.13	997	0	1640	GLRG_03670T0	85.89	1212	0	2217	CH063_07517T0	85.81	1212	0	2215	jgi|CocheC4_1|52896|estExt_Genemark1.C_230167	50.56	1252	0	1280	jgi|CocheC5_3|1128717|estExt_Genewise1.C_3_t30104	50.64	1246	0	1274	jgi|Cocsa1|34693|fgenesh1_kg.4_#_45_#_Locus4174v1rpkm26.45	50.72	1246	0	1272	FGSG_07245	99.1	1220	0	2486	FOXG_02171	97.26	1206	0	2438	FOXB_03657	95.3	1212
FPSE_00191	579	ANID_12320T0	37.35	415	6e-72	267	jgi|Botci1|15330|BC1T_11799	39.79	284	3e-54	208	GLRG_03672T0	50.45	448	2e-122	434	CH063_11246T0	48.57	455	1e-120	429	jgi|CocheC4_1|186915|estExt_Genewise1Plus.C_3_t20419	39.08	499	2e-87	318	jgi|CocheC5_3|1225942|estExt_Genemark1.C_10_t20355	39.08	499	2e-87	318	jgi|Cocsa1|259462|CE54903_793	39.17	600	6e-112	400	FGSG_17698	98.4	438	0	873	FOXG_02173	78.23	441	0	650	FOXB_03659	78.46	441
FPSE_00192	543	ANID_04077T0	34.79	480	8e-50	193	jgi|Botci1|15332|BC1T_11801	40.65	278	3e-41	165	GLRG_03674T0	43.72	597	4e-110	394	CH063_07180T0	44.87	604	1e-115	412	jgi|CocheC4_1|126547|e_gw1.3.864.1	34.97	549	4e-56	214	jgi|CocheC5_3|1157483|fgenesh1_pm.10_#_903	34.97	549	4e-56	214	jgi|Cocsa1|102727|e_gw1.18.746.1	34.94	541	3e-56	215	FGSG_07243	99.82	543	0	1115	FOXG_02174	90.74	551	0	959	FOXB_03660	90.74	551
FPSE_00193	378	ANID_04080T0	83.43	362	1e-179	624	jgi|Botci1|1908|BC1T_13410	82.37	363	0	638	GLRG_03675T0	91.93	347	0	647	CH063_07626T0	94.04	285	3e-152	533	jgi|CocheC4_1|68844|estExt_fgenesh1_pm.C_3_t10343	85.04	361	0	636	jgi|CocheC5_3|1225940|estExt_Genemark1.C_10_t20352	85.04	361	0	636	jgi|Cocsa1|30935|fgenesh1_pg.18_#_3	85.32	361	0	637	FGSG_07241	99.72	361	0	741						FOXB_03661	83.46	399
FPSE_00194	1550	ANID_04072T0	43.66	497	3e-90	330						GLRG_03676T0	56.16	365	4e-120	429	CH063_14974T0	55.29	577	3e-147	519	jgi|CocheC4_1|187102|estExt_Genewise1Plus.C_3_t30142	38.21	424	9e-58	221	jgi|CocheC5_3|1179135|estExt_Genewise1Plus.C_10_t50365	38.21	424	1e-57	221	jgi|Cocsa1|40093|fgenesh1_kg.14_#_156_#_Locus5233v1rpkm20.92	38.21	424	1e-57	221	FGSG_07240	98.26	1554	0	2848	FOXG_02176	83.58	1060	0	1644	FOXB_03662	83.3	1060
FPSE_00195	320	ANID_04071T0	38.68	318	4e-60	227	jgi|Botci1|1909|BC1T_13411	40.34	176	4e-31	130	GLRG_03678T0	48.89	315	6e-85	309	CH063_03833T0	50.16	313	6e-89	322	jgi|CocheC4_1|187106|estExt_Genewise1Plus.C_3_t30146	35.1	302	1e-37	152	jgi|CocheC5_3|1225880|estExt_Genemark1.C_10_t20282	35.1	302	9e-38	152	jgi|Cocsa1|40094|fgenesh1_kg.14_#_157_#_Locus15165v1rpkm5.50	41.4	186	3e-30	127	FGSG_07239	96.25	320	0	638	FOXG_02178	75.62	320	2e-150	527
FPSE_00196	680						jgi|Botci1|7638|BC1T_05142	46.19	197	2e-48	189	GLRG_03701T0	42.53	663	3e-128	454	CH063_12820T0	51.41	249	7e-66	247																FGSG_07238	90.43	690	0	1122	FOXG_02179	81.82	341	5e-146	514	FOXB_03664	81.08	333
FPSE_00197	1057	ANID_02743T0	61.06	1094	0	1199	jgi|Botci1|4902|BC1T_15396	86.41	412	0	758	GLRG_03703T0	78.33	1080	0	1568	CH063_08250T0	92.02	263	4e-144	508	jgi|CocheC4_1|185023|estExt_Genewise1Plus.C_2_t10334	62.02	1090	0	1224	jgi|CocheC5_3|1138953|estExt_Genewise1.C_10_t30361	62.02	1090	0	1224	jgi|Cocsa1|114081|estExt_Genewise1.C_5_t10298	62.07	1094	0	1200	FGSG_07237	99.34	1057	0	2138	FOXG_02180	94.33	1059	0	1891	FOXB_03665	89.05	1059
FPSE_00198	117																																				FGSG_07236	96.58	117	1e-60	226
FPSE_00199	93	ANID_02742T0	66.29	89	1e-28	119	jgi|Botci1|4905|BC1T_15399	82.98	94	7e-42	163	GLRG_03704T0	96.77	93	2e-49	189	CH063_08252T0	96.77	93	2e-49	189	jgi|CocheC4_1|36121|gm1.909_g	62.64	91	3e-19	88.6	jgi|CocheC5_3|1105092|e_gw1.10.3760.1	62.64	91	3e-19	88.6	jgi|Cocsa1|25032|fgenesh1_pg.5_#_104	58	100	2e-19	89.4	FGSG_07235	100	93	5e-51	194	FOXG_02181	100	93	5e-51	194	FOXB_03666	100	93
FPSE_00200	137	ANID_02741T0	54.39	114	3e-33	135	jgi|Botci1|4903|BC1T_15397	48.1	79	9e-14	71.2	GLRG_03705T0	73.39	109	7e-48	184	CH063_14377T0	69.83	116	7e-48	184											jgi|Cocsa1|180273|estExt_Genemark1.C_5_t10230	53.69	149	4e-37	148	FGSG_07234	91.24	137	1e-67	250	FOXG_02182	80.15	136	7e-59	221	FOXB_03667	80.15	136
FPSE_00201	324	ANID_00410T0	95.37	324	0	636	jgi|Botci1|4919|BC1T_15413	99.66	298	4e-177	615	GLRG_03706T0	96.58	322	0	642						jgi|CocheC4_1|126348|e_gw1.2.43.1	97.72	307	1e-179	624	jgi|CocheC5_3|1106688|e_gw1.10.2804.1	97.72	307	1e-179	624	jgi|Cocsa1|303885|CE99326_9148	97.72	307	9e-180	624	FGSG_07233	98.7	308	0	633	FOXG_02183	98.7	308	0	633	FOXB_03668	97.53	324
FPSE_00202	1170	ANID_06675T0	46.3	1013	0	861	jgi|Botci1|13428|BC1T_10208	51.07	654	2e-169	592	GLRG_03707T0	57.73	1223	0	1322	CH063_08410T0	58.46	1211	0	1355	jgi|CocheC4_1|158859|estExt_Genewise1.C_2_t30347	45.45	1122	0	864	jgi|CocheC5_3|1177489|estExt_Genewise1Plus.C_10_t10376	45.45	1122	0	864	jgi|Cocsa1|140082|estExt_Genewise1Plus.C_5_t30202	45.5	1123	0	852	FGSG_07232	99.06	1170	0	2397	FOXG_02184	75.51	1176	0	1714	FOXB_03669	83.36	1172
FPSE_00203	843	ANID_00409T0	50.31	817	0	659	jgi|Botci1|15271|BC1T_11740	61.81	474	5e-133	470	GLRG_03709T0	71.1	865	0	1085	CH063_08171T0	69.36	865	0	1058	jgi|CocheC4_1|184793|estExt_Genewise1Plus.C_2_t10067	48.75	798	1e-178	622	jgi|CocheC5_3|1178569|estExt_Genewise1Plus.C_10_t40116	48.75	798	1e-178	622	jgi|Cocsa1|86724|e_gw1.5.1689.1	49.04	881	0	673	FGSG_07231	99.64	843	0	1704	FOXG_02185	88.55	847	0	1447	FOXB_03670	88.43	847
FPSE_00204	509																CH063_01129T0	30.11	93	0.001	40.4																FGSG_02198	61.18	510	1e-167	585
FPSE_00205	418																																									FOXG_09878	25.63	398	3e-27	118
FPSE_00206	141																																				FGSG_02195	97.87	141	1e-79	290	FOXG_04109	48.06	129	1e-26	114	FOXB_13351	45.32	139
FPSE_00207	137																																				FGSG_02194	93.43	137	1e-70	259	FOXG_04110	48.8	125	2e-25	110	FOXB_13349	49.61	127
FPSE_00208	371	ANID_01773T0	42.22	45	0.58	30.8	jgi|Botci1|15841|BC1T_11417	29.87	395	5e-21	97.4	GLRG_07418T0	66.67	147	1e-43	172						jgi|CocheC4_1|195609|estExt_Genewise1Plus.C_11_t20346	32.23	394	2e-14	75.9	jgi|CocheC5_3|1109537|e_gw1.12.1184.1	32.23	394	2e-14	75.9	jgi|Cocsa1|160660|gm1.5476_g	31.84	267	5e-09	57.8	FGSG_02193	93.93	379	2e-156	547	FOXG_04111	80.42	378	8e-128	452	FOXB_13348	80.42	378
FPSE_00209	270	ANID_01776T0	72.24	245	4e-101	362	jgi|Botci1|15829|BC1T_11405	80.83	240	2e-116	413	GLRG_07419T0	84.71	242	6e-124	439	CH063_10090T0	83.82	241	5e-122	432	jgi|CocheC4_1|23398|fgenesh1_pg.11_#_311	67.93	237	4e-90	326	jgi|CocheC5_3|1158573|fgenesh1_pm.12_#_259	67.93	237	4e-90	326	jgi|Cocsa1|143046|estExt_Genewise1Plus.C_7_t30200	68.78	237	2e-91	330	FGSG_02192	99.22	258	7e-152	531	FOXG_04112	96.64	238	9e-136	478	FOXB_13347	96.75	154
FPSE_00210	582	ANID_01775T0	56.03	589	0	677	jgi|Botci1|15830|BC1T_11406	60.1	401	1e-137	485	GLRG_07420T0	72.68	571	0	832	CH063_10088T0	71.98	571	0	849	jgi|CocheC4_1|168692|estExt_Genewise1.C_11_t20447	57.65	588	0	659	jgi|CocheC5_3|1110221|e_gw1.12.908.1	57.65	588	0	659	jgi|Cocsa1|143044|estExt_Genewise1Plus.C_7_t30198	58.78	592	0	668	FGSG_02191	99.66	582	0	1206	FOXG_04113	94.33	582	0	1127	FOXB_13346	94.16	582
FPSE_00211	194	ANID_00362T0	34.45	119	3e-09	57.4	jgi|Botci1|983|BC1T_12374	28.19	188	8e-07	48.9	GLRG_07403T0	28.66	164	3e-12	67.4	CH063_10272T0	30.2	202	5e-15	76.3	jgi|CocheC4_1|203308|estExt_Genewise1Plus.C_23_t10338	41.57	89	2e-12	68.2	jgi|CocheC5_3|1128842|estExt_Genewise1.C_3_t30253	41.57	89	2e-12	68.2	jgi|Cocsa1|34742|fgenesh1_kg.4_#_94_#_Locus2560v1rpkm42.24	38.68	106	6e-13	69.3	FGSG_02190	97.94	194	8e-102	364	FOXG_04114	84.09	176	2e-89	323	FOXB_13345	84.66	176
FPSE_00212	341											GLRG_05824T0	64.02	328	3e-123	437	CH063_06798T0	63.86	332	1e-124	441																FGSG_02189	99.12	341	0	704	FOXG_04115	77.91	344	5e-153	536	FOXB_13343	79.2	250
FPSE_00213	99
FPSE_00214	426																																				FGSG_15951	50.74	406	3e-113	404
FPSE_00215	370	ANID_01563T0	45.11	317	2e-73	271	jgi|Botci1|123|BC1T_00124	45.41	229	7e-51	196	GLRG_08921T0	56.28	366	9e-113	402	CH063_04459T0	55.08	374	7e-114	405	jgi|CocheC4_1|148497|e_gw1.26.138.1	43.63	369	1e-82	302	jgi|CocheC5_3|1093395|e_gw1.4.977.1	43.63	369	1e-82	302	jgi|Cocsa1|82088|e_gw1.3.2552.1	44.11	365	1e-80	295	FGSG_02203	88.74	373	0	665	FOXG_04117	74.05	370	5e-160	559	FOXB_09302	62.8	371
FPSE_00216	537	ANID_07231T0	48.03	508	3e-127	451	jgi|Botci1|12933|BC1T_09182	49.42	514	5e-144	506	GLRG_10053T0	60.89	519	0	651	CH063_07981T0	62.8	500	0	650	jgi|CocheC4_1|55170|fgenesh1_pm.1_#_252	48.93	513	5e-132	467	jgi|CocheC5_3|1221399|estExt_Genemark1.C_2_t10225	48.93	513	5e-132	467	jgi|Cocsa1|32183|fgenesh1_kg.1_#_441_#_Locus5535v1rpkm19.63	48.15	513	6e-130	459	FGSG_02204	98.88	537	0	1107	FOXG_04121	81.27	518	0	890	FOXB_09306	81.27	518
FPSE_00217	384																					jgi|CocheC4_1|25763|fgenesh1_pg.20_#_121	32.73	55	0.001	39.7	jgi|CocheC5_3|1155001|fgenesh1_pm.7_#_131	32.73	55	0.001	39.7						FGSG_12093	46.88	320	6e-77	283
FPSE_00218	469																																				FGSG_12094	93.8	468	0	888	FOXG_03836	70.95	475	0	640	FOXB_10709	74.62	394
FPSE_00219	395	ANID_06869T0	82.66	369	5e-179	622	jgi|Botci1|16112|BC1T_12157	82.83	396	0	685	GLRG_04305T0	79.55	396	0	640	CH063_00081T0	83.42	398	0	686	jgi|CocheC4_1|123170|e_gw1.1.1432.1	82.37	380	0	657	jgi|CocheC5_3|1089691|e_gw1.2.2415.1	82.37	380	0	657	jgi|Cocsa1|166138|fgenesh1_pm.1_#_169	82.11	380	0	655	FGSG_02206	99.75	395	0	810	FOXG_03837	92.44	397	0	754	FOXB_10710	86.15	397
FPSE_00220	496	ANID_06870T0	62.86	482	5e-168	586	jgi|Botci1|4035|BC1T_14710	67.55	493	9e-180	625	GLRG_03540T0	72.4	471	0	676	CH063_03022T0	71.61	472	0	668	jgi|CocheC4_1|123487|e_gw1.1.2262.1	62.58	481	6e-173	602	jgi|CocheC5_3|1201008|estExt_fgenesh1_pg.C_2_t20134	62.58	481	6e-173	602	jgi|Cocsa1|77233|e_gw1.1.85.1	62.37	481	6e-171	596	FGSG_02207	96.17	496	0	967	FOXG_03838	82.99	488	0	838	FOXB_10711	83.4	488
FPSE_00221	525																CH063_01436T0	56.67	517	1e-171	598																FGSG_02208	96.19	525	0	1017	FOXG_03839	88.7	522	0	936	FOXB_10712	88.51	522
FPSE_00222	646																																				FGSG_15952	92.72	646	0	1154	FOXG_04123	41.48	540	6e-97	350	FOXB_09311	41.56	563
FPSE_00223	248	ANID_02694T0	56.45	248	2e-75	277	jgi|Botci1|6876|BC1T_04941	61.79	246	1e-86	315	GLRG_05138T0	68.55	248	1e-98	354	CH063_01392T0	64.92	248	3e-92	333	jgi|CocheC4_1|161142|estExt_Genewise1.C_4_t20110	54	250	2e-68	253						jgi|Cocsa1|173833|fgenesh1_pm.12_#_203	55.51	245	8e-71	262	FGSG_02210	97.58	248	3e-141	496	FOXG_04124	87.1	248	3e-129	456	FOXB_09312	87.1	248
FPSE_00224	175											GLRG_01820T0	55.9	161	2e-47	184	CH063_00325T0	55	160	8e-46	178																FGSG_02211	98.84	172	2e-101	363	FOXG_04125	59.77	174	2e-61	230	FOXB_09313	59.77	174
FPSE_00225	485											GLRG_04800T0	76.48	489	0	797	CH063_14375T0	73.1	290	2e-125	444																FGSG_02212	99.18	485	0	1001	FOXG_04127	91.34	485	0	938	FOXB_09315	91.13	485
FPSE_00226	87																																				FGSG_02213	89.13	92	1e-23	103						FOXB_09316	57.14	63
FPSE_00227	329	ANID_06668T0	44.62	316	2e-78	287						GLRG_09060T0	56.67	330	2e-107	384	CH063_12199T0	57.05	298	5e-96	346																FGSG_02214	94.53	329	0	644	FOXG_04129	71.04	328	5e-139	489	FOXB_09319	69.51	328
FPSE_00228	744	ANID_06667T0	32.1	732	2e-87	319						GLRG_09059T0	45.45	726	7e-170	593																					FGSG_02215	94.09	744	0	1442	FOXG_04130	61.85	747	0	928	FOXB_09320	62.25	747
FPSE_00229	745						jgi|Botci1|15531|BC1T_11307	37.68	690	1e-123	439											jgi|CocheC4_1|143644|e_gw1.18.65.1	26.84	313	9e-15	78.2	jgi|CocheC5_3|73931|CocheC5_1.e_gw1.20.139.1	26.84	313	9e-15	78.2						FGSG_02216	97.45	745	0	1483	FOXG_04807	70.11	746	0	1067	FOXB_04781	26.63	323
FPSE_00230	378						jgi|Botci1|16101|BC1T_12146	36.76	340	1e-53	206											jgi|CocheC4_1|36153|gm1.941_g	34.52	336	2e-46	181	jgi|CocheC5_3|82672|CocheC5_1.estExt_Genewise1.C_40288	34.52	336	2e-46	181	jgi|Cocsa1|139339|estExt_Genewise1Plus.C_5_t10375	33.93	336	8e-46	179	FGSG_02217	95.24	378	0	750	FOXG_04808	78.89	379	7e-178	619
FPSE_00231	348																																				FGSG_02218	89.94	348	0	655	FOXG_04131	61.1	347	3e-117	417	FOXB_09321	65.03	346
FPSE_00232	484	ANID_03573T0	60.67	478	5e-170	593						GLRG_00532T0	69.96	476	0	705	CH063_14991T0	69.78	460	0	689	jgi|CocheC4_1|179840|estExt_Genewise1.C_360020	51.35	481	1e-139	492	jgi|CocheC5_3|1118730|e_gw1.20.152.1	51.35	481	1e-139	492	jgi|Cocsa1|151909|estExt_Genewise1Plus.C_16_t10163	52.18	481	1e-140	495	FGSG_02220	97.93	483	0	974	FOXG_04134	82.37	465	0	785	FOXB_09323	87.4	484
FPSE_00233	198
FPSE_00234	190
FPSE_00235	82																																				FGSG_02221	100	82	2e-33	135						FOXB_09309	67.74	31
FPSE_00236	611																CH063_07564T0	30.99	71	0.48	32	jgi|CocheC4_1|208872|estExt_Genewise1Plus.C_500013	29.63	81	2.5	29.6	jgi|CocheC5_3|1208150|estExt_fgenesh1_pg.C_260009	29.63	81	2.6	29.6						FGSG_12096	94.33	247	3e-138	488
FPSE_00237	213																					jgi|CocheC4_1|180039|estExt_Genewise1.C_370044	24.43	176	0.9	29.3	jgi|CocheC5_3|1172012|estExt_Genewise1Plus.C_5_t50026	24.43	176	0.92	29.3						FGSG_02223	92.02	213	2e-108	387	FOXG_03834	52.7	222	8e-57	215	FOXB_10707	52.7	222
FPSE_00238	363	ANID_10268T0	46.09	358	6e-74	273	jgi|Botci1|11654|BC1T_16391	55.56	234	1e-71	265						CH063_05087T0	23.05	321	2e-06	48.9																FGSG_02224	97.8	363	0	733	FOXG_04671	58.86	350	5e-109	390	FOXB_11704	56.79	368
FPSE_00239	130																																				FGSG_02225	98.46	130	1e-65	243	FOXG_03832	71.83	71	2e-19	90.5
FPSE_00240	656																																				FGSG_15953	94.72	682	0	1325	FOXG_03831	62.84	689	0	906	FOXB_10705	53.83	548
FPSE_00241	405																																				FGSG_15954	49.75	398	1e-104	375						FOXB_10347	35.14	148
FPSE_00242	727
FPSE_00243	695	ANID_08653T0	41.25	640	7e-132	466	jgi|Botci1|6000|BC1T_00878	46.89	482	3e-112	401	GLRG_02159T0	40.77	650	7e-118	420	CH063_10364T0	40.22	649	3e-119	425	jgi|CocheC4_1|173665|estExt_Genewise1.C_19_t10032	40.72	636	1e-129	459	jgi|CocheC5_3|1125950|estExt_Genewise1.C_1_t90425	40.72	636	1e-129	459	jgi|Cocsa1|123388|estExt_Genewise1.C_12_t20252	40.51	590	3e-112	401	FGSG_02228	90.46	692	0	1248	FOXG_13070	59.2	473	1e-165	579	FOXB_14294	43.25	585
FPSE_00244	561											GLRG_10888T0	69	529	0	734	CH063_08323T0	71.27	529	0	766																FGSG_15955	96.43	561	0	1095	FOXG_03828	91.44	561	0	1018
FPSE_00245	280	ANID_05532T0	39.92	258	1e-38	155	jgi|Botci1|31|BC1T_00032	46.18	301	5e-54	206	GLRG_06575T0	52.45	326	2e-70	261	CH063_09368T0	51.38	327	8e-68	252	jgi|CocheC4_1|188588|estExt_Genewise1Plus.C_4_t30121	41.58	279	1e-41	165	jgi|CocheC5_3|1135935|estExt_Genewise1.C_8_t20082	41.58	279	1e-41	165	jgi|Cocsa1|123647|estExt_Genewise1.C_12_t30039	40.86	279	1e-45	179	FGSG_02230	98.23	283	2e-144	506	FOXG_03827	76.9	290	2e-111	397	FOXB_07588	76.9	290
FPSE_00246	250	ANID_03712T0	50	254	2e-65	244	jgi|Botci1|2451|BC1T_13839	60.87	253	4e-88	319	GLRG_06520T0	63.89	252	7e-95	342	CH063_01007T0	64.94	251	6e-97	348	jgi|CocheC4_1|27893|fgenesh1_pg.35_#_66	44.7	264	4e-56	213	jgi|CocheC5_3|1092892|e_gw1.3.1123.1	46.85	254	2e-58	220	jgi|Cocsa1|34931|fgenesh1_kg.4_#_283_#_Locus121746v3rpkm0.37	46.85	254	1e-57	218	FGSG_02231	98	250	8e-146	511	FOXG_03826	84.46	251	1e-119	424	FOXB_07589	84.58	253
FPSE_00247	972	ANID_10247T0	43.48	913	1e-172	603	jgi|Botci1|8508|BC1T_06057	59.55	403	8e-134	473	GLRG_06521T0	58.4	1036	0	1062	CH063_01003T0	58.2	1036	0	1028	jgi|CocheC4_1|49011|estExt_Genemark1.C_70146	55.15	709	0	723	jgi|CocheC5_3|1171267|estExt_Genewise1Plus.C_5_t20364	55.15	709	0	723	jgi|Cocsa1|108322|estExt_Genewise1.C_2_t20176	55.1	706	0	723	FGSG_02232	98.76	964	0	1703	FOXG_03825	78.81	689	0	993	FOXB_07590	81.03	986
FPSE_00248	1101	ANID_02120T0	39.45	1095	0	816	jgi|Botci1|8467|BC1T_06016	47.91	1079	0	989	GLRG_06591T0	60.2	1083	0	1263	CH063_09931T0	57.41	1120	0	1207	jgi|CocheC4_1|168623|estExt_Genewise1.C_11_t20361	46.28	1089	0	944	jgi|CocheC5_3|1226804|estExt_Genemark1.C_12_t10302	46.28	1089	0	944	jgi|Cocsa1|160663|gm1.5479_g	44.8	1116	0	922	FGSG_02233	98.91	1101	0	2238	FOXG_03823	92.07	807	0	1441	FOXB_07591	92.73	1101
FPSE_00249	177											GLRG_07095T0	45.95	185	4e-42	166	CH063_02233T0	46.15	182	9e-42	164	jgi|CocheC4_1|37129|gm1.1917_g	33.68	193	3e-25	109	jgi|CocheC5_3|1178620|estExt_Genewise1Plus.C_10_t40286	59.26	54	8e-15	75.5	jgi|Cocsa1|40283|fgenesh1_kg.14_#_346_#_Locus1096v1rpkm96.46	36.22	196	4e-26	112	FGSG_02234	97.74	177	1e-90	327	FOXG_03822	80.34	178	2e-83	303	FOXB_07592	79.78	178
FPSE_00250	316						jgi|Botci1|351|BC1T_00352	32.49	237	3e-29	124											jgi|CocheC4_1|194320|estExt_Genewise1Plus.C_10_t10403	37.3	311	4e-52	200	jgi|CocheC5_3|1137472|estExt_Genewise1.C_9_t20133	37.3	311	5e-52	200						FGSG_02235	95.89	316	0	632	FOXG_03820	77.22	316	4e-146	513	FOXB_07593	77	313
FPSE_00251	686						jgi|Botci1|6429|BC1T_04018	35.51	138	1e-12	70.9	GLRG_06519T0	47	617	2e-157	551	CH063_01008T0	45.47	607	2e-149	525																FGSG_02236	93.27	684	0	1266	FOXG_03819	84.85	680	0	1149	FOXB_07594	87.5	680
FPSE_00252	1030	ANID_05517T0	49.19	986	0	874	jgi|Botci1|15882|BC1T_11458	48.91	875	0	726	GLRG_06518T0	66.54	1052	0	1315	CH063_07592T0	65.6	1064	0	1301	jgi|CocheC4_1|80064|estExt_fgenesh1_pg.C_70290	47.81	1029	0	876	jgi|CocheC5_3|1131480|estExt_Genewise1.C_5_t10439	47.96	1030	0	879	jgi|Cocsa1|107946|estExt_Genewise1.C_2_t10263	47.51	1023	0	874	FGSG_02237	99.42	1030	0	2102	FOXG_03818	90.94	1037	0	1871	FOXB_07595	90.84	1037
FPSE_00253	1025											GLRG_06487T0	31.3	671	2e-95	346																					FGSG_02238	91.2	1046	0	1748	FOXG_10006	37.63	566	2e-115	413	FOXB_07596	59.03	891
FPSE_00254	582											GLRG_07534T0	32.54	464	2e-62	236																					FGSG_15956	99.14	582	0	1191	FOXG_03816	80.16	373	1e-169	592	FOXB_07597	82.68	583
FPSE_00255	508	ANID_01880T0	39.65	227	4e-37	151	jgi|Botci1|8520|BC1T_06069	30.55	455	3e-40	161	GLRG_06516T0	45.39	542	6e-96	347	CH063_15543T0	50.2	245	1e-47	186	jgi|CocheC4_1|60494|fgenesh1_pm.11_#_139	32.78	424	4e-47	184	jgi|CocheC5_3|1142859|estExt_Genewise1.C_12_t40098	32.78	424	4e-47	184	jgi|Cocsa1|36845|fgenesh1_kg.7_#_272_#_Locus759v1rpkm137.68	32.09	430	1e-44	176	FGSG_02240	98.05	513	0	890	FOXG_03815	72.64	530	0	645	FOXB_07598	72.92	528
FPSE_00256	202																																				FGSG_02241	74	50	7e-12	66.2
FPSE_00257	106
FPSE_00258	198
FPSE_00259	899	ANID_01879T0	42.19	730	7e-161	563	jgi|Botci1|5227|BC1T_15597	60.67	778	0	980	GLRG_07416T0	66.48	895	0	1244	CH063_06722T0	66.33	903	0	1235	jgi|CocheC4_1|195214|estExt_Genewise1Plus.C_11_t10372	45.98	920	0	821	jgi|CocheC5_3|1182252|estExt_Genewise1Plus.C_12_t40028	45.98	920	0	821	jgi|Cocsa1|36842|fgenesh1_kg.7_#_269_#_Locus7630v1rpkm13.39	46.05	925	0	818	FGSG_02244	99.11	899	0	1843	FOXG_03812	94.77	899	0	1765	FOXB_07601	90.55	899
FPSE_00260	315											GLRG_07678T0	33.81	139	7e-15	77	CH063_14273T0	31.68	101	4e-15	77.8																FGSG_02245	96.24	319	1e-149	525	FOXG_03811	58.3	283	4e-61	230	FOXB_07602	58.66	283
FPSE_00261	745																																				FGSG_02246	75.13	193	6e-84	308
FPSE_00262	296	ANID_10875T0	43.15	292	4e-61	230	jgi|Botci1|835|BC1T_12236	47.18	301	1e-59	225	GLRG_11955T0	58.27	266	1e-88	322	CH063_09129T0	59.46	259	5e-79	290	jgi|CocheC4_1|69621|estExt_fgenesh1_pm.C_5_t10098	43.12	269	3e-57	217	jgi|CocheC5_3|1134528|estExt_Genewise1.C_7_t30280	43.12	269	3e-57	217	jgi|Cocsa1|81667|e_gw1.3.818.1	43.86	285	2e-60	227	FGSG_02247	98.99	296	2e-175	610	FOXG_03810	85.37	294	2e-150	527	FOXB_07603	85.03	294
FPSE_00263	548						jgi|Botci1|12732|BC1T_02167	56.04	182	2e-48	189	GLRG_01849T0	50.76	528	2e-133	471																					FGSG_02248	90.69	548	0	962	FOXG_03809	82.28	553	0	936	FOXB_07604	75.77	553
FPSE_00264	199	ANID_08913T0	42.51	207	1e-25	111						GLRG_01850T0	48.82	127	4e-21	96.7						jgi|CocheC4_1|192433|estExt_Genewise1Plus.C_8_t10201	30.71	127	3e-05	43.5	jgi|CocheC5_3|1184299|estExt_Genewise1Plus.C_14_t20168	30.71	127	4e-05	43.5	jgi|Cocsa1|128148|estExt_Genewise1.C_17_t20252	27.66	94	0.001	38.9	FGSG_02249	93.53	201	5e-79	289	FOXG_03808	71.22	205	6e-67	249	FOXB_14880	64.08	142
FPSE_00265	474	ANID_11151T0	49.49	394	2e-104	375						GLRG_06880T0	55.67	397	9e-136	479	CH063_00142T0	58.54	398	6e-144	506	jgi|CocheC4_1|136946|e_gw1.11.328.1	50.13	387	2e-113	404	jgi|CocheC5_3|1226971|estExt_Genemark1.C_12_t20009	50.13	387	2e-113	404	jgi|Cocsa1|36792|fgenesh1_kg.7_#_219_#_Locus123137v1rpkm0.52	52.45	387	6e-121	429	FGSG_15957	97.47	474	0	938	FOXG_03807	69.7	472	0	681	FOXB_14882	71.16	482
FPSE_00266	1049	ANID_04827T0	44.5	1036	0	882	jgi|Botci1|936|BC1T_12512	44.64	1044	0	892	GLRG_09725T0	46.99	881	0	799	CH063_08646T0	40.24	1009	0	707	jgi|CocheC4_1|155433|e_gw1.87.4.1	57.56	1025	0	1210	jgi|CocheC5_3|1189162|estExt_Genewise1Plus.C_360028	57.56	1025	0	1210	jgi|Cocsa1|357678|MIX17097_99_72	37.55	1036	0	654	FGSG_02251	98	1051	0	2124	FOXG_03842	86.13	1038	0	1870	FOXB_15193	86.75	1034
FPSE_00267	586											GLRG_07668T0	62.74	577	0	721	CH063_11091T0	62.86	560	0	694																FGSG_02252	97.44	586	0	1162	FOXG_03843	88.36	584	0	1063	FOXB_15194	88.53	584
FPSE_00268	536
FPSE_00269	266																																				FGSG_02254	88.16	228	4e-120	426
FPSE_00270	221						jgi|Botci1|8112|BC1T_01064	32.39	71	2e-05	44.7	GLRG_06967T0	51.43	70	3e-16	80.9																					FGSG_02255	97.74	221	7e-119	421	FOXG_13204	57.53	219	2e-70	260	FOXB_06772	57.53	219
FPSE_00271	275																																				FGSG_12105	99.64	275	8e-162	565						FOXB_15254	90.55	275
FPSE_00272	504	ANID_02835T0	78.77	504	0	856						GLRG_07799T0	61.54	78	8e-20	94	CH063_01142T0	70.93	86	4e-33	138	jgi|CocheC4_1|56504|fgenesh1_pm.3_#_11	64.97	491	0	672	jgi|CocheC5_3|1104911|e_gw1.10.2763.1	64.97	491	0	672	jgi|Cocsa1|156375|gm1.1191_g	65.03	469	0	644	FGSG_15958	99.21	504	0	1045	FOXG_14711	90.87	504	0	979	FOXB_06574	89.9	505
FPSE_00273	207																										jgi|CocheC5_3|1020898|fgenesh1_kg.6_#_195_#_12929_1_CCBO_CCBP_CCBU_CCBW_EXTA_EXTB	26.67	60	0.71	29.6						FGSG_12107	83.75	160	2e-59	224
FPSE_00274	193																CH063_12749T0	41.05	95	3e-06	47.4																FGSG_02257	69.19	172	4e-48	186
FPSE_00275	376	ANID_07403T0	59.03	349	1e-127	451						GLRG_09652T0	69.47	357	1e-161	564	CH063_11990T0	72.13	348	2e-160	560	jgi|CocheC4_1|127251|e_gw1.3.537.1	46.46	353	3e-84	307	jgi|CocheC5_3|1031823|fgenesh1_pg.10_#_867	46.46	353	3e-84	307	jgi|Cocsa1|128380|estExt_Genewise1.C_18_t10126	47.14	350	1e-85	312	FGSG_15959	94.67	375	0	753	FOXG_03848	81.91	376	0	657	FOXB_06217	81.91	376
FPSE_00276	295	ANID_05855T0	35.23	298	5e-42	166						GLRG_04682T0	32.97	367	2e-49	191	CH063_14922T0	35.56	90	1e-09	59.7	jgi|CocheC4_1|60432|fgenesh1_pm.11_#_77	34.23	298	2e-39	158	jgi|CocheC5_3|1226981|estExt_Genemark1.C_12_t20020	34.23	298	2e-39	158	jgi|Cocsa1|89539|e_gw1.7.1322.1	33.68	291	4e-38	154	FGSG_02259	88.14	295	2e-153	537	FOXG_03851	59.73	293	1e-100	362	FOXB_11600	62.12	293
FPSE_00277	187																																				FGSG_02260	64.52	186	5e-53	202
FPSE_00278	260																																				FGSG_12108	96.92	260	4e-144	505	FOXG_03862	93.53	139	1e-72	268	FOXB_10195	89.76	254
FPSE_00279	180	ANID_10907T0	37.96	137	1e-22	101	jgi|Botci1|1253|BC1T_12919	37.96	108	2e-15	77																										FGSG_12109	97.08	171	6e-98	351	FOXG_03910	89.02	173	3e-91	329	FOXB_15226	89.02	173
FPSE_00280	70																																				FGSG_12110	98.57	70	6e-35	140
FPSE_00281	330						jgi|Botci1|4398|BC1T_15044	52.3	283	2e-78	288						CH063_06146T0	75.45	330	1e-136	481	jgi|CocheC4_1|31517|fgenesh1_kg.9_#_45_#_1304_1_CCBO_CCBP_CCBU_CCBW_EXTA_EXTB	51.34	261	8e-71	262	jgi|CocheC5_3|1023972|fgenesh1_kg.17_#_58_#_1304_1_CCBO_CCBP_CCBU_CCBW_EXTA_EXTB	51.34	261	9e-71	262	jgi|Cocsa1|32598|fgenesh1_kg.1_#_856_#_Locus2493v1rpkm43.42	51.72	261	5e-71	263	FGSG_02262	93.03	330	1e-161	564	FOXG_03907	78.18	330	5e-147	516	FOXB_15222	69.06	181
FPSE_00282	366						jgi|Botci1|11925|BC1T_09122	34.49	345	5e-48	187	GLRG_11066T0	57.23	332	3e-111	397	CH063_03634T0	57.18	362	8e-118	419	jgi|CocheC4_1|34443|fgenesh1_kg.32_#_37_#_594_7_CCBO_CCBP_CCBU_CCBW_EXTA_EXTB	53.45	333	3e-105	377	jgi|CocheC5_3|1144549|estExt_Genewise1.C_14_t10042	53.45	333	3e-105	377	jgi|Cocsa1|151153|estExt_Genewise1Plus.C_15_t10261	56.46	333	3e-109	390	FGSG_02263	84.15	366	0	641	FOXG_02711	69.51	364	8e-148	519	FOXB_07464	76.37	364
FPSE_00283	524	ANID_00856T0	49.71	511	7e-137	483						GLRG_06150T0	73.52	525	0	785						jgi|CocheC4_1|141061|e_gw1.15.584.1	50	512	3e-143	504	jgi|CocheC5_3|1217914|gm1.9591_g	50	512	3e-143	504	jgi|Cocsa1|152048|estExt_Genewise1Plus.C_16_t10339	50.2	510	3e-143	503	FGSG_02264	99.03	517	0	1029	FOXG_03906	90.84	524	0	957	FOXB_12603	90.46	524
FPSE_00284	1409						jgi|Botci1|5061|BC1T_04344	21.9	452	1e-05	48.5	GLRG_10833T0	26.95	783	2e-41	167	CH063_08059T0	29.31	389	8e-30	129																FGSG_15960	96.43	1289	0	2122	FOXG_03905	67.72	1075	0	1242	FOXB_12604	66.18	1363
FPSE_00285	270	ANID_11085T0	50.38	262	1e-69	258																															FGSG_02266	95.02	261	1e-145	511	FOXG_03904	61.92	260	3e-90	327	FOXB_12605	69.2	263
FPSE_00286	315	ANID_10335T0	54.71	276	7e-82	299	jgi|Botci1|11213|BC1T_01705	64.71	102	7e-33	136	GLRG_09624T0	61.06	321	4e-112	399	CH063_09033T0	60.55	327	2e-110	394	jgi|CocheC4_1|61343|fgenesh1_pm.13_#_207	55.07	296	4e-88	320	jgi|CocheC5_3|1097489|e_gw1.6.321.1	55.07	296	4e-88	320	jgi|Cocsa1|143977|estExt_Genewise1Plus.C_8_t20308	56.09	312	2e-94	341	FGSG_02267	96.21	317	5e-180	625	FOXG_03902	74.6	315	1e-139	491	FOXB_12607	74.29	315
FPSE_00287	591	ANID_06684T0	32.01	503	1e-64	243	jgi|Botci1|3389|BC1T_14576	29.11	711	1e-68	256											jgi|CocheC4_1|19355|fgenesh1_pg.2_#_203	35.19	486	7e-75	277	jgi|CocheC5_3|1204586|estExt_fgenesh1_pg.C_10_t10359	35.39	486	8e-75	277	jgi|Cocsa1|306311|CE101752_3483	35.6	486	1e-74	276	FGSG_02268	91.71	591	0	1118	FOXG_03903	79.35	431	0	698	FOXB_12606	69.15	603
FPSE_00288	237																																				FGSG_02269	97.05	237	6e-120	425	FOXG_02493	52.74	237	1e-54	208
FPSE_00289	609																																														FOXB_07003	30.3	165
FPSE_00290	671																										jgi|CocheC5_3|1180029|estExt_Genewise1Plus.C_10_t70486	46.52	690	0	669
FPSE_00291	908																																				FGSG_05719	63.22	242	1e-89	327	FOXG_04672	58.04	317	3e-96	349	FOXB_11703	58.36	317
FPSE_00292	404
FPSE_00293	437											GLRG_02108T0	26.77	254	7e-11	64.3	CH063_04401T0	27.27	198	7e-11	63.9	jgi|CocheC4_1|34750|fgenesh1_kg.40_#_12_#_387_1_CCBO_CCBP_CCBU_CCBW_EXTA_EXTB	40.48	126	3e-19	92	jgi|CocheC5_3|1019686|fgenesh1_kg.3_#_18_#_387_1_CCBO_CCBP_CCBU_CCBW_EXTA_EXTB	40.48	126	3e-19	92						FGSG_02270	80.45	440	0	726
FPSE_00294	701																																				FGSG_15961	98.15	701	0	1443	FOXG_03900	89.89	702	0	1344	FOXB_12609	89.89	702
FPSE_00295	553	ANID_07150T0	64.41	531	0	710																jgi|CocheC4_1|181352|estExt_Genewise1.C_450017	62.12	491	2e-180	627	jgi|CocheC5_3|1132310|estExt_Genewise1.C_5_t40250	62.12	491	2e-180	627	jgi|Cocsa1|94579|e_gw1.10.69.1	61.71	504	0	645	FGSG_02272	98.92	553	0	1107	FOXG_03899	86.23	552	0	987	FOXB_12610	86.05	552
FPSE_00296	500	ANID_01689T0	68.06	501	0	733	jgi|Botci1|12644|BC1T_02079	68.8	500	0	742	GLRG_09021T0	66.13	493	0	695						jgi|CocheC4_1|124906|e_gw1.2.1408.1	68.47	498	0	729	jgi|CocheC5_3|1214677|gm1.6354_g	68.47	498	0	729	jgi|Cocsa1|159481|gm1.4297_g	68.07	498	0	729	FGSG_02273	99.2	500	0	1021	FOXG_03898	90.22	501	0	927	FOXB_12611	88.67	450
FPSE_00297	356						jgi|Botci1|10372|BC1T_07930	26.98	367	5e-32	134	GLRG_03381T0	37.13	369	4e-68	254	CH063_10862T0	50	56	9e-09	57																FGSG_02282	95.51	356	0	699	FOXG_03897	64.47	273	5e-104	373	FOXB_12612	64.53	358
FPSE_00298	446																																				FGSG_02281	98.43	446	0	904	FOXG_03912	80.49	446	0	748	FOXB_15228	80.49	446
FPSE_00299	684																					jgi|CocheC4_1|59560|fgenesh1_pm.8_#_396	44.7	396	5e-87	318	jgi|CocheC5_3|1217852|gm1.9529_g	44.7	396	5e-87	318						FGSG_15963	94.15	684	0	1250	FOXG_03867	88.91	532	0	939	FOXB_15737	83.91	690
FPSE_00300	254	ANID_02721T0	51.97	254	7e-70	259	jgi|Botci1|9256|BC1T_07116	51.36	257	8e-71	262	GLRG_10096T0	51.01	247	3e-66	246	CH063_13995T0	52.42	227	1e-56	214	jgi|CocheC4_1|146864|e_gw1.23.329.1	48.61	251	2e-65	244	jgi|CocheC5_3|1222192|estExt_Genemark1.C_3_t10366	48.61	251	3e-65	244	jgi|Cocsa1|158345|gm1.3161_g	49.8	251	3e-67	250	FGSG_02280	96.46	254	6e-143	501	FOXG_03866	73.62	254	2e-108	387	FOXB_15738	73.33	255
FPSE_00301	673	ANID_02532T0	62.87	668	0	847						GLRG_05352T0	77.91	670	0	1105	CH063_12377T0	75.74	672	0	1082	jgi|CocheC4_1|163046|estExt_Genewise1.C_5_t30427	61.62	667	0	866	jgi|CocheC5_3|1224422|estExt_Genemark1.C_7_t20233	61.62	667	0	866	jgi|Cocsa1|290377|CE85818_11587	60.42	667	0	863	FGSG_02279	98.81	673	0	1387	FOXG_07464	83.21	673	0	1205	FOXB_14595	83.66	673
FPSE_00302	427	ANID_03803T0	35.23	369	2e-51	198	jgi|Botci1|7734|BC1T_05837	52	50	2e-11	66.2	GLRG_00757T0	41.31	443	5e-88	320	CH063_11975T0	42.49	353	1e-70	262																FGSG_00693	97.66	427	0	837	FOXG_01017	84.54	427	0	724	FOXB_11129	84.78	427
FPSE_00303	399	ANID_03826T0	61.31	367	2e-129	457						GLRG_00756T0	72.24	371	2e-140	494	CH063_10160T0	70.08	371	4e-139	489	jgi|CocheC4_1|36501|gm1.1289_g	58.13	375	1e-117	418	jgi|CocheC5_3|1021929|fgenesh1_kg.10_#_49_#_272_1_CCBO_CCBP_CCBU_CCBW_EXTA_EXTB	58.13	375	1e-117	418	jgi|Cocsa1|140249|estExt_Genewise1Plus.C_5_t30434	57.87	375	5e-117	416	FGSG_00694	97.3	371	0	682	FOXG_01018	92.45	371	0	652	FOXB_11130	92.45	371
FPSE_00304	655	ANID_03827T0	55.72	682	0	697	jgi|Botci1|1643|BC1T_13323	63.93	682	0	848	GLRG_00755T0	74.21	663	0	944	CH063_10162T0	77.78	531	0	839	jgi|CocheC4_1|78152|estExt_fgenesh1_pg.C_2_t10477	52.58	677	0	660	jgi|CocheC5_3|1194979|estExt_fgenesh1_pm.C_10_t10093	52.58	677	0	660	jgi|Cocsa1|35850|fgenesh1_kg.5_#_509_#_Locus3162v1rpkm34.80	52.91	671	0	657	FGSG_00695	97.71	655	0	1232	FOXG_01019	90.45	649	0	1130	FOXB_11131	87.25	659
FPSE_00305	630	ANID_03828T0	26.38	561	2e-27	119	jgi|Botci1|1640|BC1T_13320	33.33	246	2e-28	122	GLRG_00754T0	40.25	646	5e-108	387	CH063_14205T0	40.1	404	4e-64	241	jgi|CocheC4_1|158408|estExt_Genewise1.C_2_t20318	25.49	612	1e-30	130	jgi|CocheC5_3|1225466|estExt_Genemark1.C_10_t10311	25.49	612	1e-30	130	jgi|Cocsa1|35678|fgenesh1_kg.5_#_337_#_Locus12642v1rpkm7.03	25.79	636	4e-29	125	FGSG_00696	96.35	630	0	1181	FOXG_01020	76.02	638	0	920	FOXB_11132	76.33	638
FPSE_00306	1621	ANID_03363T0	51.09	1012	0	991	jgi|Botci1|7737|BC1T_05840	60.55	938	0	1135	GLRG_00764T0	65.36	1169	0	1496	CH063_00677T0	65.12	1167	0	1483	jgi|CocheC4_1|158139|estExt_Genewise1.C_2_t10499	53.35	1074	0	1113	jgi|CocheC5_3|1106217|e_gw1.10.2935.1	52.57	1090	0	1101						FGSG_15772	98.8	1164	0	2363	FOXG_01021	87.04	1165	0	2096	FOXB_11133	86.95	1165
FPSE_00307	410	ANID_09070T0	42.29	279	1e-51	199	jgi|Botci1|1881|BC1T_13243	50.75	335	9e-90	325	GLRG_00749T0	52.37	422	1e-108	389	CH063_00582T0	50.36	415	3e-102	367	jgi|CocheC4_1|32737|fgenesh1_kg.15_#_57_#_3965_1_CCBO_CCBP_CCBU_CCBW_EXTA_EXTB	39.72	355	3e-56	214	jgi|CocheC5_3|1023762|fgenesh1_kg.15_#_94_#_3965_1_CCBO_CCBP_CCBU_CCBW_EXTA_EXTB	39.72	355	3e-56	214	jgi|Cocsa1|253689|CE49130_5086	39.76	332	9e-56	213	FGSG_00698	98.29	410	0	819	FOXG_01023	86.59	410	0	686	FOXB_11135	86.59	410
FPSE_00308	739	ANID_07173T0	51.11	628	2e-139	492	jgi|Botci1|11181|BC1T_01673	53.27	719	5e-171	597	GLRG_00748T0	51.5	802	0	657	CH063_11326T0	58.64	677	0	666	jgi|CocheC4_1|153136|e_gw1.42.34.1	49.35	697	5e-151	530	jgi|CocheC5_3|1188532|estExt_Genewise1Plus.C_230257	49.35	697	5e-151	530	jgi|Cocsa1|40289|fgenesh1_kg.14_#_352_#_Locus2644v1rpkm41.20	47.36	739	9e-151	530	FGSG_15773	96.75	739	0	1300	FOXG_01024	75.26	780	0	1042	FOXB_11136	73.72	742
FPSE_00309	1107	ANID_00822T0	46.41	1114	0	800	jgi|Botci1|1865|BC1T_13227	45.92	1263	0	867	GLRG_00747T0	55.93	1096	0	1008	CH063_04519T0	53.7	1203	0	1035	jgi|CocheC4_1|151876|e_gw1.36.140.1	47.45	862	0	676	jgi|CocheC5_3|1148682|estExt_Genewise1.C_20_t10389	47.45	862	0	676	jgi|Cocsa1|251256|CE46697_3592	46.58	936	0	702	FGSG_11812	98.74	1107	0	2140	FOXG_01025	88.69	1123	0	1941	FOXB_11137	89.41	1114
FPSE_00310	501	ANID_00827T0	54.96	504	5e-146	513	jgi|Botci1|1868|BC1T_13230	62.73	499	3e-179	623	GLRG_00746T0	67.93	502	0	676	CH063_03653T0	67.59	506	0	657	jgi|CocheC4_1|61999|fgenesh1_pm.15_#_127	55.73	497	3e-145	510	jgi|CocheC5_3|1197885|estExt_fgenesh1_pm.C_150163	55.73	497	3e-145	510	jgi|Cocsa1|40905|fgenesh1_kg.16_#_214_#_Locus12211v1rpkm7.38	55.94	497	5e-147	516	FGSG_00700	98	501	0	991	FOXG_01026	89.02	501	0	890	FOXB_11138	89.22	501
FPSE_00311	388	ANID_04689T0	22.95	122	0.21	32.3	jgi|Botci1|1869|BC1T_13231	35.85	106	6e-14	73.9	GLRG_00745T0	34.74	285	4e-25	111	CH063_03656T0	33.92	286	6e-23	103																FGSG_00701	86.08	388	1e-177	618	FOXG_01027	60.46	392	1e-116	415	FOXB_11139	67.09	392
FPSE_00312	526	ANID_09069T0	45.35	419	1e-103	372	jgi|Botci1|1871|BC1T_13233	64.13	446	2e-173	604	GLRG_00742T0	72.07	469	0	708	CH063_13712T0	73.12	465	0	716	jgi|CocheC4_1|51357|estExt_Genemark1.C_150138	46.84	427	2e-106	382	jgi|CocheC5_3|1114485|e_gw1.15.986.1	46.84	427	2e-106	382	jgi|Cocsa1|175554|fgenesh1_pm.16_#_200	47.07	427	9e-107	383	FGSG_00702	99.05	526	0	1088	FOXG_01028	92.06	529	0	1009	FOXB_11141	92.06	529
FPSE_00313	132
FPSE_00314	99
FPSE_00315	468	ANID_09068T0	28.57	175	2e-08	56.2	jgi|Botci1|1875|BC1T_13237	36.41	184	2e-21	99.4	GLRG_00740T0	44.16	505	1e-74	276	CH063_16084T0	58.92	185	3e-45	178																FGSG_00703	99.57	468	0	947	FOXG_01029	81.7	481	0	709	FOXB_13533	81.7	481
FPSE_00316	302	ANID_00370T0	48.15	297	3e-77	283	jgi|Botci1|11345|BC1T_01837	51.15	131	6e-28	120	GLRG_00750T0	63.82	293	3e-110	393	CH063_00581T0	65.28	288	1e-110	394	jgi|CocheC4_1|141418|e_gw1.15.144.1	49.23	260	4e-64	240	jgi|CocheC5_3|1114172|e_gw1.15.978.1	49.23	260	4e-64	240	jgi|Cocsa1|30505|fgenesh1_pg.16_#_212	49.35	306	2e-79	290	FGSG_00704	99.34	302	1e-178	620	FOXG_01030	95.03	302	6e-171	595	FOXB_13532	94.37	302
FPSE_00317	672	ANID_09057T0	44.36	390	3e-86	315	jgi|Botci1|1889|BC1T_13251	41.67	372	6e-71	264	GLRG_00751T0	39.62	684	1e-133	473	CH063_00580T0	38.16	705	1e-129	459	jgi|CocheC4_1|141513|e_gw1.15.116.1	50.53	95	3e-23	105	jgi|CocheC5_3|1114435|e_gw1.15.886.1	50.53	95	3e-23	105	jgi|Cocsa1|184942|estExt_Genemark1.C_160189	52.63	95	2e-24	109	FGSG_00705	96.43	673	0	1355	FOXG_01031	69.82	656	0	915	FOXB_13531	70.67	682
FPSE_00318	615	ANID_09066T0	67.33	554	0	788	jgi|Botci1|1891|BC1T_13253	73.51	521	0	794	GLRG_00752T0	72.68	615	0	915	CH063_00579T0	73.17	615	0	930	jgi|CocheC4_1|141374|e_gw1.15.464.1	64.67	569	0	743	jgi|CocheC5_3|1206971|estExt_fgenesh1_pg.C_150152	64.67	569	0	743	jgi|Cocsa1|127252|estExt_Genewise1.C_16_t20118	64.5	569	0	746	FGSG_00706	99.35	615	0	1274	FOXG_01032	90.26	616	0	1150	FOXB_13530	90.26	616
FPSE_00319	511	ANID_10404T0	44.87	517	1e-113	405	jgi|Botci1|7736|BC1T_05839	53.27	520	7e-147	516	GLRG_00766T0	69.69	518	0	714	CH063_00675T0	69.29	521	0	717	jgi|CocheC4_1|126078|e_gw1.2.722.1	46.58	526	1e-123	438	jgi|CocheC5_3|1178201|estExt_Genewise1Plus.C_10_t30201	46.58	526	1e-123	438	jgi|Cocsa1|35496|fgenesh1_kg.5_#_155_#_Locus6003v1rpkm17.82	46.39	526	4e-121	430	FGSG_00707	98.63	511	0	1044	FOXG_01034	91.03	513	0	967	FOXB_13529	90.76	498
FPSE_00320	591						jgi|Botci1|1892|BC1T_13254	43.5	600	1e-134	475	GLRG_00738T0	54.55	605	0	659	CH063_13978T0	56.68	434	1e-133	472																FGSG_15774	84.69	529	0	898	FOXG_01035	88.12	589	0	1095	FOXB_13528	86.93	589
FPSE_00321	265	ANID_10219T0	42.95	149	1e-20	95.1	jgi|Botci1|14927|BC1T_10819	50	148	2e-29	124	GLRG_00737T0	44.98	269	2e-39	157	CH063_13979T0	58.87	124	4e-23	103	jgi|CocheC4_1|163960|estExt_Genewise1.C_6_t20442	41.08	185	4e-23	103	jgi|CocheC5_3|1169503|estExt_Genewise1Plus.C_4_t10360	41.08	185	3e-23	103	jgi|Cocsa1|92189|e_gw1.9.1332.1	40.23	174	2e-21	98.2	FGSG_00709	98.8	167	2e-79	291	FOXG_01036	87.95	166	5e-72	266	FOXB_13527	87.35	166
FPSE_00322	483	ANID_03607T0	35.41	353	4e-55	211	jgi|Botci1|11348|BC1T_01840	47.71	459	4e-107	384	GLRG_00736T0	70.21	433	2e-166	581	CH063_04992T0	65.85	451	1e-160	561	jgi|CocheC4_1|141600|e_gw1.15.156.1	60.27	370	1e-118	422	jgi|CocheC5_3|1034207|fgenesh1_pg.15_#_125	60.27	370	1e-118	422	jgi|Cocsa1|101039|e_gw1.16.772.1	54.04	446	2e-118	421	FGSG_00710	99.59	483	0	1004	FOXG_01037	95.1	449	0	863	FOXB_13526	94.64	485
FPSE_00323	1307	ANID_03619T0	43.6	1312	0	1066	jgi|Botci1|11350|BC1T_01842	41.4	1314	0	1008	GLRG_00735T0	66.21	1308	0	1753	CH063_07312T0	65.68	778	0	1033																FGSG_11814	98.78	1307	0	2649	FOXG_01038	91.98	1309	0	2480	FOXB_00354	92.45	1311
FPSE_00324	604	ANID_02985T0	44.68	611	8e-149	522	jgi|Botci1|14430|BC1T_11077	54.56	592	5e-167	583	GLRG_00774T0	67.56	521	0	638	CH063_11200T0	62.85	576	0	681	jgi|CocheC4_1|38129|gm1.2917_g	56.01	516	1e-149	525	jgi|CocheC5_3|1130889|estExt_Genewise1.C_4_t30234	56.01	516	1e-149	525	jgi|Cocsa1|200936|estExt_fgenesh1_pm.C_9_t20035	53.04	575	2e-154	541	FGSG_11815	98.84	604	0	1197	FOXG_01039	86.49	607	0	1018	FOXB_00355	86.49	607
FPSE_00325	489	ANID_08206T0	44.58	489	3e-121	430						GLRG_10464T0	54.92	488	5e-159	556	CH063_15535T0	55.52	362	3e-112	400	jgi|CocheC4_1|20988|fgenesh1_pg.5_#_233	43.69	499	2e-112	401	jgi|CocheC5_3|64826|CocheC5_1.e_gw1.7.671.1	43.69	499	2e-112	401	jgi|Cocsa1|83131|e_gw1.3.1082.1	44.49	499	5e-115	410	FGSG_00712	96.73	489	0	967	FOXG_01040	88.55	489	0	903	FOXB_00356	88.75	489
FPSE_00326	742											GLRG_10465T0	45.32	812	6e-176	613	CH063_11750T0	48.08	468	1e-113	406																FGSG_00713	89.89	742	0	1353	FOXG_01042	75.9	390	2e-176	615	FOXB_00357	73.17	753
FPSE_00327	427	ANID_00416T0	50.15	343	7e-91	329	jgi|Botci1|1907|BC1T_13269	51.84	353	6e-80	293	GLRG_00725T0	64.64	362	4e-117	417	CH063_09506T0	63.99	361	1e-114	409	jgi|CocheC4_1|206828|estExt_Genewise1Plus.C_360093	47.13	348	9e-75	276	jgi|CocheC5_3|1188034|estExt_Genewise1Plus.C_200346	47.13	348	9e-75	276	jgi|Cocsa1|101021|e_gw1.16.395.1	45.98	348	1e-74	275	FGSG_00714	98.13	427	0	868	FOXG_01043	89.2	435	0	743	FOXB_00358	88.74	435
FPSE_00328	431	ANID_00436T0	50.12	415	2e-109	391	jgi|Botci1|1904|BC1T_13266	53.17	410	7e-122	432	GLRG_00724T0	63.53	425	3e-160	560	CH063_09511T0	64.24	425	5e-161	563	jgi|CocheC4_1|171636|estExt_Genewise1.C_15_t10306	48.8	416	3e-108	387	jgi|CocheC5_3|1185421|estExt_Genewise1Plus.C_15_t10480	48.8	416	3e-108	387	jgi|Cocsa1|164631|gm1.9447_g	48.08	416	4e-107	384	FGSG_00715	98.61	431	0	892	FOXG_01044	81.63	430	0	733	FOXB_00359	81.12	376
FPSE_00329	896	ANID_00430T0	50.66	529	4e-141	498	jgi|Botci1|1903|BC1T_13265	61.03	272	4e-101	365	GLRG_00723T0	56.09	911	0	980	CH063_07892T0	57.58	877	0	970	jgi|CocheC4_1|198619|estExt_Genewise1Plus.C_15_t10300	47.95	536	2e-137	485	jgi|CocheC5_3|1185423|estExt_Genewise1Plus.C_15_t10482	47.95	536	2e-137	485	jgi|Cocsa1|253696|CE49137_3153	48.97	535	2e-138	489	FGSG_00716	98.33	896	0	1828	FOXG_01045	85.25	868	0	1515	FOXB_00360	85.27	896
FPSE_00330	95	ANID_00429T0	65.38	78	5e-27	114	jgi|Botci1|1901|BC1T_13263	62.96	81	5e-29	120	GLRG_00726T0	63.86	83	4e-28	118	CH063_15605T0	63.86	83	4e-28	118	jgi|CocheC4_1|171659|estExt_Genewise1.C_15_t10334	54.35	92	2e-23	102	jgi|CocheC5_3|1146018|estExt_Genewise1.C_15_t10456	54.35	92	2e-23	102	jgi|Cocsa1|49024|gw1.16.238.1	54.35	92	2e-23	102	FGSG_00717	100	95	1e-51	196	FOXG_01046	98.72	78	7e-42	164	FOXB_00361	98.72	78
FPSE_00331	477	ANID_04050T0	55.56	468	1e-151	531	jgi|Botci1|9835|BC1T_01485	61.45	262	1e-91	332	GLRG_00603T0	63.77	472	2e-179	624	CH063_09645T0	62.41	431	7e-162	565	jgi|CocheC4_1|183252|estExt_Genewise1Plus.C_1_t20159	53.33	480	2e-146	514	jgi|CocheC5_3|1126556|estExt_Genewise1.C_2_t20171	53.33	480	2e-146	514	jgi|Cocsa1|106077|estExt_Genewise1.C_1_t30306	53.44	479	7e-150	525	FGSG_00718	98.11	477	0	960	FOXG_01047	85.53	477	0	831	FOXB_00362	85.32	477
FPSE_00332	743	ANID_04486T0	44.81	770	1e-171	598	jgi|Botci1|9923|BC1T_01573	52.78	413	1e-103	373	GLRG_00601T0	71.43	749	0	1103	CH063_11257T0	67.14	633	0	867	jgi|CocheC4_1|53548|estExt_Genemark1.C_290078	36.77	775	4e-120	427	jgi|CocheC5_3|1196423|estExt_fgenesh1_pm.C_12_t10061	36.77	775	4e-120	427	jgi|Cocsa1|116952|estExt_Genewise1.C_7_t10146	36.77	775	2e-119	425	FGSG_00719	99.73	743	0	1554	FOXG_01048	89.8	745	0	1400	FOXB_00364	89.91	743
FPSE_00333	77																																				FGSG_11817	90.91	77	3e-35	142
FPSE_00334	509											GLRG_00600T0	26.3	384	5e-16	81.6	CH063_03684T0	27.79	421	1e-16	83.6																FGSG_00720	94.5	509	0	990	FOXG_01050	63.55	524	2e-180	627	FOXB_00365	69.79	523
FPSE_00335	1004	ANID_11927T0	46.26	1070	0	824	jgi|Botci1|14961|BC1T_10853	49.09	1041	0	967	GLRG_00599T0	53.68	1045	0	1041	CH063_09787T0	58.15	798	0	879	jgi|CocheC4_1|183234|estExt_Genewise1Plus.C_1_t20141	48.24	1049	0	858	jgi|CocheC5_3|1190857|estExt_fgenesh1_pm.C_2_t10224	48.24	1049	0	859	jgi|Cocsa1|76327|e_gw1.1.3112.1	48.81	1051	0	859	FGSG_00721	98.8	1004	0	2049						FOXB_00366	86.85	996
FPSE_00336	215	ANID_09083T0	56.59	205	2e-61	231	jgi|Botci1|14917|BC1T_10809	60.48	210	1e-65	244	GLRG_00621T0	68.33	221	9e-79	288	CH063_00370T0	73.74	198	4e-76	279	jgi|CocheC4_1|123866|e_gw1.1.572.1	58.49	212	4e-61	229	jgi|CocheC5_3|1221310|estExt_Genemark1.C_2_t10122	58.49	212	5e-61	229	jgi|Cocsa1|213408|CE8849_21127	60.56	213	8e-66	245	FGSG_00722	99.07	215	2e-120	426	FOXG_01052	89.19	222	2e-110	393	FOXB_00367	89.19	222
FPSE_00337	605						jgi|Botci1|14918|BC1T_10810	50.46	650	5e-171	596	GLRG_00622T0	66.72	616	0	815	CH063_00371T0	67.8	615	0	829																FGSG_00723	99.17	605	0	1235	FOXG_01053	89.42	605	0	1095	FOXB_00368	89.42	605
FPSE_00338	515	ANID_10936T0	52.43	452	3e-134	474	jgi|Botci1|13201|BC1T_09885	70.02	457	0	664	GLRG_03543T0	69.73	446	0	678	CH063_03019T0	68.9	447	0	676	jgi|CocheC4_1|199798|estExt_Genewise1Plus.C_17_t10104	61.93	436	4e-156	546	jgi|CocheC5_3|1196893|estExt_fgenesh1_pm.C_13_t10042	61.93	436	4e-156	546	jgi|Cocsa1|319371|CE114812_2195	62.3	435	6e-156	546	FGSG_02630	96.89	515	0	995	FOXG_10600	88.16	515	0	920	FOXB_01290	87.96	515
FPSE_00339	549						jgi|Botci1|13203|BC1T_09887	28.23	248	1e-25	113	GLRG_03545T0	46.99	549	4e-109	390	CH063_16141T0	45.49	244	3e-60	228	jgi|CocheC4_1|198480|estExt_Genewise1Plus.C_15_t10146	43.33	120	3e-18	89	jgi|CocheC5_3|1146178|estExt_Genewise1.C_15_t20136	43.33	120	3e-18	89	jgi|Cocsa1|100739|e_gw1.16.680.1	43.33	120	3e-18	89	FGSG_16025	93.85	537	0	996	FOXG_15106	58.56	292	6e-74	274	FOXB_01291	83.87	527
FPSE_00340	832						jgi|Botci1|2247|BC1T_13346	60.48	830	0	1030	GLRG_03546T0	69.39	833	0	1197	CH063_08185T0	54.95	839	0	932																FGSG_02632	97.84	832	0	1683	FOXG_10604	93.39	832	0	1623	FOXB_01293	93.75	800
FPSE_00341	842											GLRG_03539T0	33.81	278	1e-40	164	CH063_09320T0	30.45	312	4e-38	155																FGSG_16026	92.89	436	0	784	FOXG_10597	79.86	417	0	652	FOXB_01288	78.34	434
FPSE_00342	613	ANID_10747T0	50.78	642	5e-156	546	jgi|Botci1|11908|BC1T_09105	56.15	650	0	667	GLRG_03538T0	69.6	625	0	816	CH063_15949T0	78.01	291	2e-134	475	jgi|CocheC4_1|197865|estExt_Genewise1Plus.C_14_t10404	50.46	652	2e-159	558	jgi|CocheC5_3|1124466|estExt_Genewise1.C_1_t50431	50.46	652	2e-159	558	jgi|Cocsa1|85511|e_gw1.4.258.1	51.55	644	5e-160	560	FGSG_02634	98.55	621	0	1206	FOXG_10595	89.52	620	0	1083	FOXB_01286	89.52	620
FPSE_00343	842	ANID_07580T0	36.02	211	1e-23	107	jgi|Botci1|4151|BC1T_14276	52.61	882	0	838	GLRG_03536T0	67.04	813	0	1048	CH063_02946T0	69.23	741	0	997	jgi|CocheC4_1|191252|estExt_Genewise1Plus.C_6_t30246	42.86	189	4e-35	145	jgi|CocheC5_3|1222513|estExt_Genemark1.C_4_t10015	42.86	189	4e-35	145	jgi|Cocsa1|37793|fgenesh1_kg.9_#_109_#_Locus9020v1rpkm10.96	42.86	189	1e-33	140	FGSG_02635	98.34	842	0	1719	FOXG_10593	86.99	853	0	1503	FOXB_01285	83.24	853
FPSE_00344	544	ANID_07425T0	37.46	283	4e-45	178	jgi|Botci1|14153|BC1T_10577	46.99	166	3e-33	138	GLRG_09220T0	56.22	555	3e-159	557	CH063_08689T0	58.51	523	2e-171	598	jgi|CocheC4_1|207259|estExt_Genewise1Plus.C_380101	43.97	539	2e-115	411	jgi|CocheC5_3|1148339|estExt_Genewise1.C_19_t20263	43.97	539	3e-115	411	jgi|Cocsa1|37271|fgenesh1_kg.8_#_120_#_Locus8434v1rpkm11.88	44.42	538	1e-115	412	FGSG_02636	95.77	544	0	999	FOXG_10617	88.6	544	0	963	FOXB_01305	85.79	563
FPSE_00345	582	ANID_07424T0	56.22	498	2e-156	547						GLRG_09221T0	72.75	477	0	723	CH063_08686T0	74.06	451	0	708	jgi|CocheC4_1|61838|fgenesh1_pm.14_#_324	61.34	476	3e-169	590	jgi|CocheC5_3|118652|CocheC5_1.estExt_fgenesh1_pm.C_160021	63.55	439	6e-160	560	jgi|Cocsa1|138086|estExt_Genewise1Plus.C_4_t20445	60.54	479	1e-167	585	FGSG_02637	98.11	582	0	1056	FOXG_10616	91.54	461	0	893	FOXB_01304	91.54	461
FPSE_00346	264											GLRG_09222T0	23.96	192	2e-09	58.9	CH063_15107T0	25.27	186	2e-08	54.7																FGSG_02638	82.71	266	6e-104	372						FOXB_01303	50.52	194
FPSE_00347	231	ANID_02511T0	76	225	4e-98	352	jgi|Botci1|3727|BC1T_04154	72.32	224	4e-88	319	GLRG_09225T0	82.02	228	6e-101	362	CH063_02170T0	78.63	234	1e-99	357	jgi|CocheC4_1|59643|fgenesh1_pm.9_#_78	75.81	215	5e-92	332	jgi|CocheC5_3|1198173|estExt_fgenesh1_pm.C_170092	75.81	215	5e-92	332	jgi|Cocsa1|32594|fgenesh1_kg.1_#_852_#_Locus4360v1rpkm25.16	75.81	215	5e-92	332	FGSG_02639	99.13	231	7e-134	471	FOXG_10615	95.24	231	1e-115	411	FOXB_01302	95.35	215
FPSE_00348	770	ANID_07422T0	53.48	718	0	754	jgi|Botci1|14156|BC1T_10580	62.14	729	0	946	GLRG_09224T0	75.47	791	0	1210	CH063_02171T0	74.75	788	0	1194	jgi|CocheC4_1|140822|e_gw1.14.804.1	61.44	804	0	1035	jgi|CocheC5_3|1086590|e_gw1.1.4590.1	61.75	787	0	1005	jgi|Cocsa1|188840|estExt_fgenesh1_pg.C_4_t10407	61.57	804	0	1038	FGSG_02640	97.93	774	0	1573	FOXG_10614	91.21	774	0	1464	FOXB_01301	91.34	774
FPSE_00349	540	ANID_10891T0	66.42	530	0	716	jgi|Botci1|13207|BC1T_09891	65.36	534	0	721	GLRG_09216T0	72.47	523	0	800						jgi|CocheC4_1|132051|e_gw1.6.401.1	62.04	540	0	657	jgi|CocheC5_3|1192118|estExt_fgenesh1_pm.C_4_t10083	62.04	540	0	656	jgi|Cocsa1|119797|estExt_Genewise1.C_9_t10443	62.59	540	0	662	FGSG_02641	98.89	540	0	1097	FOXG_10620	88.31	539	0	1000	FOXB_01307	88.31	539
FPSE_00350	208																																				FGSG_02642	86.79	159	2e-74	274	FOXG_10625	35.16	128	7e-08	53.1	FOXB_01313	33.88	121
FPSE_00351	935	ANID_08361T0	39.29	672	1e-137	486	jgi|Botci1|5832|BC1T_00710	46.31	542	1e-137	486	GLRG_03528T0	55.41	758	0	846	CH063_03486T0	55.85	743	0	837	jgi|CocheC4_1|136959|e_gw1.11.736.1	38.55	703	2e-137	485	jgi|CocheC5_3|1110428|e_gw1.12.1135.1	38.55	703	2e-137	485	jgi|Cocsa1|171368|fgenesh1_pm.7_#_309	38.69	703	1e-138	490	FGSG_02643	96.36	935	0	1820	FOXG_10623	84.52	840	0	1450	FOXB_01312	78.97	913
FPSE_00352	908						jgi|Botci1|15826|BC1T_11402	26.74	258	3e-17	86.7																										FGSG_02644	84.06	828	0	1409	FOXG_10621	62.93	936	0	1185	FOXB_01310	65.88	935
FPSE_00353	902	ANID_10513T0	42.38	899	0	674	jgi|Botci1|11712|BC1T_09028	47.13	855	0	736	GLRG_03549T0	66.67	621	0	897	CH063_05520T0	52.77	919	0	957	jgi|CocheC4_1|168129|estExt_Genewise1.C_11_t10261	50.74	672	0	639	jgi|CocheC5_3|1142954|estExt_Genewise1.C_12_t40212	50.74	672	0	639	jgi|Cocsa1|117354|estExt_Genewise1.C_7_t20101	54.02	672	0	710	FGSG_02645	98.67	902	0	1833	FOXG_10622	74.69	893	0	1241	FOXB_01311	76.24	909
FPSE_00354	236	ANID_09093T0	77.32	194	3e-78	286	jgi|Botci1|11168|BC1T_08562	61.86	215	4e-58	219	GLRG_03550T0	82.76	232	4e-92	332	CH063_05519T0	83.26	239	4e-96	345																FGSG_02646	100	236	1e-132	468	FOXG_10630	93.64	236	4e-109	389	FOXB_01318	93.64	236
FPSE_00355	449						jgi|Botci1|11166|BC1T_08560	55.91	127	2e-28	122	GLRG_03551T0	54.75	179	2e-46	182	CH063_07998T0	55.25	219	4e-62	234	jgi|CocheC4_1|171513|estExt_Genewise1.C_15_t10170	38.76	209	4e-27	118	jgi|CocheC5_3|1023795|fgenesh1_kg.15_#_127_#_2148_1_CCBO_CCBP_CCBU_CCBW_EXTA_EXTB	39.77	171	1e-17	86.7	jgi|Cocsa1|127386|estExt_Genewise1.C_16_t20263	37.61	218	4e-29	124	FGSG_15016	96.68	422	0	756	FOXG_10629	73.82	424	5e-153	536	FOXB_01317	74.41	422
FPSE_00356	354	ANID_09085T0	66.11	357	1e-142	501	jgi|Botci1|11165|BC1T_08559	73.88	356	3e-161	563	GLRG_03552T0	79.21	356	3e-175	610	CH063_10515T0	79.49	356	2e-175	610	jgi|CocheC4_1|171510|estExt_Genewise1.C_15_t10167	64.53	358	2e-138	487	jgi|CocheC5_3|1207017|estExt_fgenesh1_pg.C_150203	64.53	358	2e-138	487	jgi|Cocsa1|127390|estExt_Genewise1.C_16_t20267	65.08	358	5e-139	489	FGSG_16028	99.44	354	0	721	FOXG_10628	96.61	354	0	701	FOXB_01316	96.61	354
FPSE_00357	192	ANID_09086T0	78.12	192	5e-90	325	jgi|Botci1|11164|BC1T_08558	83.33	192	6e-97	348	GLRG_03553T0	89.06	192	1e-102	367	CH063_13028T0	89.06	192	4e-100	358	jgi|CocheC4_1|171506|estExt_Genewise1.C_15_t10163	78.53	191	2e-91	329	jgi|CocheC5_3|1023797|fgenesh1_kg.15_#_129_#_1204_1_CCBO_CCBP_CCBU_CCBW_EXTA_EXTB	78.53	191	2e-91	329	jgi|Cocsa1|40968|fgenesh1_kg.16_#_277_#_Locus2284v1rpkm47.25	78.53	191	2e-91	329	FGSG_02649	98.96	192	4e-111	395	FOXG_10627	95.83	192	7e-109	388	FOXB_01315	95.83	192
FPSE_00358	790	ANID_09087T0	39.3	827	3e-83	305	jgi|Botci1|9086|BC1T_16249	39.9	401	5e-37	152	GLRG_03554T0	60.56	852	0	731	CH063_04322T0	61.46	851	0	780	jgi|CocheC4_1|73044|estExt_fgenesh1_pm.C_150060	37.76	776	2e-59	226	jgi|CocheC5_3|1185542|estExt_Genewise1Plus.C_15_t20115	37.76	776	2e-59	226	jgi|Cocsa1|100929|e_gw1.16.109.1	40.24	492	1e-50	197	FGSG_02650	98.25	801	0	1218	FOXG_10626	86.09	834	0	1057	FOXB_01314	87.32	820
FPSE_00359	281											GLRG_03555T0	50.75	266	2e-82	301	CH063_04321T0	51.65	273	2e-83	304																FGSG_02651	99.29	281	5e-166	578	FOXG_10637	89.64	280	4e-152	533	FOXB_01324	89.64	280
FPSE_00360	273	ANID_09091T0	31.58	285	5e-25	110	jgi|Botci1|13503|BC1T_10013	46.86	271	2e-52	201	GLRG_03557T0	53.44	262	7e-73	269	CH063_04320T0	53.75	253	1e-73	271	jgi|CocheC4_1|32788|fgenesh1_kg.15_#_108_#_2018_2_CCBO_CCBP_CCBU_CCBW_EXTA_EXTB	31.78	258	4e-28	120	jgi|CocheC5_3|1145815|estExt_Genewise1.C_15_t10210	31.78	258	4e-28	120	jgi|Cocsa1|101198|e_gw1.16.186.1	31.13	257	3e-27	117	FGSG_02652	98.53	273	4e-158	552	FOXG_10636	79.93	274	4e-117	416	FOXB_01323	79.56	274
FPSE_00361	707						jgi|Botci1|2313|BC1T_13583	41.94	31	0.005	38.9																										FGSG_02654	93.21	707	0	1268	FOXG_10634	63.59	217	3e-67	252	FOXB_01322	55.23	708
FPSE_00362	386	ANID_02520T0	26.79	280	2e-22	102	jgi|Botci1|2312|BC1T_13582	34.71	291	5e-39	157											jgi|CocheC4_1|56759|fgenesh1_pm.3_#_266	25.33	300	5e-22	100	jgi|CocheC5_3|1215526|gm1.7203_g	25.33	300	5e-22	100	jgi|Cocsa1|153491|estExt_Genewise1Plus.C_18_t10201	25	300	4e-21	98.2	FGSG_02655	97.15	386	0	755	FOXG_10633	76.84	380	1e-161	565	FOXB_01321	74.47	380
FPSE_00363	519	ANID_02521T0	38.72	235	8e-31	130	jgi|Botci1|4133|BC1T_14258	70.06	157	6e-67	250	GLRG_03560T0	78.67	150	7e-73	270	CH063_14712T0	83.11	148	1e-73	272	jgi|CocheC4_1|159253|estExt_Genewise1.C_3_t10133	61.33	150	1e-47	186	jgi|CocheC5_3|1140565|estExt_Genewise1.C_10_t70363	61.33	150	1e-47	186	jgi|Cocsa1|194446|estExt_fgenesh1_pg.C_180271	63.01	146	2e-49	192	FGSG_16029	99.23	519	0	1021	FOXG_10632	92.31	520	0	793	FOXB_01320	91.92	520
FPSE_00364	487	ANID_02509T0	57.06	496	8e-164	572						GLRG_03561T0	78.09	502	0	813	CH063_00473T0	77.98	504	0	790	jgi|CocheC4_1|36797|gm1.1585_g	58.54	492	3e-165	577	jgi|CocheC5_3|1106048|e_gw1.10.1695.1	58.54	492	3e-165	577	jgi|Cocsa1|102379|e_gw1.18.701.1	58.86	491	1e-165	578	FGSG_02657	99.38	487	0	1006	FOXG_10631	95.28	487	0	971	FOXB_01319	95.07	487
FPSE_00365	365						jgi|Botci1|2474|BC1T_13862	61.34	238	4e-78	286	GLRG_00636T0	60.09	223	5e-77	283	CH063_00472T0	61.7	141	3e-46	181	jgi|CocheC4_1|171983|estExt_Genewise1.C_15_t20244	66.37	223	3e-86	314	jgi|CocheC5_3|1145700|estExt_Genewise1.C_15_t10070	66.37	223	3e-86	314	jgi|Cocsa1|40773|fgenesh1_kg.16_#_82_#_Locus110960v1rpkm0.58	65.02	223	9e-86	312	FGSG_02658	93.16	380	0	715	FOXG_10638	74.29	389	1e-160	561	FOXB_15495	75.19	387
FPSE_00366	1269	ANID_09120T0	68.89	1273	0	1833	jgi|Botci1|11688|BC1T_09004	71.59	1225	0	1847	GLRG_03562T0	80.16	1285	0	2148	CH063_00471T0	80.79	1265	0	2142	jgi|CocheC4_1|140984|e_gw1.15.58.1	66.19	1266	0	1747	jgi|CocheC5_3|72858|CocheC5_1.e_gw1.17.10.1	65.79	1213	0	1660	jgi|Cocsa1|252499|CE47940_7708	66.27	1266	0	1748	FGSG_02659	99.92	1269	0	2651	FOXG_10639	93.08	1271	0	2489	FOXB_01326	93.15	1271
FPSE_00367	85	ANID_11175T0	58.11	74	6e-19	87.4	jgi|Botci1|11687|BC1T_09003	64.38	73	7e-24	103	GLRG_03564T0	62.34	77	8e-21	93.6	CH063_00470T0	60.53	76	4e-20	91.7	jgi|CocheC4_1|32731|fgenesh1_kg.15_#_51_#_9510_1_CCBO_CCBP_CCBU_CCBW_EXTA_EXTB	59.46	74	1e-20	93.6	jgi|CocheC5_3|1114989|e_gw1.15.899.1	59.46	74	1e-20	93.6	jgi|Cocsa1|175613|fgenesh1_pm.16_#_259	60.81	74	3e-21	95.1	FGSG_15002	100	85	7e-45	174						FOXB_01327	90.59	85
FPSE_00368	97	ANID_09107T0	54.44	90	1e-21	96.7	jgi|Botci1|11686|BC1T_09002	63.74	91	5e-27	114	GLRG_03565T0	67.39	92	1e-22	99.8	CH063_00469T0	67.39	92	2e-22	99.4	jgi|CocheC4_1|32732|fgenesh1_kg.15_#_52_#_3091_1_CCBO_CCBP_CCBU_CCBW_EXTA_EXTB	56.04	91	1e-23	102	jgi|CocheC5_3|1160165|fgenesh1_pm.15_#_190	53.01	83	2e-19	89	jgi|Cocsa1|40931|fgenesh1_kg.16_#_240_#_Locus303v1rpkm354.38	57.14	91	4e-24	104	FGSG_02661	97.92	96	2e-40	159	FOXG_10640	91.49	94	5e-28	118	FOXB_01328	90.43	94
FPSE_00369	538	ANID_09119T0	56.2	532	2e-167	584	jgi|Botci1|13504|BC1T_10014	61.75	549	0	643	GLRG_03566T0	59.74	534	0	652	CH063_00468T0	61.54	533	0	662	jgi|CocheC4_1|198531|estExt_Genewise1Plus.C_15_t10204	48.6	570	1e-137	485	jgi|CocheC5_3|1207005|estExt_fgenesh1_pg.C_150190	48.6	570	1e-137	485	jgi|Cocsa1|254249|CE49690_3476	48.85	563	5e-139	489	FGSG_02662	98.48	528	0	1042	FOXG_10641	90.17	529	0	966	FOXB_01329	90.17	529
FPSE_00370	1280	ANID_05807T0	45.25	758	7e-148	521	jgi|Botci1|9342|BC1T_06972	47.57	1028	0	742	GLRG_03569T0	53.52	1024	0	871	CH063_00465T0	73.88	268	3e-110	396	jgi|CocheC4_1|72867|estExt_fgenesh1_pm.C_140208	44.51	1083	0	647	jgi|CocheC5_3|1163726|estExt_Genewise1Plus.C_1_t50197	44.51	1083	0	647	jgi|Cocsa1|299919|CE95360_6479	43.85	1081	0	639	FGSG_02663	97.67	1285	0	2419	FOXG_10642	79.29	1275	0	1878	FOXB_01330	78.99	1252
FPSE_00371	633	ANID_10315T0	69.67	610	0	914	jgi|Botci1|3728|BC1T_04155	56.31	222	3e-64	241	GLRG_03568T0	80.27	593	0	1023	CH063_00466T0	80.27	598	0	1027	jgi|CocheC4_1|31508|fgenesh1_kg.9_#_36_#_439_2_CCBO_CCBP_CCBU_CCBW_EXTA_EXTB	68.77	618	0	899	jgi|CocheC5_3|1023963|fgenesh1_kg.17_#_49_#_439_2_CCBO_CCBP_CCBU_CCBW_EXTA_EXTB	68.77	618	0	899	jgi|Cocsa1|32593|fgenesh1_kg.1_#_851_#_Locus6352v1rpkm16.65	69.09	618	0	905	FGSG_02664	99.18	609	0	1255	FOXG_10643	89.93	606	0	1121
FPSE_00372	224						jgi|Botci1|15379|BC1T_11848	39.45	218	1e-31	131	GLRG_03567T0	49.07	216	1e-56	214	CH063_00467T0	55.09	167	8e-53	202	jgi|CocheC4_1|181524|estExt_Genewise1.C_460050	46.19	223	1e-50	194	jgi|CocheC5_3|1208131|estExt_fgenesh1_pg.C_250040	46.19	223	1e-50	194	jgi|Cocsa1|38621|fgenesh1_kg.11_#_16_#_Locus371v2rpkm3.91_PRE	45.74	223	3e-50	193	FGSG_02665	72.77	224	7e-89	322
FPSE_00373	350						jgi|Botci1|10802|BC1T_07899	36.6	235	4e-33	137	GLRG_05798T0	47.85	326	2e-79	291	CH063_13676T0	67.86	168	2e-65	244	jgi|CocheC4_1|44166|gm1.8954_g	47.62	210	8e-55	209	jgi|CocheC5_3|1226621|estExt_Genemark1.C_12_t10053	47.62	210	8e-55	209	jgi|Cocsa1|116922|estExt_Genewise1.C_7_t10116	49.05	210	3e-58	221	FGSG_02666	96	350	8e-174	605	FOXG_10644	60.96	333	2e-102	368	FOXB_01331	60.78	334
FPSE_00374	595	ANID_01725T0	35.26	519	7e-75	277						GLRG_01819T0	58.22	493	9e-154	539	CH063_00324T0	56.28	549	6e-165	576	jgi|CocheC4_1|78621|estExt_fgenesh1_pg.C_3_t20013	48.81	545	5e-131	463	jgi|CocheC5_3|1195484|estExt_fgenesh1_pm.C_10_t20182	48.81	545	5e-131	463	jgi|Cocsa1|345883|MIX5302_1231_16	48.62	471	2e-112	402	FGSG_02667	98.66	595	0	1239	FOXG_10646	72.24	490	0	715	FOXB_01333	74.08	598
FPSE_00375	1151											GLRG_01818T0	75.59	1151	0	1843	CH063_00323T0	73.3	1150	0	1748	jgi|CocheC4_1|45848|gm1.10636_g	61.32	1153	0	1474	jgi|CocheC5_3|1219837|gm1.11514_g	62.34	1078	0	1403						FGSG_02668	98.96	1153	0	2368	FOXG_10645	88	1150	0	2136	FOXB_01332	87.74	1150
FPSE_00376	431																																				FGSG_16030	96.42	419	0	821	FOXG_10649	75.68	296	9e-125	442	FOXB_01336	75.43	411
FPSE_00377	124																																				FGSG_12176	56.45	124	1e-24	107
FPSE_00378	246											GLRG_10804T0	31.41	156	1e-13	72.4	CH063_02113T0	24.49	147	1e-06	49.3																FGSG_02670	81.71	246	1e-118	421						FOXB_14046	38.1	63
FPSE_00379	484																																				FGSG_02671	95.25	484	0	945						FOXB_14047	44.6	139
FPSE_00380	512	ANID_08530T0	39.75	478	5e-103	370	jgi|Botci1|6257|BC1T_15834	33.69	371	5e-53	204	GLRG_09802T0	53.67	490	8e-157	549	CH063_10073T0	54.79	491	4e-162	566	jgi|CocheC4_1|111157|gw1.20.639.1	40.95	486	3e-94	341	jgi|CocheC5_3|1160844|fgenesh1_pm.18_#_32	41.82	495	1e-106	382	jgi|Cocsa1|203401|estExt_fgenesh1_pm.C_160150	40.16	498	2e-98	355	FGSG_02672	94.86	486	0	960
FPSE_00381	115						jgi|Botci1|6870|BC1T_04935	34.78	115	9e-08	50.4	GLRG_10973T0	39.78	93	6e-09	54.3	CH063_00918T0	38.24	102	6e-09	54.7																FGSG_02674	93.91	115	9e-58	216	FOXG_10381	86.09	115	5e-52	197	FOXB_02329	86.09	115
FPSE_00382	581						jgi|Botci1|3677|BC1T_14823	61.24	258	1e-94	343	GLRG_01168T0	60.56	573	0	716	CH063_08710T0	58.45	503	2e-176	614	jgi|CocheC4_1|153592|e_gw1.45.121.1	59.54	571	0	694	jgi|CocheC5_3|1223360|estExt_Genemark1.C_5_t10459	59.54	571	0	695	jgi|Cocsa1|94530|e_gw1.10.470.1	58.96	575	0	681	FGSG_02675	98.11	581	0	1178	FOXG_10380	89.48	580	0	1080	FOXB_02328	89.48	580
FPSE_00383	551											GLRG_06557T0	40	550	1e-102	369																					FGSG_02676	99.09	551	0	1132	FOXG_10379	83.57	554	0	917	FOXB_02327	86.27	386
FPSE_00384	1078																CH063_07444T0	62.19	1042	0	1311																FGSG_02677	96.27	1045	0	2069	FOXG_10377	86.09	1078	0	1935	FOXB_02325	86.18	1078
FPSE_00385	341											GLRG_06488T0	67.06	340	4e-135	476																					FGSG_02678	94.43	341	0	639	FOXG_10376	70.88	340	1e-138	488	FOXB_02324	77.35	340
FPSE_00386	462						jgi|Botci1|13034|BC1T_09460	26.69	251	2e-14	75.5	GLRG_11472T0	49.26	473	1e-130	462	CH063_00888T0	48.42	475	2e-132	468																FGSG_02679	97.19	462	0	941	FOXG_10375	75.32	470	0	749	FOXB_02323	75.54	466
FPSE_00387	501											GLRG_11473T0	58.23	498	6e-169	589	CH063_00889T0	56.89	501	2e-167	584	jgi|CocheC4_1|61367|fgenesh1_pm.13_#_231	51.81	498	1e-141	498	jgi|CocheC5_3|1193227|estExt_fgenesh1_pm.C_60137	51.81	498	1e-141	498	jgi|Cocsa1|330349|CE125790_414	51	498	8e-138	486	FGSG_02680	98.2	501	0	1021	FOXG_10374	80.08	502	0	855	FOXB_12566	79.08	502
FPSE_00388	429						jgi|Botci1|13040|BC1T_09466	57.59	382	3e-134	474	GLRG_11474T0	58.48	395	6e-143	503	CH063_00890T0	59.54	393	2e-143	504	jgi|CocheC4_1|61368|fgenesh1_pm.13_#_232	55.35	383	1e-127	452	jgi|CocheC5_3|58645|CocheC5_1.e_gw1.1.346.1	55.35	383	1e-127	451	jgi|Cocsa1|143928|estExt_Genewise1Plus.C_8_t20256	52.3	413	9e-126	445	FGSG_02681	98.14	429	0	885	FOXG_10373	88.4	431	0	805	FOXB_12567	88.4	431
FPSE_00389	579											GLRG_01813T0	80.25	557	0	920	CH063_02591T0	72.53	557	0	837																FGSG_02682	98.62	579	0	1167	FOXG_10372	89.29	579	0	1028	FOXB_12568	89.12	579
FPSE_00390	276											GLRG_01197T0	39.22	51	0.002	38.9	CH063_12086T0	32.78	180	9e-16	79.7																FGSG_02683	97.1	276	1e-140	494	FOXG_10371	75.27	279	1e-105	378	FOXB_12569	75.63	279
FPSE_00391	237											GLRG_05987T0	69.47	190	5e-74	272	CH063_13101T0	74.44	180	5e-77	282																FGSG_02684	98.71	232	1e-134	474	FOXG_10385	90.15	132	1e-66	248	FOXB_02334	84.12	233
FPSE_00392	147	ANID_06672T0	65.32	124	5e-45	175	jgi|Botci1|7630|BC1T_05134	64.38	146	4e-55	208	GLRG_02026T0	65.62	128	3e-45	176	CH063_01508T0	65.25	141	5e-49	188	jgi|CocheC4_1|154576|e_gw1.53.40.1	58.74	143	3e-44	172	jgi|CocheC5_3|1189120|estExt_Genewise1Plus.C_300078	58.74	143	4e-44	172	jgi|Cocsa1|334193|CE129634_822	61.19	134	3e-39	155	FGSG_02685	96.6	147	2e-80	293	FOXG_10384	83.56	146	3e-70	259	FOXB_02333	79.74	153
FPSE_00393	279																																				FGSG_02686	94.27	279	8e-160	558	FOXG_10383	78.14	279	3e-133	470	FOXB_02332	77.06	279
FPSE_00394	585											GLRG_11363T0	71.4	556	0	830																					FGSG_02687	93.33	585	0	1145	FOXG_10382	83.79	586	0	1035	FOXB_02331	83.11	586
FPSE_00395	472	ANID_07147T0	53	400	2e-106	381											CH063_15160T0	61.06	398	1e-134	475	jgi|CocheC4_1|161281|estExt_Genewise1.C_4_t20266	63.42	421	7e-152	532	jgi|CocheC5_3|1175617|estExt_Genewise1Plus.C_8_t20437	63.42	421	7e-152	532	jgi|Cocsa1|97061|e_gw1.12.606.1	58.87	462	4e-151	530	FGSG_02688	98.25	457	0	879	FOXG_10364	80.76	473	0	723	FOXB_15070	80.76	473
FPSE_00396	799											GLRG_06517T0	41.31	777	4e-161	564	CH063_07593T0	45.71	652	4e-166	580	jgi|CocheC4_1|187111|estExt_Genewise1Plus.C_3_t30151	32.1	673	3e-77	285	jgi|CocheC5_3|1179127|estExt_Genewise1Plus.C_10_t50357	32.1	673	3e-77	285	jgi|Cocsa1|341832|MIX1251_4376_64	29.34	668	1e-78	290	FGSG_02689	97.87	799	0	1597	FOXG_10363	75.8	814	0	1276	FOXB_15071	75.8	814
FPSE_00397	797											GLRG_09156T0	64.21	802	0	1037	CH063_11239T0	73.1	435	0	653																FGSG_02690	97.74	797	0	1618	FOXG_10362	75	788	0	1185	FOXB_15072	81.19	787
FPSE_00398	400	ANID_02110T0	69.79	384	8e-165	575	jgi|Botci1|16309|BC1T_12658	69.9	402	8e-170	592	GLRG_00284T0	77.11	402	0	644	CH063_12766T0	81.95	266	4e-131	463	jgi|CocheC4_1|51607|estExt_Genemark1.C_160186	67.89	383	9e-163	568	jgi|CocheC5_3|1163044|estExt_Genewise1Plus.C_1_t30447	67.89	383	9e-163	568	jgi|Cocsa1|275411|CE70852_4134	70.21	376	4e-166	579	FGSG_02691	99	400	0	825	FOXG_10361	91.75	400	0	775	FOXB_15073	91.75	400
FPSE_00399	376	ANID_10081T0	68.14	361	4e-150	526	jgi|Botci1|76|BC1T_00077	66.12	366	2e-150	527	GLRG_08251T0	83.16	374	0	660	CH063_04381T0	81.25	368	0	640	jgi|CocheC4_1|180546|estExt_Genewise1.C_390157	37.2	379	2e-64	241	jgi|CocheC5_3|1141790|estExt_Genewise1.C_11_t30396	37.2	379	2e-64	241	jgi|Cocsa1|81895|e_gw1.3.522.1	29.43	367	5e-35	144	FGSG_16031	96.28	376	0	752	FOXG_10360	86.71	173	1e-86	315	FOXB_15074	90.19	377
FPSE_00400	132	ANID_08728T0	50	28	0.009	34.3						GLRG_07655T0	33.68	95	5e-08	52																					FGSG_16032	92.06	126	9e-64	237	FOXG_10359	61.79	123	8e-43	167	FOXB_01951	62.6	123
FPSE_00401	233																																				FGSG_02694	97.42	233	1e-133	470	FOXG_10358	67.38	233	8e-92	332	FOXB_01950	66.52	227
FPSE_00402	381	ANID_09315T0	29.9	408	9e-33	136						GLRG_08908T0	48.95	382	3e-100	360	CH063_13807T0	49.74	382	6e-103	369	jgi|CocheC4_1|40738|gm1.5526_g	28.64	398	1e-36	149	jgi|CocheC5_3|1223688|estExt_Genemark1.C_60240	28.64	398	2e-36	149						FGSG_02695	96.33	381	0	756	FOXG_10356	75.59	381	4e-174	606	FOXB_01948	76.12	381
FPSE_00403	729																																				FGSG_02696	95.2	729	0	1444	FOXG_10355	75.03	721	0	1127	FOXB_01947	75.31	721
FPSE_00404	439																																				FGSG_12178	97.49	439	0	851	FOXG_10354	85.65	439	0	797	FOXB_01946	85.42	439
FPSE_00405	352																																				FGSG_02697	100	352	0	710	FOXG_10353	96.87	351	0	694	FOXB_01945	97.15	351
FPSE_00406	465																																				FGSG_02698	99.78	465	0	970	FOXG_10352	91.3	460	0	883	FOXB_01944	91.3	460
FPSE_00407	390																																				FGSG_02699	99.74	390	0	791	FOXG_10351	93.85	390	0	750	FOXB_01943	94.1	390
FPSE_00408	492	ANID_07205T0	66.6	500	4e-177	616	jgi|Botci1|12032|BC1T_08407	72.52	484	0	664	GLRG_11265T0	79.07	497	0	737	CH063_03602T0	78.67	497	0	735	jgi|CocheC4_1|73645|estExt_fgenesh1_pm.C_170190	67.97	487	5e-175	609	jgi|CocheC5_3|1227180|estExt_Genemark1.C_13_t10172	67.97	487	5e-175	609	jgi|Cocsa1|141562|estExt_Genewise1Plus.C_6_t30112	67.47	501	2e-177	617	FGSG_02700	98.58	492	0	923	FOXG_10350	92.48	492	0	874	FOXB_01942	92.48	492
FPSE_00409	133																																				FGSG_12179	95.52	67	9e-33	134	FOXG_10349	87.31	134	4e-63	235	FOXB_01941	87.31	134
FPSE_00410	960	ANID_00069T0	44.41	698	3e-148	521	jgi|Botci1|12264|BC1T_08855	51.36	806	0	712	GLRG_11270T0	53.61	873	0	772	CH063_00687T0	55.15	787	0	760	jgi|CocheC4_1|143332|e_gw1.17.894.1	47.31	725	2e-164	575	jgi|CocheC5_3|1196901|estExt_fgenesh1_pm.C_13_t10056	47.31	725	2e-164	575	jgi|Cocsa1|116726|estExt_Genewise1.C_6_t30458	46.4	722	1e-163	572	FGSG_02701	98.86	962	0	1893	FOXG_10348	92.68	314	1e-178	623	FOXB_01940	81.33	964
FPSE_00411	404	ANID_04530T0	49.49	390	2e-97	351						GLRG_11271T0	69.33	375	1e-161	565	CH063_00686T0	70.13	375	3e-162	566	jgi|CocheC4_1|182972|estExt_Genewise1Plus.C_1_t10328	50.13	397	2e-107	384	jgi|CocheC5_3|1019257|fgenesh1_kg.2_#_83_#_11182_1_CCBO_CCBP_CCBU_CCBW_EXTA_EXTB	49.39	245	6e-62	233	jgi|Cocsa1|32421|fgenesh1_kg.1_#_679_#_Locus4942v1rpkm22.16	50.13	397	6e-107	383	FGSG_02702	98.51	404	0	821	FOXG_10347	88.27	375	0	691	FOXB_01939	88.27	375
FPSE_00412	294	ANID_02801T0	56.55	290	3e-94	340						GLRG_11272T0	59.52	294	1e-103	371	CH063_00685T0	59.52	294	4e-104	373	jgi|CocheC4_1|18548|fgenesh1_pg.1_#_201	58.25	285	3e-94	340	jgi|CocheC5_3|9060|CocheC5_1.fgenesh1_kg.C_scaffold_2000143	58.25	285	3e-94	340	jgi|Cocsa1|32207|fgenesh1_kg.1_#_465_#_Locus8929v1rpkm11.09	57.54	285	5e-93	336	FGSG_02703	98.98	294	3e-173	603	FOXG_10346	88.1	294	1e-155	544	FOXB_01938	86.73	294
FPSE_00413	613						jgi|Botci1|8473|BC1T_06022	40.52	153	8e-11	64.3	GLRG_11264T0	47.92	144	4e-20	95.5	CH063_03603T0	50.82	122	5e-17	85.1																FGSG_02704	90.05	613	0	916	FOXG_10345	59.61	619	4e-158	554
FPSE_00414	387	ANID_02979T0	35.78	341	2e-24	108	jgi|Botci1|4882|BC1T_15415	39.42	345	6e-43	170	GLRG_01685T0	49.63	407	6e-81	296	CH063_01559T0	53.16	380	5e-81	296	jgi|CocheC4_1|131391|e_gw1.6.547.1	36.8	375	3e-28	121	jgi|CocheC5_3|1028241|fgenesh1_pg.4_#_402	36.8	375	3e-28	121	jgi|Cocsa1|161855|gm1.6671_g	35.56	374	2e-31	132	FGSG_01277	97.44	390	0	743	FOXG_00108	81.84	391	2e-175	610	FOXB_00208	81.33	391
FPSE_00415	112	ANID_02975T0	39.64	111	2e-15	76.3	jgi|Botci1|4883|BC1T_15416	88.89	18	0.004	35	GLRG_01686T0	60.83	120	2e-33	135	CH063_08702T0	60	120	3e-32	132	jgi|CocheC4_1|38314|gm1.3102_g	49.56	113	1e-25	109	jgi|CocheC5_3|1020216|fgenesh1_kg.4_#_148_#_7976_1_CCBO_CCBP_CCBU_CCBW_EXTA_EXTB	49.56	113	1e-25	109	jgi|Cocsa1|145233|estExt_Genewise1Plus.C_9_t20295	47.79	113	9e-24	103	FGSG_01276	99.11	112	5e-61	227	FOXG_00109	83.04	112	5e-48	184	FOXB_00207	83.04	112
FPSE_00416	1023	ANID_02973T0	38.26	826	5e-156	547	jgi|Botci1|4884|BC1T_15417	37.04	999	1e-168	589	GLRG_01687T0	52.3	1067	0	1017	CH063_08701T0	52.26	1060	0	1011	jgi|CocheC4_1|163655|estExt_Genewise1.C_6_t20114	36.89	843	1e-136	483	jgi|CocheC5_3|1130414|estExt_Genewise1.C_4_t20187	34.72	844	3e-120	429	jgi|Cocsa1|92547|e_gw1.9.1048.1	34.83	844	7e-120	427	FGSG_15839	98.83	1023	0	2090	FOXG_00110	77.86	646	0	961	FOXB_00206	83.69	1030
FPSE_00417	249	ANID_07739T0	26.74	187	4e-16	80.5	jgi|Botci1|98|BC1T_00099	41.16	294	1e-38	155	GLRG_04455T0	50.52	287	1e-57	218	CH063_02976T0	50	278	1e-53	205																FGSG_01274	97.99	249	1e-118	421	FOXG_00111	44.29	70	0.012	36.2	FOXB_00205	84	250
FPSE_00418	720	ANID_01554T0	60.59	472	1e-156	548						GLRG_04511T0	63.62	723	0	864	CH063_02981T0	63.51	718	0	841	jgi|CocheC4_1|163882|estExt_Genewise1.C_6_t20361	58.12	499	2e-158	555	jgi|CocheC5_3|1130190|estExt_Genewise1.C_4_t10444	58.12	499	2e-158	555	jgi|Cocsa1|337221|CE132662_4687	59.12	499	2e-162	568	FGSG_01273	97.92	720	0	1377	FOXG_00112	85.21	737	0	1205	FOXB_00204	85.35	737
FPSE_00419	1222	ANID_01555T0	64.67	1135	0	1470	jgi|Botci1|5209|BC1T_15275	65.11	1241	0	1627	GLRG_04512T0	74.41	1235	0	1903	CH063_04156T0	75.3	1235	0	1925	jgi|CocheC4_1|38394|gm1.3182_g	61.53	1258	0	1524	jgi|CocheC5_3|1169579|estExt_Genewise1Plus.C_4_t10436	61.53	1258	0	1524	jgi|Cocsa1|182346|estExt_Genemark1.C_9_t10262	63.87	1190	0	1509	FGSG_15838	99.18	1222	0	2534	FOXG_00113	94.66	1049	0	2058	FOXB_00203	93.94	1222
FPSE_00420	976	ANID_01560T0	46.78	404	4e-99	358	jgi|Botci1|45|BC1T_00046	47.16	1005	0	836	GLRG_04491T0	63.36	988	0	1287	CH063_01555T0	64.03	973	0	1285																FGSG_01271	99.18	976	0	2006	FOXG_00114	89.66	977	0	1740	FOXB_00202	87.62	977
FPSE_00421	210	ANID_01559T0	31.58	190	6e-15	76.3	jgi|Botci1|44|BC1T_00045	44.28	201	1e-33	138	GLRG_04492T0	54.8	250	1e-69	258	CH063_01556T0	55.82	249	5e-71	262	jgi|CocheC4_1|148729|e_gw1.26.17.1	34.39	189	3e-20	93.6	jgi|CocheC5_3|1131107|estExt_Genewise1.C_4_t40231	34.39	189	3e-20	93.6	jgi|Cocsa1|33863|fgenesh1_kg.3_#_61_#_Locus11137v4rpkm0.46_PRE	33	200	2e-18	87.8	FGSG_01270	99.52	210	5e-120	425	FOXG_00115	80	160	7e-68	252	FOXB_00201	82.63	190
FPSE_00422	225											GLRG_04494T0	25.65	191	6e-11	63.2	CH063_01557T0	26.8	194	2e-11	64.7																FGSG_01269	76.44	225	2e-93	337	FOXG_00116	52.83	106	5e-25	110
FPSE_00423	146	ANID_05458T0	66.42	137	2e-50	192	jgi|Botci1|42|BC1T_00043	69.93	143	5e-47	181	GLRG_04495T0	77.62	143	2e-64	239	CH063_08213T0	77.62	143	4e-60	225	jgi|CocheC4_1|151652|e_gw1.36.18.1	65	140	2e-55	209	jgi|CocheC5_3|1024444|fgenesh1_kg.20_#_32_#_3470_1_CCBO_CCBP_CCBU_CCBW_EXTA_EXTB	65	140	2e-55	209	jgi|Cocsa1|126742|estExt_Genewise1.C_16_t10034	63.57	140	9e-55	207	FGSG_01268	100	146	5e-82	298	FOXG_00117	89.73	146	3e-71	262	FOXB_00200	89.68	126
FPSE_00424	113	ANID_10631T0	48.18	110	9e-25	107	jgi|Botci1|43|BC1T_00044	55.05	109	5e-30	124	GLRG_04496T0	73.68	114	1e-47	182	CH063_15734T0	75.44	114	1e-48	186	jgi|CocheC4_1|141526|e_gw1.15.820.1	45.22	115	5e-25	107	jgi|CocheC5_3|1228069|estExt_Genemark1.C_150223	45.22	115	4e-25	107	jgi|Cocsa1|40982|fgenesh1_kg.16_#_291_#_Locus386v1rpkm286.56	45.22	115	5e-25	107	FGSG_01267	99.12	113	2e-62	232	FOXG_00118	90.27	113	1e-57	216	FOXB_00199	90.27	113
FPSE_00425	946	ANID_05481T0	25.57	704	7e-46	181	jgi|Botci1|380|BC1T_00381	34.62	777	1e-111	400	GLRG_04497T0	54.61	694	0	702	CH063_00397T0	57.34	436	3e-153	538	jgi|CocheC4_1|82097|estExt_fgenesh1_pg.C_150043	38.81	706	2e-128	455	jgi|CocheC5_3|1197954|estExt_fgenesh1_pm.C_150239	38.81	706	2e-128	455	jgi|Cocsa1|164685|gm1.9501_g	39.38	706	1e-127	453	FGSG_01266	88.78	954	0	1628	FOXG_00119	58.08	260	3e-66	249	FOXB_00198	60.98	956
FPSE_00426	66
FPSE_00427	997	ANID_05743T0	70.74	998	0	1412	jgi|Botci1|10656|BC1T_08297	77.64	1002	0	1585	GLRG_04498T0	82.13	996	0	1671	CH063_00398T0	81.73	996	0	1663	jgi|CocheC4_1|80942|estExt_fgenesh1_pg.C_100293	74.14	990	0	1503	jgi|CocheC5_3|1137010|estExt_Genewise1.C_9_t10134	74.14	990	0	1503	jgi|Cocsa1|38711|fgenesh1_kg.11_#_106_#_Locus2110v1rpkm50.54	73.64	990	0	1498	FGSG_01265	99.1	997	0	2031	FOXG_00122	93.38	997	0	1902	FOXB_00197	89.98	998
FPSE_00428	563	ANID_04027T0	35.79	190	4e-31	131	jgi|Botci1|10061|BC1T_07226	41.88	191	6e-45	177	GLRG_10378T0	45.45	198	7e-51	197	CH063_01892T0	46.52	187	3e-51	198	jgi|CocheC4_1|21266|fgenesh1_pg.6_#_34	33.02	212	5e-26	114	jgi|CocheC5_3|1153614|fgenesh1_pm.4_#_427	33.02	212	5e-26	114	jgi|Cocsa1|145772|estExt_Genewise1Plus.C_9_t30379	33.64	214	1e-24	110	FGSG_01264	93.43	563	0	1032	FOXG_00123	75.65	230	1e-103	372	FOXB_00196	55.17	580
FPSE_00429	424	ANID_03589T0	40.04	472	3e-66	248	jgi|Botci1|10060|BC1T_07225	56.42	436	2e-120	427	GLRG_10379T0	64.97	431	6e-143	503	CH063_01889T0	63.29	346	3e-110	394	jgi|CocheC4_1|21564|fgenesh1_pg.6_#_332	35.58	430	2e-55	212	jgi|CocheC5_3|1201807|estExt_fgenesh1_pg.C_4_t10096	35.58	430	2e-55	212	jgi|Cocsa1|336381|CE131822_5607	35.35	430	2e-56	215	FGSG_01263	96.93	424	0	779	FOXG_00124	87.74	424	0	724	FOXB_00195	87.74	424
FPSE_00430	165	ANID_06632T0	90.77	65	2e-28	120	jgi|Botci1|326|BC1T_00327	90.77	65	3e-28	119	GLRG_10381T0	64.89	94	2e-30	127	CH063_03758T0	92.31	65	1e-29	124	jgi|CocheC4_1|138898|e_gw1.12.425.1	87.69	65	5e-28	119	jgi|CocheC5_3|1141328|estExt_Genewise1.C_11_t20278	87.69	65	5e-28	119	jgi|Cocsa1|98221|e_gw1.13.39.1	87.69	65	5e-28	119	FGSG_11921	96.84	95	9e-50	191	FOXG_00126	82.98	94	3e-42	166	FOXB_00193	85.11	94
FPSE_00431	397						jgi|Botci1|410|BC1T_00411	35.11	94	4e-07	51.6																										FGSG_01261	90.68	397	0	695						FOXB_00192	51.92	260
FPSE_00432	100																CH063_04187T0	48.96	96	2e-22	99.4	jgi|CocheC4_1|136327|e_gw1.10.769.1	42.42	99	2e-17	82.8	jgi|CocheC5_3|1136900|estExt_Genewise1.C_9_t10016	42.42	99	2e-17	82.8	jgi|Cocsa1|173266|fgenesh1_pm.11_#_83	42	100	1e-17	83.2
FPSE_00433	706						jgi|Botci1|1525|BC1T_12794	32.65	490	3e-62	235	GLRG_10384T0	51.91	470	5e-127	450	CH063_04185T0	42.9	725	2e-144	508																FGSG_15837	95.75	706	0	1350	FOXG_00128	74.12	707	0	1010	FOXB_00191	74.12	707
FPSE_00434	388						jgi|Botci1|6119|BC1T_04792	39.81	314	1e-55	212	GLRG_01556T0	62.68	351	3e-127	450	CH063_00705T0	62.76	384	6e-144	506																FGSG_15836	96.39	388	0	782	FOXG_00129	91.49	388	0	750	FOXB_00190	91.24	388
FPSE_00435	847	ANID_08879T0	49.2	876	0	851	jgi|Botci1|2503|BC1T_13722	68.31	691	0	964	GLRG_04528T0	70.42	852	0	1250	CH063_13820T0	72.49	527	0	804	jgi|CocheC4_1|79746|estExt_fgenesh1_pg.C_60339	51.11	859	0	838	jgi|CocheC5_3|1169407|estExt_Genewise1Plus.C_4_t10260	51.11	859	0	838	jgi|Cocsa1|191252|estExt_fgenesh1_pg.C_9_t10195	51.79	838	0	838	FGSG_01257	99.65	847	0	1749	FOXG_00130	92.19	474	0	921	FOXB_00189	91.38	847
FPSE_00436	327	ANID_08878T0	39.17	360	5e-67	249	jgi|Botci1|2502|BC1T_13721	56.25	64	2e-14	75.5	GLRG_04551T0	54.08	331	3e-100	360	CH063_02813T0	53.47	331	2e-98	354	jgi|CocheC4_1|191068|estExt_Genewise1Plus.C_6_t30039	37.64	348	1e-64	242	jgi|CocheC5_3|1192124|estExt_fgenesh1_pm.C_4_t10090	37.64	348	1e-64	242	jgi|Cocsa1|93512|e_gw1.9.199.1	37.46	347	3e-65	244	FGSG_01256	98.17	327	0	664	FOXG_00131	89.6	327	2e-177	617	FOXB_00188	89.6	327
FPSE_00437	329	ANID_07782T0	52.65	340	6e-77	283	jgi|Botci1|2501|BC1T_13720	76.3	173	2e-78	287	GLRG_04550T0	70.62	320	4e-132	466	CH063_02812T0	68.09	329	5e-132	466	jgi|CocheC4_1|154599|e_gw1.53.70.1	55.66	327	1e-98	355	jgi|CocheC5_3|1189114|estExt_Genewise1Plus.C_300072	55.66	327	1e-98	355	jgi|Cocsa1|37706|fgenesh1_kg.9_#_22_#_Locus26616v1rpkm2.57	56.27	327	2e-99	357	FGSG_01255	95.71	326	2e-180	627						FOXB_00187	90.74	324
FPSE_00438	456	ANID_10361T0	47.32	467	2e-123	437	jgi|Botci1|2500|BC1T_13719	55.74	296	7e-98	353	GLRG_04549T0	63.41	451	1e-175	611	CH063_02811T0	64	450	2e-175	611	jgi|CocheC4_1|53281|estExt_Genemark1.C_260098	48.71	466	1e-126	449	jgi|CocheC5_3|1170375|estExt_Genewise1Plus.C_4_t40013	46.57	466	6e-115	409	jgi|Cocsa1|33907|fgenesh1_kg.3_#_105_#_Locus6690v1rpkm15.68	48.82	467	4e-127	450	FGSG_01254	96.27	456	0	882	FOXG_00132	91.45	456	0	828	FOXB_00186	85.96	456
FPSE_00439	33
FPSE_00440	586	ANID_11140T0	43.6	422	1e-77	286	jgi|Botci1|10471|BC1T_08029	52.74	347	5e-75	277	GLRG_04548T0	61.9	601	2e-179	624	CH063_11466T0	61.16	502	2e-145	511	jgi|CocheC4_1|132477|e_gw1.6.876.1	46.38	442	2e-97	352	jgi|CocheC5_3|1202087|estExt_fgenesh1_pg.C_4_t10405	46.38	442	2e-97	352	jgi|Cocsa1|120696|estExt_Genewise1.C_9_t30423	47.11	433	2e-98	355	FGSG_15835	98.98	586	0	1187	FOXG_00133	92.95	482	0	930	FOXB_00185	92.32	586
FPSE_00441	1006	ANID_09151T0	26.65	1062	1e-69	260	jgi|Botci1|14138|BC1T_10562	31.07	985	2e-109	392	GLRG_04529T0	33.98	727	2e-109	393	CH063_11270T0	34.03	770	1e-120	430	jgi|CocheC4_1|123850|e_gw1.1.503.1	27.66	929	6e-78	288	jgi|CocheC5_3|1087698|e_gw1.2.897.1	27.66	929	6e-78	288	jgi|Cocsa1|76416|e_gw1.1.3403.1	27.8	939	3e-80	295	FGSG_01251	94.61	1002	0	1940	FOXG_00134	74.77	999	0	1602	FOXB_00184	75.18	999
FPSE_00442	614	ANID_01551T0	35.86	608	2e-69	259	jgi|Botci1|5212|BC1T_15278	48.48	264	3e-72	268	GLRG_04514T0	49.6	623	5e-123	437	CH063_08012T0	51.45	173	2e-48	189	jgi|CocheC4_1|148432|e_gw1.26.466.1	35.1	359	1e-49	193	jgi|CocheC5_3|1170408|estExt_Genewise1Plus.C_4_t40049	34.17	439	8e-52	201	jgi|Cocsa1|33897|fgenesh1_kg.3_#_95_#_Locus2227v1rpkm48.20	35.68	384	6e-54	207	FGSG_01250	98.21	614	0	1211	FOXG_00135	85.02	594	0	955	FOXB_00183	85.02	594
FPSE_00443	54
FPSE_00444	812	ANID_10216T0	33.26	442	2e-56	216	jgi|Botci1|14146|BC1T_10570	41.53	484	2e-95	345	GLRG_04513T0	57.17	446	8e-151	530	CH063_08009T0	57.17	446	2e-149	525	jgi|CocheC4_1|131943|e_gw1.6.364.1	39.39	396	2e-74	276	jgi|CocheC5_3|1222635|estExt_Genemark1.C_4_t10144	39.39	396	2e-74	276	jgi|Cocsa1|93073|e_gw1.9.1040.1	38.89	396	1e-73	273	FGSG_01249	95.07	812	0	1580	FOXG_00136	64.46	816	0	1029	FOXB_00182	64.71	816
FPSE_00445	745	ANID_05662T0	54.91	723	0	835	jgi|Botci1|14487|BC1T_11336	57.77	727	0	886	GLRG_06785T0	58.38	740	0	897	CH063_10604T0	58.16	741	0	901	jgi|CocheC4_1|199505|estExt_Genewise1Plus.C_16_t20109	61.43	726	0	932	jgi|CocheC5_3|1123682|estExt_Genewise1.C_1_t40043	61.43	726	0	932	jgi|Cocsa1|33570|fgenesh1_kg.2_#_706_#_Locus2058v1rpkm51.86	60.9	734	0	937	FGSG_01248	99.73	745	0	1545	FOXG_00137	93.02	745	0	1469	FOXB_00181	92.04	754
FPSE_00446	261	ANID_02095T0	34.51	284	1e-29	125						GLRG_01320T0	53.8	303	3e-76	280	CH063_14168T0	63.2	125	1e-38	155	jgi|CocheC4_1|64556|fgenesh1_pm.25_#_85	33.6	253	4e-25	110	jgi|CocheC5_3|1025887|fgenesh1_pg.1_#_955	33.6	253	4e-25	110	jgi|Cocsa1|277545|CE72986_1310	32.82	262	2e-22	101	FGSG_11916	96.54	260	7e-149	521	FOXG_00138	85.17	263	2e-126	447
FPSE_00447	104	ANID_10264T0	45.65	92	8e-19	87	jgi|Botci1|13710|BC1T_02224	54.72	106	1e-26	113	GLRG_01319T0	62.75	102	2e-29	122	CH063_14172T0	65.43	81	9e-22	97.1	jgi|CocheC4_1|148118|e_gw1.25.420.1	51.65	91	1e-23	103	jgi|CocheC5_3|76391|CocheC5_1.e_gw1.26.130.1	51.65	91	1e-23	103	jgi|Cocsa1|33799|fgenesh1_kg.2_#_935_#_Locus393v2rpkm59.75	51.65	91	2e-23	102	FGSG_01247	98.08	104	4e-53	201	FOXG_00139	89.42	104	5e-48	184	FOXB_00180	89.42	104
FPSE_00448	507	ANID_07436T0	66.22	447	0	634	jgi|Botci1|13709|BC1T_02223	69.54	476	0	680	GLRG_01327T0	79.96	484	0	799	CH063_03587T0	80.25	486	0	789	jgi|CocheC4_1|82358|estExt_fgenesh1_pg.C_160116	69.1	466	0	674	jgi|CocheC5_3|1123452|estExt_Genewise1.C_1_t30288	69.1	466	0	674	jgi|Cocsa1|33475|fgenesh1_kg.2_#_611_#_Locus391v1rpkm282.29	70	460	0	677	FGSG_11915	98.82	507	0	1019	FOXG_00140	94.15	479	0	908	FOXB_00179	94.15	479
FPSE_00449	289	ANID_00657T0	40.65	278	3e-43	170	jgi|Botci1|11100|BC1T_08494	43	293	2e-60	228	GLRG_04335T0	40.42	287	9e-44	172						jgi|CocheC4_1|33042|fgenesh1_kg.17_#_62_#_181_1_CCBO_CCBP_CCBU_CCBW_EXTA_EXTB	42.61	284	9e-55	209	jgi|CocheC5_3|1023187|fgenesh1_kg.13_#_63_#_181_1_CCBO_CCBP_CCBU_CCBW_EXTA_EXTB	42.61	284	9e-55	209	jgi|Cocsa1|36438|fgenesh1_kg.6_#_456_#_Locus6997v1rpkm14.87	42.61	284	8e-54	206	FGSG_10106	94.81	289	6e-160	558	FOXG_05301	82.99	288	9e-143	501	FOXB_10085	83.33	288
FPSE_00450	674	ANID_11164T0	43.92	592	4e-131	464	jgi|Botci1|11103|BC1T_08497	48.56	591	2e-154	541	GLRG_04334T0	54.13	654	0	694	CH063_05050T0	52.15	606	0	630	jgi|CocheC4_1|198775|estExt_Genewise1Plus.C_15_t10492	44.8	567	1e-133	472	jgi|CocheC5_3|1185269|estExt_Genewise1Plus.C_15_t10297	44.8	567	1e-133	472	jgi|Cocsa1|164568|gm1.9384_g	44.46	569	5e-132	467	FGSG_10105	97.77	674	0	1355	FOXG_05303	70.06	344	2e-142	502	FOXB_10086	73.34	679
FPSE_00451	275	ANID_09100T0	49.24	197	2e-33	138	jgi|Botci1|11104|BC1T_08498	50.41	246	3e-48	187	GLRG_04333T0	60.78	283	2e-76	280	CH063_05057T0	60.28	287	3e-74	273	jgi|CocheC4_1|32766|fgenesh1_kg.15_#_86_#_3883_1_CCBO_CCBP_CCBU_CCBW_EXTA_EXTB	37.31	268	3e-26	114	jgi|CocheC5_3|1023733|fgenesh1_kg.15_#_65_#_3883_1_CCBO_CCBP_CCBU_CCBW_EXTA_EXTB	37.31	268	4e-26	114	jgi|Cocsa1|40858|fgenesh1_kg.16_#_167_#_Locus4242v1rpkm25.89	36.64	262	9e-26	112	FGSG_10104	97.09	275	8e-133	468	FOXG_05305	85.92	277	2e-130	461	FOXB_10087	86.28	277
FPSE_00452	620																																				FGSG_17314	89.62	626	0	978	FOXG_05306	52.99	670	3e-134	474	FOXB_10088	52.59	675
FPSE_00453	129
FPSE_00454	192																CH063_15579T0	52.33	172	6e-39	155																FGSG_10102	92	175	7e-93	335
FPSE_00455	403						jgi|Botci1|11739|BC1T_09055	39.25	321	4e-38	154	GLRG_03421T0	40.62	357	9e-51	196	CH063_15197T0	43.48	92	5e-14	74.7																FGSG_10101	93.8	403	0	735	FOXG_05307	80.05	406	0	632	FOXB_10089	80.3	406
FPSE_00456	303	ANID_00655T0	61.94	310	2e-85	311	jgi|Botci1|11740|BC1T_09056	64.59	305	2e-101	363	GLRG_03420T0	71.71	304	1e-112	401	CH063_12771T0	73.2	291	4e-107	383	jgi|CocheC4_1|143358|e_gw1.17.43.1	53.44	305	1e-76	281	jgi|CocheC5_3|1183179|estExt_Genewise1Plus.C_13_t20292	53.44	305	1e-76	281	jgi|Cocsa1|141382|estExt_Genewise1Plus.C_6_t20404	53.77	305	2e-76	281	FGSG_10100	99.01	303	3e-175	609	FOXG_05308	92.08	303	2e-160	560	FOXB_10090	91.75	303
FPSE_00457	244	ANID_02361T0	45.11	235	9e-52	198	jgi|Botci1|1970|BC1T_13515	45.87	242	4e-58	219	GLRG_06729T0	49.2	187	1e-51	198	CH063_05263T0	52.34	235	4e-71	263																FGSG_17726	96.72	244	1e-137	484	FOXG_05309	76.35	241	1e-108	388	FOXB_10091	76.76	241
FPSE_00458	538						jgi|Botci1|4560|BC1T_15172	64.52	513	0	657																										FGSG_10098	97.77	538	0	1054						FOXB_10092	83.56	523
FPSE_00459	416	ANID_00654T0	55.29	378	1e-118	422	jgi|Botci1|11742|BC1T_09058	74.85	171	2e-75	278	GLRG_03419T0	67.51	394	2e-147	518	CH063_11259T0	64.48	397	4e-146	513	jgi|CocheC4_1|172887|estExt_Genewise1.C_17_t10203	50.8	437	8e-119	422	jgi|CocheC5_3|1182697|estExt_Genewise1Plus.C_13_t10252	50.8	437	8e-119	422	jgi|Cocsa1|190132|estExt_fgenesh1_pg.C_6_t20010	50.59	427	6e-119	422	FGSG_17725	99.04	416	0	855	FOXG_05311	91.61	417	0	792	FOXB_10093	91.61	417
FPSE_00460	501	ANID_07677T0	48.56	416	2e-99	358	jgi|Botci1|11698|BC1T_09014	62.47	421	5e-135	476	GLRG_03418T0	63.78	450	2e-157	550	CH063_11262T0	70.6	364	1e-147	518	jgi|CocheC4_1|186711|estExt_Genewise1Plus.C_3_t20173	45.8	441	1e-104	375	jgi|CocheC5_3|1140143|estExt_Genewise1.C_10_t60347	45.8	441	1e-104	375	jgi|Cocsa1|261039|CE56480_7277	43.71	485	6e-105	377	FGSG_10096	98.4	501	0	1015	FOXG_05312	84.29	503	0	827	FOXB_10094	84.49	503
FPSE_00461	1399	ANID_07678T0	45.96	1449	0	974	jgi|Botci1|11699|BC1T_09015	54.16	1418	0	1174	GLRG_03417T0	62.07	1384	0	1546	CH063_07325T0	70.13	817	0	1130	jgi|CocheC4_1|186715|estExt_Genewise1Plus.C_3_t20177	47.25	1418	0	969	jgi|CocheC5_3|1226008|estExt_Genemark1.C_10_t20434	47.25	1418	0	969	jgi|Cocsa1|41428|fgenesh1_kg.18_#_96_#_Locus7825v1rpkm13.02	47.57	1419	0	979	FGSG_10095	99.36	1399	0	2838	FOXG_05313	88.13	1399	0	2481	FOXB_10095	88.21	1399
FPSE_00462	1314						jgi|Botci1|11666|BC1T_08982	53.5	658	0	708	GLRG_04213T0	59.07	579	0	707	CH063_03794T0	49.95	1053	0	945	jgi|CocheC4_1|141119|e_gw1.15.24.1	51.88	611	1e-168	590	jgi|CocheC5_3|1114746|e_gw1.15.627.1	51.88	611	1e-168	590	jgi|Cocsa1|347313|MIX6732_169_31	49.61	645	5e-164	574	FGSG_10094	96.58	1314	0	2494	FOXG_05314	49.73	368	3e-82	303	FOXB_10096	85.62	612
FPSE_00463	1004	ANID_03086T0	25.1	259	0.004	39.7						GLRG_04214T0	36.3	540	2e-58	223	CH063_03793T0	46.34	82	4e-10	63.2	jgi|CocheC4_1|200062|estExt_Genewise1Plus.C_17_t10413	29.51	122	1e-08	58.2	jgi|CocheC5_3|1182892|estExt_Genewise1Plus.C_13_t10467	29.51	122	1e-08	58.2						FGSG_17313	97.17	459	0	712						FOXB_10097	69.25	1031
FPSE_00464	223	ANID_04240T0	64.29	196	5e-62	232	jgi|Botci1|3716|BC1T_04143	69.51	223	9e-79	288	GLRG_04155T0	71.7	212	1e-68	254	CH063_07196T0	70.43	186	3e-68	253	jgi|CocheC4_1|39627|gm1.4415_g	66.05	215	2e-60	227	jgi|CocheC5_3|1116330|e_gw1.17.341.1	66.05	215	2e-60	227	jgi|Cocsa1|107692|estExt_Genewise1.C_1_t70208	66.51	215	9e-61	228	FGSG_10092	100	223	2e-127	450	FOXG_05316	89.69	223	2e-93	337	FOXB_10098	89.69	223
FPSE_00465	404	ANID_04395T0	64.85	404	4e-160	559	jgi|Botci1|14210|BC1T_10634	71.47	333	3e-146	513	GLRG_07480T0	67.99	403	3e-173	603	CH063_07100T0	68.24	403	2e-172	600	jgi|CocheC4_1|204805|estExt_Genewise1Plus.C_270156	61.67	407	1e-148	521	jgi|CocheC5_3|1220080|estExt_Genemark1.C_1_t10045	61.67	407	3e-149	523	jgi|Cocsa1|173136|fgenesh1_pm.10_#_403	62.41	407	4e-150	526	FGSG_10091	99.5	404	0	836	FOXG_05317	91.52	401	0	785	FOXB_10099	91.58	404
FPSE_00466	359	ANID_04389T0	58.5	294	2e-91	331	jgi|Botci1|14209|BC1T_10633	71.13	142	5e-54	207	GLRG_07479T0	65.12	367	4e-126	446	CH063_09743T0	61.87	375	2e-116	414	jgi|CocheC4_1|204798|estExt_Genewise1Plus.C_270149	54.84	341	2e-97	351	jgi|CocheC5_3|1162091|estExt_Genewise1Plus.C_1_t10145	50.38	399	2e-98	354	jgi|Cocsa1|93648|e_gw1.10.950.1	52.03	369	7e-97	349	FGSG_10090	95.26	359	0	651	FOXG_05318	80.61	361	1e-160	561	FOXB_10100	82.54	338
FPSE_00467	398	ANID_04390T0	34.74	308	5e-41	164	jgi|Botci1|14206|BC1T_10630	35.49	355	3e-45	178	GLRG_07478T0	39.75	405	6e-70	260	CH063_09605T0	38.61	360	2e-63	238	jgi|CocheC4_1|149022|e_gw1.27.37.1	32.89	304	1e-44	176	jgi|CocheC5_3|1208369|gm1.46_g	32.89	304	1e-44	176	jgi|Cocsa1|38574|fgenesh1_kg.10_#_358_#_Locus163v1rpkm663.59	31.77	384	3e-47	184	FGSG_10089	98.74	398	0	685	FOXG_17752	79.13	254	1e-104	375	FOXB_08943	80.9	398
FPSE_00468	481	ANID_04398T0	46.46	536	3e-105	377	jgi|Botci1|14204|BC1T_10628	48.62	508	4e-100	360	GLRG_07477T0	58.89	506	6e-141	496	CH063_12463T0	63.3	297	1e-91	332	jgi|CocheC4_1|34148|fgenesh1_kg.27_#_24_#_9349_1_CCBO_CCBP_CCBU_CCBW_EXTA_EXTB	29.73	333	4e-21	98.6	jgi|CocheC5_3|1018395|fgenesh1_kg.1_#_19_#_9349_1_CCBO_CCBP_CCBU_CCBW_EXTA_EXTB	29.73	333	4e-21	98.6						FGSG_17312	96.29	485	0	780	FOXG_05320	81.82	473	0	680	FOXB_08942	78.84	449
FPSE_00469	488	ANID_07659T0	55.39	464	4e-148	520	jgi|Botci1|13555|BC1T_10065	63.48	460	2e-172	600	GLRG_04215T0	69.23	481	0	688	CH063_05388T0	69.47	488	0	696	jgi|CocheC4_1|78342|estExt_fgenesh1_pg.C_3_t10167	57.52	459	3e-144	507	jgi|CocheC5_3|1140250|estExt_Genewise1.C_10_t60490	57.52	459	3e-144	507	jgi|Cocsa1|194343|estExt_fgenesh1_pg.C_180147	58.04	448	1e-143	505	FGSG_10087	99.39	488	0	995	FOXG_05321	94.06	488	0	945	FOXB_08941	94.06	488
FPSE_00470	251	ANID_10320T0	45.45	253	6e-61	229	jgi|Botci1|7345|BC1T_16177	54.31	116	6e-34	139	GLRG_09254T0	39.84	251	1e-46	181	CH063_07013T0	64.49	245	8e-95	342	jgi|CocheC4_1|170513|estExt_Genewise1.C_13_t30017	58.54	246	1e-87	318	jgi|CocheC5_3|1228852|estExt_Genemark1.C_190205	58.54	246	1e-87	318	jgi|Cocsa1|174978|fgenesh1_pm.14_#_403	40.09	217	6e-40	159	FGSG_10086	96.8	250	1e-142	501	FOXG_05682	86.75	249	4e-128	452	FOXB_10464	87.15	249
FPSE_00471	359																CH063_00527T0	56.46	356	3e-105	377	jgi|CocheC4_1|139776|e_gw1.13.227.1	55.83	326	9e-98	352	jgi|CocheC5_3|1024404|fgenesh1_kg.19_#_128_#_255_1_CCBO_CCBP_CCBU_CCBW_EXTA_EXTB	55.83	326	9e-98	352	jgi|Cocsa1|29913|fgenesh1_pg.14_#_388	37.54	317	9e-45	176	FGSG_10085	96.64	357	0	710	FOXG_05684	81.02	216	2e-98	355	FOXB_10462	74.51	357
FPSE_00472	4085						jgi|Botci1|3919|BC1T_14667	40.67	150	0.08	37.4	GLRG_04157T0	28.43	197	2e-10	66.2	CH063_05939T0	30.3	165	2e-12	72.8																FGSG_17724	85.98	3702	0	5153	FOXG_05322	37.81	1272	8e-103	373
FPSE_00473	615																																				FGSG_10083	87.69	585	0	874	FOXG_05324	38.19	343	7e-42	167	FOXB_08939	30.98	681
FPSE_00474	595						jgi|Botci1|6292|BC1T_15808	45.61	342	1e-79	293	GLRG_03430T0	60.77	594	0	741	CH063_08606T0	60.94	594	0	745	jgi|CocheC4_1|46159|estExt_Genemark1.C_1_t10113	53.03	594	4e-179	623	jgi|CocheC5_3|1221302|estExt_Genemark1.C_2_t10113	53.03	594	5e-179	623	jgi|Cocsa1|195510|estExt_fgenesh1_pm.C_1_t20238	53.57	588	3e-179	624	FGSG_10082	97.82	595	0	1199	FOXG_05447	86.89	595	0	1090	FOXB_02276	86.72	595
FPSE_00475	519	ANID_01696T0	33.58	536	8e-80	293	jgi|Botci1|836|BC1T_12237	32.86	490	4e-58	221	GLRG_03424T0	55.36	513	9e-169	588	CH063_11332T0	55.73	515	1e-169	591	jgi|CocheC4_1|189784|estExt_Genewise1Plus.C_5_t30056	34.16	442	2e-53	205	jgi|CocheC5_3|1224329|estExt_Genemark1.C_7_t20114	34.16	442	3e-53	205	jgi|Cocsa1|82401|e_gw1.3.641.1	34.38	477	3e-54	208	FGSG_10081	99.23	519	0	1070	FOXG_05446	84.62	520	0	931	FOXB_02277	84.81	520
FPSE_00476	26
FPSE_00477	386	ANID_01403T0	73.7	384	1e-169	590	jgi|Botci1|1827|BC1T_13189	81.17	393	0	652	GLRG_03425T0	84.2	386	0	661	CH063_08341T0	84.2	386	0	665	jgi|CocheC4_1|150182|e_gw1.30.318.1	72.02	386	1e-165	578	jgi|CocheC5_3|1025036|fgenesh1_pg.1_#_104	72.02	386	1e-165	578	jgi|Cocsa1|173082|fgenesh1_pm.10_#_349	72.28	386	4e-166	579	FGSG_10080	98.96	386	0	784	FOXG_05445	97.41	386	0	774	FOXB_02278	97.41	386
FPSE_00478	240	ANID_01347T0	31.48	108	4e-06	47.4	jgi|Botci1|3213|BC1T_03828	37.63	287	1e-39	158	GLRG_03468T0	40.21	286	3e-48	187	CH063_07641T0	60.42	96	5e-28	119	jgi|CocheC4_1|42459|gm1.7247_g	43.81	105	2e-18	87.8	jgi|CocheC5_3|1221009|estExt_Genemark1.C_1_t30149	43.81	105	2e-18	87.8	jgi|Cocsa1|40455|fgenesh1_kg.15_#_121_#_Locus2308v1rpkm47.02	43.81	105	3e-18	87.4	FGSG_10078	99.17	240	5e-137	482	FOXG_05442	86.25	240	3e-109	389	FOXB_02282	86.67	240
FPSE_00479	222	ANID_01348T0	53.73	201	1e-47	184	jgi|Botci1|3214|BC1T_03829	58.14	172	6e-47	182	GLRG_03467T0	69.1	178	1e-64	241	CH063_07642T0	67.96	181	1e-63	238	jgi|CocheC4_1|150292|e_gw1.30.349.1	57.71	175	9e-47	182	jgi|CocheC5_3|1122932|estExt_Genewise1.C_1_t20007	57.71	175	1e-46	182	jgi|Cocsa1|156790|gm1.1606_g	59.43	175	1e-47	184	FGSG_10077	96.85	222	2e-123	436	FOXG_05441	86.49	222	1e-111	398	FOXB_02283	86.04	222
FPSE_00480	719	ANID_01354T0	45.52	714	1e-170	595	jgi|Botci1|3215|BC1T_03830	55.98	686	0	755	GLRG_03466T0	64.69	691	0	894	CH063_07643T0	63.97	691	0	882	jgi|CocheC4_1|178545|estExt_Genewise1.C_300019	47.29	645	7e-169	590	jgi|CocheC5_3|1123137|estExt_Genewise1.C_1_t20260	47.29	645	7e-169	590	jgi|Cocsa1|134186|estExt_Genewise1Plus.C_2_t30382	47.3	647	3e-167	584	FGSG_10076	96.55	695	0	1286	FOXG_05440	86.49	696	0	1174	FOXB_02284	86.49	696
FPSE_00481	361	ANID_10182T0	61.54	325	1e-114	408	jgi|Botci1|3216|BC1T_03831	67.04	361	3e-137	483	GLRG_03465T0	81.88	320	5e-161	562	CH063_07644T0	71.86	263	4e-108	386	jgi|CocheC4_1|205504|estExt_Genewise1Plus.C_300017	60.99	323	2e-115	411	jgi|CocheC5_3|1220233|estExt_Genemark1.C_1_t10229	60.99	323	2e-115	411	jgi|Cocsa1|33354|fgenesh1_kg.2_#_490_#_Locus929v1rpkm112.81	60.99	323	1e-115	411	FGSG_10075	99.17	361	0	732	FOXG_05439	97.76	313	0	631	FOXB_02285	97.76	313
FPSE_00482	782	ANID_01349T0	35.22	619	7e-67	251	jgi|Botci1|3217|BC1T_03832	49.64	842	6e-164	573	GLRG_03464T0	58.19	818	0	752	CH063_11133T0	57.84	842	0	762	jgi|CocheC4_1|174198|estExt_Genewise1.C_19_t20175	32.98	861	3e-57	219	jgi|CocheC5_3|1164816|estExt_Genewise1Plus.C_1_t80184	33.06	735	6e-50	195	jgi|Cocsa1|247672|CE43113_9862	34.14	747	7e-58	221	FGSG_10074	98.47	782	0	1534	FOXG_05438	74.81	790	0	1054	FOXB_02286	83.52	795
FPSE_00483	322						jgi|Botci1|3218|BC1T_03833	63.16	95	3e-19	91.3	GLRG_03463T0	69.79	96	2e-27	119						jgi|CocheC4_1|42454|gm1.7242_g	60	55	2e-10	62.4	jgi|CocheC5_3|1087171|e_gw1.1.4181.1	60	55	2e-10	62.4	jgi|Cocsa1|247663|CE43104_2196	60	55	1e-10	62.8	FGSG_10073	96.55	87	3e-25	111	FOXG_05436	62.8	293	2e-69	258	FOXB_02288	63.07	287
FPSE_00484	208	ANID_01350T0	52.53	198	1e-46	181	jgi|Botci1|3219|BC1T_03834	73.02	189	3e-66	246	GLRG_03462T0	74.03	181	3e-76	280	CH063_09621T0	75.14	181	4e-77	282	jgi|CocheC4_1|201167|estExt_Genewise1Plus.C_19_t20156	48.77	203	2e-41	164	jgi|CocheC5_3|70248|CocheC5_1.e_gw1.13.523.1	48.77	203	2e-41	164	jgi|Cocsa1|40468|fgenesh1_kg.15_#_134_#_Locus5086v1rpkm21.52	48.28	203	1e-40	161	FGSG_10072	99.52	208	5e-115	409	FOXG_05435	90.87	208	5e-83	302	FOXB_02289	90.87	208
FPSE_00485	818	ANID_01351T0	20.74	680	1e-10	64.7	jgi|Botci1|3221|BC1T_03836	25.33	300	7e-10	61.6	GLRG_03461T0	31.04	728	6e-91	331	CH063_04899T0	35.9	390	8e-60	228	jgi|CocheC4_1|201169|estExt_Genewise1Plus.C_19_t20158	19.02	489	7e-07	52	jgi|CocheC5_3|1221017|estExt_Genemark1.C_1_t30160	19.02	489	7e-07	52	jgi|Cocsa1|346484|MIX5903_837_15	19.02	489	3e-06	50.1	FGSG_17311	97.92	818	0	1616	FOXG_05434	66.57	724	0	993	FOXB_02290	64.99	817
FPSE_00486	743											GLRG_03455T0	37.73	705	3e-121	431	CH063_11891T0	39.88	667	1e-130	462																FGSG_17723	96.34	656	0	1295	FOXG_05433	72.5	480	0	666	FOXB_02291	71.08	657
FPSE_00487	646	ANID_01402T0	37.89	446	1e-72	269						GLRG_03456T0	63.56	686	0	808	CH063_12034T0	62.82	710	0	808	jgi|CocheC4_1|138998|e_gw1.13.701.1	42.93	205	2e-43	172	jgi|CocheC5_3|1202689|estExt_fgenesh1_pg.C_60022	42.93	205	2e-43	172	jgi|Cocsa1|118549|estExt_Genewise1.C_8_t10456	41.95	205	1e-42	170	FGSG_10069	99.38	646	0	1320	FOXG_05432	68.91	624	0	775	FOXB_02292	90.32	651
FPSE_00488	91
FPSE_00489	624						jgi|Botci1|3541|BC1T_14287	42.97	519	3e-101	364	GLRG_03458T0	61.69	650	0	698	CH063_04901T0	60.86	654	0	682	jgi|CocheC4_1|201068|estExt_Genewise1Plus.C_19_t20046	33.9	534	3e-72	268	jgi|CocheC5_3|1164914|estExt_Genewise1Plus.C_1_t80294	33.9	534	3e-72	268	jgi|Cocsa1|248306|CE43747_7707	33.9	534	4e-72	268	FGSG_10068	97.92	624	0	1178	FOXG_05430	84.58	629	0	986	FOXB_02293	85.06	629
FPSE_00490	219	ANID_04446T0	60.93	215	7e-77	281	jgi|Botci1|9565|BC1T_16282	74.11	224	2e-98	353	GLRG_03459T0	78.54	219	1e-103	371	CH063_04900T0	79	219	2e-105	377	jgi|CocheC4_1|33302|fgenesh1_kg.19_#_100_#_546_1_CCBO_CCBP_CCBU_CCBW_EXTA_EXTB	63.37	202	7e-78	285	jgi|CocheC5_3|1164909|estExt_Genewise1Plus.C_1_t80289	63.37	202	7e-78	285	jgi|Cocsa1|248267|CE43708_13627	61.39	202	3e-76	280	FGSG_10067	100	219	5e-128	452	FOXG_05429	97.26	219	4e-119	422	FOXB_02294	97.26	219
FPSE_00491	453	ANID_05757T0	73.81	462	0	655	jgi|Botci1|3539|BC1T_14285	76.77	396	4e-170	593	GLRG_03453T0	89.23	455	0	835	CH063_06025T0	89.01	455	0	829	jgi|CocheC4_1|144561|e_gw1.19.22.1	73.58	458	0	652	jgi|CocheC5_3|1086235|e_gw1.1.3950.1	73.58	458	0	652	jgi|Cocsa1|100165|e_gw1.15.26.1	73.58	458	0	652	FGSG_10066	100	453	0	946	FOXG_05428	98.68	453	0	931	FOXB_02295	94.9	471
FPSE_00492	354											GLRG_03410T0	42.96	135	1e-29	125																					FGSG_10065	96.61	354	0	700	FOXG_05426	86.52	319	6e-164	572	FOXB_02302	85.2	358
FPSE_00493	126	ANID_05484T0	63.57	129	4e-40	158	jgi|Botci1|2282|BC1T_13552	71.09	128	5e-48	184	GLRG_04184T0	68.25	126	2e-46	179	CH063_01649T0	72.22	126	2e-49	189	jgi|CocheC4_1|82141|estExt_fgenesh1_pg.C_150090	61.36	132	6e-38	150	jgi|CocheC5_3|1206985|estExt_fgenesh1_pg.C_150169	61.36	132	6e-38	150	jgi|Cocsa1|40926|fgenesh1_kg.16_#_235_#_Locus1082v1rpkm98.22	62.12	132	5e-38	151	FGSG_10064	100	126	3e-68	251	FOXG_05425	95.24	126	1e-64	239	FOXB_02301	95.24	126
FPSE_00494	342	ANID_03430T0	28.81	302	4e-19	90.9	jgi|Botci1|4537|BC1T_15264	39.23	260	6e-42	166	GLRG_04190T0	54.51	277	6e-87	316	CH063_05807T0	52.38	294	1e-89	325	jgi|CocheC4_1|117187|gw1.25.403.1	28.62	269	1e-28	122	jgi|CocheC5_3|1051642|gw1.1.1655.1	28.62	269	1e-28	122	jgi|Cocsa1|33750|fgenesh1_kg.2_#_886_#_Locus6056v1rpkm17.63	30.66	274	9e-29	123	FGSG_10063	97.37	342	0	680	FOXG_05424	88.01	342	6e-178	619	FOXB_02300	88.3	342
FPSE_00495	124	ANID_07668T0	66.35	104	1e-34	139	jgi|Botci1|14576|BC1T_10459	60.77	130	1e-34	139	GLRG_04189T0	70.59	119	7e-42	164	CH063_11021T0	67.33	101	6e-31	127	jgi|CocheC4_1|187211|estExt_Genewise1Plus.C_3_t30252	62.5	128	8e-37	147	jgi|CocheC5_3|27106|CocheC5_1.estExt_fgenesh1_pg.C_10617	62.5	128	8e-37	147	jgi|Cocsa1|40132|fgenesh1_kg.14_#_195_#_Locus25719v1rpkm2.68	61.72	128	1e-36	146	FGSG_10062	99.15	117	2e-64	239	FOXG_05423	95.73	117	5e-62	231	FOXB_02299	95.73	117
FPSE_00496	926	ANID_04650T0	31.85	292	5e-15	79.3	jgi|Botci1|1205|BC1T_12977	60.83	217	1e-71	266	GLRG_04135T0	53.91	486	2e-114	409	CH063_06906T0	53.94	469	9e-113	404	jgi|CocheC4_1|193308|estExt_Genewise1Plus.C_9_t10184	63.05	203	3e-73	272	jgi|CocheC5_3|1186134|estExt_Genewise1Plus.C_17_t10252	63.05	203	3e-73	272	jgi|Cocsa1|132286|estExt_Genewise1Plus.C_1_t50455	63.37	202	5e-74	275	FGSG_10061	99.14	926	0	1867	FOXG_05422	79.91	941	0	1399	FOXB_02298	80.02	941
FPSE_00497	528	ANID_04648T0	54.38	548	3e-159	557	jgi|Botci1|2338|BC1T_13608	62.11	541	0	685	GLRG_04138T0	71.29	533	0	756	CH063_04570T0	71.11	533	0	753	jgi|CocheC4_1|187380|estExt_Genewise1Plus.C_3_t30435	52.02	544	1e-154	542	jgi|CocheC5_3|79847|CocheC5_1.estExt_Genewise1.C_11650	52.02	544	1e-154	542	jgi|Cocsa1|98783|e_gw1.14.1228.1	51.65	544	1e-153	538	FGSG_17310	99.24	528	0	1083	FOXG_05421	90.53	528	0	946	FOXB_02297	90.53	528
FPSE_00498	1312																					jgi|CocheC4_1|129842|e_gw1.5.1101.1	29.13	786	1e-72	271	jgi|CocheC5_3|1174315|estExt_Genewise1Plus.C_7_t40160	29.13	786	1e-72	271	jgi|Cocsa1|110960|estExt_Genewise1.C_3_t30036	28.84	787	9e-73	271	FGSG_10059	87.62	735	0	1314						FOXB_04926	43.55	620
FPSE_00499	1168	ANID_05849T0	28.45	907	2e-75	280	jgi|Botci1|9262|BC1T_07122	40.49	894	5e-157	551	GLRG_07449T0	43.19	1190	0	784	CH063_07213T0	42.4	1000	0	639						jgi|CocheC5_3|1198001|estExt_fgenesh1_pm.C_160022	27.49	975	2e-77	286	jgi|Cocsa1|296613|CE92054_5968	27.1	974	4e-78	288	FGSG_17309	98.72	1172	0	2114	FOXG_05408	90.22	1176	0	1954	FOXB_15461	87.11	1024
FPSE_00500	117
FPSE_00501	49
FPSE_00502	228	ANID_01842T0	35.9	195	2e-20	94.7	jgi|Botci1|9258|BC1T_07118	42.16	204	8e-29	122	GLRG_07448T0	46.58	219	4e-39	156	CH063_04166T0	42.92	212	2e-38	154	jgi|CocheC4_1|66626|fgenesh1_pm.46_#_8	39.56	182	9e-21	95.9	jgi|CocheC5_3|1149491|estExt_Genewise1.C_250163	39.56	182	9e-21	95.9	jgi|Cocsa1|173201|fgenesh1_pm.11_#_18	37.06	197	2e-20	94.7	FGSG_17308	94.89	235	3e-126	446	FOXG_05410	57.89	228	2e-67	251	FOXB_10863	75	228
FPSE_00503	480	ANID_05235T0	36.14	498	1e-75	279	jgi|Botci1|9257|BC1T_07117	45.55	494	3e-116	414	GLRG_07447T0	60.04	483	9e-171	595	CH063_04167T0	59.92	484	2e-171	597	jgi|CocheC4_1|85302|estExt_fgenesh1_pg.C_460008	38.72	483	1e-85	312	jgi|CocheC5_3|1229209|estExt_Genemark1.C_250055	38.72	483	1e-85	312	jgi|Cocsa1|224423|CE19864_2367	39.13	483	7e-87	317	FGSG_17307	96.88	480	0	922	FOXG_05411	81.67	480	0	793	FOXB_10862	86.67	480
FPSE_00504	254	ANID_05174T0	36.89	328	2e-43	171	jgi|Botci1|13209|BC1T_09893	44.2	138	5e-27	116	GLRG_07450T0	54.42	294	6e-83	302	CH063_15600T0	70.78	154	3e-57	217	jgi|CocheC4_1|167467|estExt_Genewise1.C_10_t20050	34.06	323	8e-44	172	jgi|CocheC5_3|1176723|estExt_Genewise1Plus.C_9_t10489	34.06	323	8e-44	172	jgi|Cocsa1|95423|e_gw1.11.375.1	34.57	324	3e-44	174	FGSG_10053	98.43	254	6e-147	515	FOXG_05412	88.24	255	1e-129	458	FOXB_10861	88.24	255
FPSE_00505	169	ANID_10581T0	45	160	2e-29	123	jgi|Botci1|11933|BC1T_09130	43.14	102	9e-23	101	GLRG_07452T0	60.48	167	3e-52	199	CH063_10734T0	60.48	167	2e-47	183	jgi|CocheC4_1|165540|estExt_Genewise1.C_8_t10318	34.01	147	1e-17	84.3	jgi|CocheC5_3|1145022|estExt_Genewise1.C_14_t20346	30.43	161	1e-15	77.8	jgi|Cocsa1|258027|CE53468_3337	27.68	177	1e-12	67.8	FGSG_10052	100	169	3e-94	338	FOXG_05413	94.08	169	6e-84	305	FOXB_10860	93.49	169
FPSE_00506	420	ANID_05324T0	37.97	237	6e-14	74.3	jgi|Botci1|9317|BC1T_07177	38.25	332	8e-28	120	GLRG_07451T0	52.86	140	4e-21	98.2	CH063_15607T0	47.37	152	9e-24	107	jgi|CocheC4_1|46778|estExt_Genemark1.C_2_t10054	34.62	364	5e-11	64.7	jgi|CocheC5_3|1195380|estExt_fgenesh1_pm.C_10_t20050	35.48	372	2e-13	72.4	jgi|Cocsa1|158990|gm1.3806_g	36.82	440	1e-17	86.3	FGSG_10051	90.24	420	6e-178	619	FOXG_05414	52.93	410	2e-76	282	FOXB_10859	54.27	433
FPSE_00507	181						jgi|Botci1|16056|BC1T_12042	52.3	174	4e-41	162	GLRG_04267T0	66.67	171	2e-61	229	CH063_05200T0	67.25	171	5e-61	229	jgi|CocheC4_1|36798|gm1.1586_g	53.98	176	1e-43	171	jgi|CocheC5_3|1105310|e_gw1.10.1660.1	53.98	176	1e-43	171	jgi|Cocsa1|41425|fgenesh1_kg.18_#_93_#_Locus747v1rpkm139.55	52.84	176	1e-43	171	FGSG_10050	97.79	181	2e-98	353	FOXG_05356	86.67	180	3e-87	316	FOXB_06115	87.22	180
FPSE_00508	501	ANID_02508T0	74.8	512	0	781	jgi|Botci1|13505|BC1T_10015	75.34	511	0	786	GLRG_04266T0	80.7	513	0	851	CH063_05201T0	89.57	326	5e-179	623	jgi|CocheC4_1|29972|fgenesh1_kg.3_#_11_#_1985_2_CCBO_CCBP_CCBU_CCBW_EXTA_EXTB	74.35	499	0	761	jgi|CocheC5_3|1022535|fgenesh1_kg.10_#_655_#_1985_2_CCBO_CCBP_CCBU_CCBW_EXTA_EXTB	74.35	499	0	761	jgi|Cocsa1|41616|fgenesh1_kg.18_#_284_#_Locus1293v1rpkm82.11	77.14	468	0	758	FGSG_10049	99.2	501	0	1032	FOXG_05357	95.62	502	0	995	FOXB_06114	95.62	502
FPSE_00509	434	ANID_02516T0	67.05	434	5e-151	529	jgi|Botci1|13507|BC1T_10017	61.19	286	8e-82	299	GLRG_04265T0	75	440	0	651	CH063_01511T0	74.77	436	0	638	jgi|CocheC4_1|56540|fgenesh1_pm.3_#_47	64.29	434	6e-157	549	jgi|CocheC5_3|1140572|estExt_Genewise1.C_10_t70370	64.29	434	6e-157	549	jgi|Cocsa1|41617|fgenesh1_kg.18_#_285_#_Locus2052v1rpkm52.00	64.49	445	4e-160	559	FGSG_10048	99.54	434	0	898	FOXG_05358	95.62	434	0	785	FOXB_06113	95.62	434
FPSE_00510	598	ANID_02505T0	23.94	543	8e-33	137	jgi|Botci1|13508|BC1T_10018	30.41	342	4e-39	158	GLRG_04264T0	30.71	267	5e-33	138						jgi|CocheC4_1|160175|estExt_Genewise1.C_3_t30237	24.68	547	7e-38	154	jgi|CocheC5_3|1179043|estExt_Genewise1Plus.C_10_t50273	24.68	547	7e-38	154	jgi|Cocsa1|243422|CE38863_832	26.06	545	4e-38	155	FGSG_17306	93.2	588	0	1158	FOXG_05359	67.01	591	0	843	FOXB_06112	67.34	591
FPSE_00511	1230	ANID_01940T0	39.53	430	1e-63	241	jgi|Botci1|11123|BC1T_08517	37.41	532	1e-50	197	GLRG_03433T0	48.99	1333	0	887	CH063_08096T0	43	1021	5e-142	501	jgi|CocheC4_1|173800|estExt_Genewise1.C_19_t10206	39.38	386	1e-61	234	jgi|CocheC5_3|1200418|estExt_fgenesh1_pg.C_1_t30255	39.38	386	1e-61	234	jgi|Cocsa1|40628|fgenesh1_kg.15_#_294_#_Locus11667v1rpkm7.83	39.12	386	7e-65	245	FGSG_10046	97.24	1230	0	2276	FOXG_05360	78.79	1273	0	1816	FOXB_06111	79.19	1264
FPSE_00512	920																																				FGSG_15930	90.86	930	0	1663	FOXG_04431	44.38	640	2e-143	506	FOXB_10359	46.1	629
FPSE_00513	489																																				FGSG_02089	93.93	478	0	851	FOXG_04432	24.76	307	3e-12	68.9	FOXB_10360	25.16	310
FPSE_00514	971						jgi|Botci1|15283|BC1T_11752	48.46	1040	0	915	GLRG_01045T0	56.19	1002	0	1073	CH063_06778T0	56.19	1009	0	1013	jgi|CocheC4_1|201838|estExt_Genewise1Plus.C_20_t20197	43.37	1003	0	748	jgi|CocheC5_3|1193484|estExt_fgenesh1_pm.C_7_t10018	43.37	1003	0	748	jgi|Cocsa1|83042|e_gw1.3.2537.1	43.43	997	0	744	FGSG_02090	98.04	971	0	1940	FOXG_04433	88.67	971	0	1714	FOXB_10361	88.67	971
FPSE_00515	220	ANID_07746T0	36.59	205	1e-26	115	jgi|Botci1|15284|BC1T_11753	39.48	233	8e-34	139	GLRG_01046T0	53.16	237	2e-60	227	CH063_06779T0	53.25	231	1e-61	231	jgi|CocheC4_1|33477|fgenesh1_kg.20_#_123_#_1182_1_CCBO_CCBP_CCBU_CCBW_EXTA_EXTB	38.89	216	2e-31	130	jgi|CocheC5_3|1020932|fgenesh1_kg.7_#_14_#_1182_1_CCBO_CCBP_CCBU_CCBW_EXTA_EXTB	38.89	216	2e-31	130	jgi|Cocsa1|34421|fgenesh1_kg.3_#_619_#_Locus6231v1rpkm17.07	38.54	205	4e-32	133	FGSG_02091	98.38	185	6e-108	385	FOXG_04434	91.36	220	6e-118	418	FOXB_10362	92.08	202
FPSE_00516	261	ANID_08831T0	89.27	261	6e-139	488	jgi|Botci1|4182|BC1T_03621	92.55	94	5e-49	189	GLRG_01047T0	92.27	220	7e-118	418	CH063_11606T0	92.72	261	1e-143	504	jgi|CocheC4_1|63556|fgenesh1_pm.20_#_239	80.46	261	4e-127	449	jgi|CocheC5_3|1173191|estExt_Genewise1Plus.C_7_t10102	80.46	261	4e-127	449	jgi|Cocsa1|111604|estExt_Genewise1.C_3_t40296	80.08	261	1e-126	447	FGSG_02092	100	261	7e-153	535	FOXG_04435	98.85	261	2e-151	530	FOXB_10363	97.15	246
FPSE_00517	202											GLRG_01048T0	50.27	183	3e-50	193	CH063_11607T0	48.72	195	1e-49	191	jgi|CocheC4_1|74169|estExt_fgenesh1_pm.C_200122	33.49	218	4e-21	96.7	jgi|CocheC5_3|1134075|estExt_Genewise1.C_7_t10414	33.49	218	1e-21	98.6	jgi|Cocsa1|24099|fgenesh1_pg.3_#_772	33.66	205	6e-19	89.4	FGSG_02093	97.52	202	1e-115	410	FOXG_04436	76	200	1e-85	311	FOXB_10364	76.5	200
FPSE_00518	466											GLRG_00934T0	73.42	459	0	690	CH063_02809T0	70.95	475	0	686																FGSG_17610	100	466	0	947	FOXG_04437	92.06	466	0	884	FOXB_10365	92.06	466
FPSE_00519	741	ANID_10516T0	56.25	528	1e-166	582	jgi|Botci1|7608|BC1T_05112	64.72	547	0	714	GLRG_00987T0	70.27	656	0	905	CH063_03267T0	63.83	741	0	895	jgi|CocheC4_1|47587|estExt_Genemark1.C_3_t10436	58.56	485	5e-162	567	jgi|CocheC5_3|1139516|estExt_Genewise1.C_10_t50146	58.56	485	5e-162	567	jgi|Cocsa1|163860|gm1.8676_g	58.76	485	5e-163	570	FGSG_02095	92.41	711	0	1330	FOXG_04438	87.74	734	0	1295	FOXB_10366	87.74	734
FPSE_00520	385	ANID_04216T0	39.03	310	1e-53	206	jgi|Botci1|7606|BC1T_05110	35.66	387	2e-60	228	GLRG_00986T0	46.49	441	2e-99	358	CH063_03839T0	55.67	397	3e-123	437	jgi|CocheC4_1|30264|fgenesh1_kg.3_#_303_#_4360_1_CCBO_CCBP_CCBU_CCBW_EXTA_EXTB	39.46	299	9e-53	202	jgi|CocheC5_3|1022242|fgenesh1_kg.10_#_362_#_4360_1_CCBO_CCBP_CCBU_CCBW_EXTA_EXTB	39.46	299	1e-52	202	jgi|Cocsa1|40257|fgenesh1_kg.14_#_320_#_Locus2361v1rpkm45.96	38.8	299	2e-52	202	FGSG_02096	98.7	385	0	783	FOXG_04439	90.65	385	0	729	FOXB_10367	90.65	385
FPSE_00521	106	ANID_04215T0	61.54	104	3e-32	131	jgi|Botci1|7605|BC1T_05109	53.77	106	4e-27	114	GLRG_00985T0	73.58	106	2e-42	166	CH063_03838T0	70.75	106	9e-42	163	jgi|CocheC4_1|127100|e_gw1.3.187.1	58.65	104	1e-30	126	jgi|CocheC5_3|1157461|fgenesh1_pm.10_#_881	58.65	104	1e-30	126	jgi|Cocsa1|40040|fgenesh1_kg.14_#_103_#_Locus463v1rpkm232.54	57.69	104	7e-30	123	FGSG_02097	98.11	106	3e-56	211	FOXG_04440	90.57	106	6e-52	197	FOXB_10368	90.57	106
FPSE_00522	305	ANID_12105T0	33.95	271	7e-25	110	jgi|Botci1|7603|BC1T_05107	40.97	310	1e-46	182	GLRG_00984T0	52.52	318	4e-76	280	CH063_11534T0	54.09	318	7e-76	279	jgi|CocheC4_1|127576|e_gw1.3.464.1	28.24	347	2e-26	115	jgi|CocheC5_3|1178930|estExt_Genewise1Plus.C_10_t50147	28.24	347	2e-26	115	jgi|Cocsa1|40166|fgenesh1_kg.14_#_229_#_Locus1238v1rpkm85.15	27.95	347	7e-26	113	FGSG_02098	99.34	305	3e-176	613	FOXG_04441	94.43	305	5e-159	555	FOXB_10369	94.43	305
FPSE_00523	202	ANID_04202T0	86.63	202	1e-100	360	jgi|Botci1|7602|BC1T_05106	82.67	202	2e-98	353	GLRG_00983T0	89.11	202	3e-104	373	CH063_15784T0	89.23	195	1e-100	360	jgi|CocheC4_1|187061|estExt_Genewise1Plus.C_3_t30090	79.7	202	1e-93	337	jgi|CocheC5_3|1225895|estExt_Genemark1.C_10_t20301	79.7	202	2e-93	337	jgi|Cocsa1|184241|estExt_Genemark1.C_140129	79.7	202	1e-93	337	FGSG_02099	100	202	8e-116	411	FOXG_04442	97.52	202	2e-113	403	FOXB_10370	97.52	202
FPSE_00524	202	ANID_10987T0	52.56	215	2e-52	200	jgi|Botci1|4196|BC1T_03635	63.32	199	1e-64	241	GLRG_00948T0	66.83	202	5e-73	269	CH063_07511T0	66.67	204	4e-74	272	jgi|CocheC4_1|189979|estExt_Genewise1Plus.C_5_t30317	59.6	198	2e-56	213	jgi|CocheC5_3|1224398|estExt_Genemark1.C_7_t20203	59.6	198	2e-56	213	jgi|Cocsa1|290169|CE85610_13516	59.09	198	4e-56	213	FGSG_02100	99.01	202	2e-115	409	FOXG_04443	87.62	202	1e-89	325	FOXB_10371	87.62	202
FPSE_00525	114	ANID_08267T0	51.75	114	2e-24	105	jgi|Botci1|7586|BC1T_05090	57.81	128	4e-27	114	GLRG_00949T0	78.9	109	7e-45	174	CH063_07513T0	78.12	96	1e-38	153	jgi|CocheC4_1|126158|e_gw1.2.701.1	50.41	121	9e-24	103	jgi|CocheC5_3|1225318|estExt_Genemark1.C_10_t10143	50.41	121	9e-24	103	jgi|Cocsa1|25355|fgenesh1_pg.5_#_427	50.49	103	1e-21	96.7	FGSG_02101	100	114	2e-61	228	FOXG_04444	97.98	99	9e-52	197	FOXB_10372	67.07	167
FPSE_00526	201											GLRG_00958T0	52.34	235	2e-57	217	CH063_09178T0	65.06	166	1e-60	227																FGSG_02102	95.52	201	7e-95	342	FOXG_04445	85.41	185	2e-83	303	FOXB_10373	84.32	185
FPSE_00527	160											GLRG_00956T0	40.7	86	3e-13	70.1	CH063_14237T0	41.86	86	3e-13	70.1																FGSG_02103	94.38	160	3e-87	315
FPSE_00528	328	ANID_01321T0	27.58	388	2e-26	115						GLRG_00953T0	36.26	342	4e-60	227	CH063_06631T0	37.22	352	2e-58	221																FGSG_02104	95.33	321	0	644	FOXG_04447	73.52	321	2e-148	520	FOXB_10374	73.52	321
FPSE_00529	436	ANID_07741T0	81.84	446	0	769	jgi|Botci1|7569|BC1T_05073	91.28	436	0	843	GLRG_00952T0	94.95	436	0	873	CH063_06630T0	94.72	436	0	872	jgi|CocheC4_1|162997|estExt_Genewise1.C_5_t30366	88.99	436	0	794	jgi|CocheC5_3|1174786|estExt_Genewise1Plus.C_7_t50253	88.99	436	0	794	jgi|Cocsa1|197318|estExt_fgenesh1_pm.C_3_t20087	88.99	436	0	794	FGSG_02105	100	436	0	903	FOXG_04448	98.1	368	0	752	FOXB_10375	98.39	436
FPSE_00530	425						jgi|Botci1|2487|BC1T_13875	42.11	114	3e-17	85.1	GLRG_00930T0	51.44	381	2e-99	358	CH063_07552T0	50.89	393	7e-103	369	jgi|CocheC4_1|187484|estExt_Genewise1Plus.C_3_t40065	45.61	353	2e-74	275	jgi|CocheC5_3|1157260|fgenesh1_pm.10_#_680	45.61	353	2e-74	275	jgi|Cocsa1|150688|estExt_Genewise1Plus.C_14_t20279	46.39	360	3e-78	288	FGSG_02106	91.78	438	0	813						FOXB_10376	82.13	347
FPSE_00531	223	ANID_10641T0	42.02	238	1e-44	175	jgi|Botci1|12212|BC1T_08803	42.15	223	1e-51	197											jgi|CocheC4_1|82043|estExt_fgenesh1_pg.C_140271	47.98	223	1e-61	231	jgi|CocheC5_3|1189981|estExt_fgenesh1_pm.C_1_t20115	47.98	223	1e-61	231	jgi|Cocsa1|197915|estExt_fgenesh1_pm.C_4_t10357	49.78	223	1e-63	237	FGSG_12066	95.07	223	5e-126	445	FOXG_04450	78.73	221	3e-106	379	FOXB_10377	78.28	221
FPSE_00532	484	ANID_11121T0	41.44	473	8e-90	326						GLRG_07264T0	29.74	491	7e-55	210	CH063_04470T0	29.74	491	3e-57	218	jgi|CocheC4_1|183816|estExt_Genewise1Plus.C_1_t30363	37.65	417	3e-75	278	jgi|CocheC5_3|1191065|estExt_fgenesh1_pm.C_2_t10473	37.65	417	3e-75	278	jgi|Cocsa1|166354|fgenesh1_pm.1_#_385	37.17	417	3e-73	271	FGSG_12067	96	500	0	958	FOXG_04451	76.32	494	0	788	FOXB_10378	75.91	494
FPSE_00533	71																																				FGSG_15139	94.37	71	1e-28	120
FPSE_00534	119	ANID_11109T0	47.37	152	1e-25	110	jgi|Botci1|13247|BC1T_09931	57.72	149	4e-44	171	GLRG_04712T0	57.04	142	2e-40	159	CH063_11220T0	54.47	123	3e-31	129	jgi|CocheC4_1|122245|e_gw1.1.2356.1	49.67	151	1e-35	143	jgi|CocheC5_3|1089322|e_gw1.2.2000.1	49.67	151	1e-35	143	jgi|Cocsa1|207625|CE3066_1730	52.38	147	5e-38	151	FGSG_02108	80.65	124	2e-51	196	FOXG_04454	71.24	153	3e-58	218	FOXB_01798	71.24	153
FPSE_00535	250																																				FGSG_02109	94	250	3e-108	387	FOXG_04453	49.81	259	6e-52	199	FOXB_01797	41.71	211
FPSE_00536	146											GLRG_01002T0	53.93	89	3e-17	82.8																					FGSG_15931	95.89	146	8e-70	257	FOXG_04452	78.77	146	1e-61	230	FOXB_01796	78.77	146
FPSE_00537	504	ANID_04117T0	33.13	498	2e-75	278											CH063_01018T0	32.7	477	3e-75	278																FGSG_02111	98.02	504	0	1031	FOXG_04458	84.59	279	4e-141	497	FOXB_01801	86.51	504
FPSE_00538	403																																				FGSG_02112	98.02	405	0	813	FOXG_04459	85.94	256	5e-132	466	FOXB_01802	81.84	402
FPSE_00539	557	ANID_03272T0	29.77	571	2e-53	205	jgi|Botci1|10999|BC1T_07661	37.94	535	1e-102	369	GLRG_11880T0	32.75	571	2e-83	305	CH063_11062T0	29.45	584	2e-66	249											jgi|Cocsa1|190936|estExt_fgenesh1_pg.C_8_t10340	31.7	571	2e-72	268	FGSG_15932	98.38	557	0	1144	FOXG_04460	91.67	552	0	1057	FOXB_01803	91.45	550
FPSE_00540	561											GLRG_01107T0	29.21	541	1e-70	263	CH063_03708T0	32.91	547	1e-84	309	jgi|CocheC4_1|146681|e_gw1.22.68.1	28.88	509	3e-66	248	jgi|CocheC5_3|32528|CocheC5_1.estExt_fgenesh1_pg.C_210010	28	550	2e-66	248						FGSG_02114	98.18	549	0	1116	FOXG_04461	77.72	413	0	690	FOXB_01804	78.54	508
FPSE_00541	392	ANID_05283T0	28.57	343	5e-33	137						GLRG_11804T0	30.79	380	3e-39	158						jgi|CocheC4_1|23216|fgenesh1_pg.11_#_129	24.07	162	3e-11	65.5	jgi|CocheC5_3|1182214|estExt_Genewise1Plus.C_12_t30486	24.07	162	3e-11	65.5	jgi|Cocsa1|179683|estExt_Genemark1.C_4_t10275	30.42	309	7e-25	110	FGSG_02115	95.92	392	0	763	FOXG_04462	66.49	388	1e-145	511	FOXB_01805	63.4	388
FPSE_00542	253	ANID_09208T0	44.3	228	8e-55	209																															FGSG_15933	96.84	253	9e-146	511						FOXB_01806	84.08	245
FPSE_00543	509																																				FGSG_02117	98.62	509	0	1048	FOXG_04463	84.26	197	3e-94	342	FOXB_01807	82.81	512
FPSE_00544	541																																				FGSG_02118	98.15	541	0	1106	FOXG_04464	87.8	541	0	1006	FOXB_01808	85.74	540
FPSE_00545	292	ANID_04912T0	43.45	267	4e-58	220																															FGSG_02119	99.66	292	1e-168	587	FOXG_04465	83.56	292	3e-135	477
FPSE_00546	170																CH063_01886T0	32.2	59	0.29	30.4																FGSG_02120	73.01	163	5e-63	235
FPSE_00547	1188																CH063_03209T0	38.12	1183	0	714
FPSE_00548	200																																				FGSG_02123	74.34	152	1e-59	224
FPSE_00549	177	ANID_01020T0	53.11	177	1e-50	194						GLRG_09170T0	36.17	47	0.031	33.5						jgi|CocheC4_1|146559|e_gw1.22.570.1	60	175	6e-61	228	jgi|CocheC5_3|1035105|fgenesh1_pg.18_#_149	60	175	6e-61	228	jgi|Cocsa1|220301|CE15742_1781	58.29	175	8e-60	224	FGSG_15935	94.92	177	8e-99	354	FOXG_11811	29.59	169	5e-15	76.6	FOXB_01820	86.21	174
FPSE_00550	377						jgi|Botci1|3829|BC1T_04256	41.91	303	7e-57	216	GLRG_00927T0	44.64	392	3e-75	277	CH063_08912T0	46.94	392	4e-81	297	jgi|CocheC4_1|138400|e_gw1.12.762.1	47.69	325	6e-68	253	jgi|CocheC5_3|1180626|estExt_Genewise1Plus.C_11_t20171	47.69	325	6e-68	253	jgi|Cocsa1|149410|estExt_Genewise1Plus.C_13_t20126	44	350	7e-68	253	FGSG_02125	96.02	377	0	684	FOXG_04476	82.28	378	6e-171	595	FOXB_01819	82.01	378
FPSE_00551	349	ANID_02211T0	33.5	409	2e-52	201	jgi|Botci1|3653|BC1T_14799	35.43	381	4e-58	220	GLRG_00928T0	59.25	373	4e-122	433	CH063_10964T0	58.71	373	4e-121	430	jgi|CocheC4_1|74121|estExt_fgenesh1_pm.C_200064	28.31	378	5e-35	144	jgi|CocheC5_3|1203152|estExt_fgenesh1_pg.C_7_t10184	28.31	378	5e-35	144	jgi|Cocsa1|137183|estExt_Genewise1Plus.C_3_t50186	27.6	384	1e-34	142	FGSG_02126	99.71	349	0	717	FOXG_04475	93.98	349	0	678
FPSE_00552	403	ANID_02277T0	54.26	223	1e-69	259	jgi|Botci1|12072|BC1T_08447	47.34	414	3e-88	320	GLRG_00929T0	55.63	426	3e-110	394	CH063_12280T0	55.48	429	7e-115	409	jgi|CocheC4_1|131170|e_gw1.5.1407.1	54.31	313	2e-80	295	jgi|CocheC5_3|1098993|e_gw1.7.1134.1	54.31	313	2e-80	295	jgi|Cocsa1|83594|e_gw1.3.1381.1	55.38	316	8e-82	299	FGSG_02127	100	403	0	827	FOXG_04474	93.32	404	0	689	FOXB_01818	93.32	404
FPSE_00553	139
FPSE_00554	488																															jgi|Cocsa1|192264|estExt_fgenesh1_pg.C_120006	38.46	39	0.69	31.2	FGSG_02128	91.03	223	5e-118	420	FOXG_04348	48	450	3e-108	388	FOXB_00651	53.01	266
FPSE_00555	1755																																				FGSG_15936	91.11	1755	0	3335
FPSE_00556	2261	ANID_07246T0	45.29	2347	0	1949	jgi|Botci1|12432|BC1T_09295	37.78	2160	0	1359	GLRG_00990T0	50.11	2303	0	2141	CH063_08177T0	45.19	894	0	738	jgi|CocheC4_1|73035|estExt_fgenesh1_pm.C_150050	44.95	2374	0	1903	jgi|CocheC5_3|1197950|estExt_fgenesh1_pm.C_150235	44.95	2374	0	1903	jgi|Cocsa1|152459|estExt_Genewise1Plus.C_16_t20281	45.29	2369	0	1900	FGSG_02130	95.31	2261	0	4406	FOXG_04472	74.72	2263	0	3486	FOXB_01816	74.27	2281
FPSE_00557	448	ANID_07245T0	38.26	413	1e-77	285	jgi|Botci1|12433|BC1T_09296	39.15	401	2e-74	275	GLRG_00989T0	41.95	441	5e-100	360	CH063_03269T0	42.79	437	5e-102	367	jgi|CocheC4_1|73034|estExt_fgenesh1_pm.C_150049	36.44	461	3e-74	275	jgi|CocheC5_3|1197951|estExt_fgenesh1_pm.C_150236	36.44	461	3e-74	275	jgi|Cocsa1|203543|estExt_fgenesh1_pm.C_160301	35.48	482	1e-73	273	FGSG_02131	89.96	448	0	832	FOXG_04473	60.72	443	9e-144	506	FOXB_01817	61.81	432
FPSE_00558	487											GLRG_02541T0	25.53	474	2e-29	125																					FGSG_12071	87.2	414	0	749	FOXG_04874	51.92	468	2e-126	448	FOXB_06753	46.09	486
FPSE_00559	333																																				FGSG_12073	89.02	328	3e-175	609
FPSE_00560	532																					jgi|CocheC4_1|126663|e_gw1.3.899.1	56.39	532	0	641	jgi|CocheC5_3|1157524|fgenesh1_pm.10_#_944	56.39	532	0	641	jgi|Cocsa1|203908|estExt_fgenesh1_pm.C_180046	56.95	532	0	654	FGSG_15937	97.74	532	0	1090	FOXG_10855	76.92	481	0	754	FOXB_06441	78.2	532
FPSE_00561	248																					jgi|CocheC4_1|185425|estExt_Genewise1Plus.C_2_t20309	20.86	187	7e-05	43.1	jgi|CocheC5_3|1138555|estExt_Genewise1.C_10_t20402	20.86	187	7e-05	43.1	jgi|Cocsa1|86965|e_gw1.5.275.1	21.01	138	0.001	39.3	FGSG_02135	98.29	234	1e-138	487
FPSE_00562	116																																									FOXG_04506	26.92	104	0.005	35	FOXB_14782	27.88	104
FPSE_00563	536											GLRG_05500T0	78.66	506	0	813	CH063_07463T0	77.73	512	0	812	jgi|CocheC4_1|183092|estExt_Genewise1Plus.C_1_t10468	77.56	517	0	799	jgi|CocheC5_3|1165775|estExt_Genewise1Plus.C_2_t10464	77.56	517	0	799	jgi|Cocsa1|32378|fgenesh1_kg.1_#_636_#_Locus18704v1rpkm4.13	78.39	509	0	801	FGSG_02136	96.47	538	0	1006	FOXG_04496	87.85	535	0	917	FOXB_01840	89.91	535
FPSE_00564	452	ANID_03862T0	52.12	472	5e-139	489						GLRG_00242T0	62.34	470	2e-161	564																					FGSG_02137	98.46	454	0	872	FOXG_04495	86.73	452	0	808	FOXB_01839	86.73	452
FPSE_00565	549	ANID_10479T0	67.64	550	0	794	jgi|Botci1|16197|BC1T_11928	57.35	551	0	647	GLRG_00241T0	79.82	550	0	947	CH063_07554T0	81.13	551	0	954	jgi|CocheC4_1|45503|gm1.10291_g	55.66	557	1e-177	618	jgi|CocheC5_3|1142184|estExt_Genewise1.C_12_t20250	55.66	557	2e-177	618	jgi|Cocsa1|37148|fgenesh1_kg.7_#_575_#_Locus5003v1rpkm21.87	54.94	557	8e-175	609	FGSG_02138	99.45	549	0	1133	FOXG_04494	90.53	549	0	1043	FOXB_01838	92.71	549
FPSE_00566	1289											GLRG_03969T0	38.47	1253	0	807																					FGSG_02139	92.63	1289	0	2393	FOXG_04493	75.85	1288	0	1971	FOXB_01837	73.59	1291
FPSE_00567	233																																				FGSG_02141	91.38	232	5e-101	362	FOXG_04489	63.06	157	1e-41	165	FOXB_01832	60.47	172
FPSE_00568	586																CH063_04684T0	69.89	455	0	675																FGSG_02142	98.46	586	0	1199						FOXB_01831	87.85	568
FPSE_00569	335																																				FGSG_02143	98.53	339	0	650						FOXB_01830	89.76	332
FPSE_00570	266											GLRG_08268T0	34.83	89	3e-09	58.2																					FGSG_02144	92.34	261	4e-137	482	FOXG_04486	56.99	272	2e-75	278	FOXB_01829	57.61	276
FPSE_00571	61
FPSE_00572	527	ANID_01631T0	68.14	499	0	689	jgi|Botci1|7281|BC1T_05423	67.44	519	0	690	GLRG_07959T0	74.71	514	0	774	CH063_01002T0	75.25	509	0	766																FGSG_02145	99.05	527	0	1051	FOXG_04485	92.59	297	2e-156	548	FOXB_01828	94.31	527
FPSE_00573	519	ANID_09394T0	73.05	475	0	697	jgi|Botci1|7650|BC1T_05154	71.12	322	3e-129	457	GLRG_09487T0	76.44	522	0	784	CH063_13632T0	79.52	332	4e-147	516	jgi|CocheC4_1|176217|estExt_Genewise1.C_23_t10182	72.29	516	0	719	jgi|CocheC5_3|1168363|estExt_Genewise1Plus.C_3_t30328	72.29	516	0	719	jgi|Cocsa1|197723|estExt_fgenesh1_pm.C_4_t10144	71.87	519	0	723	FGSG_02146	98.47	523	0	1043	FOXG_04484	88.82	519	0	911	FOXB_01827	92.49	519
FPSE_00574	438											GLRG_04797T0	61.15	435	2e-154	540	CH063_13607T0	61.7	436	5e-161	562	jgi|CocheC4_1|180142|estExt_Genewise1.C_370164	59.49	432	7e-153	535	jgi|CocheC5_3|1171916|estExt_Genewise1Plus.C_5_t40413	59.22	434	2e-151	530	jgi|Cocsa1|121284|estExt_Genewise1.C_10_t20178	59.03	432	1e-152	535	FGSG_02147	95.21	438	0	860	FOXG_04483	87.21	438	0	788	FOXB_01826	87.21	438
FPSE_00575	283	ANID_12386T0	60.07	283	2e-92	334	jgi|Botci1|3855|BC1T_14885	66.67	78	2e-21	98.2	GLRG_09485T0	64.34	286	6e-105	375	CH063_09540T0	65.28	288	4e-104	373	jgi|CocheC4_1|166454|estExt_Genewise1.C_9_t10377	55.87	281	4e-87	316	jgi|CocheC5_3|1146903|estExt_Genewise1.C_17_t10439	55.87	281	4e-87	316	jgi|Cocsa1|32651|fgenesh1_kg.1_#_909_#_Locus6849v1rpkm15.28	56.58	281	7e-88	318	FGSG_02148	100	283	1e-166	580	FOXG_04482	92.93	283	2e-156	547	FOXB_01825	92.93	283
FPSE_00576	271											GLRG_09484T0	59.38	224	2e-71	264	CH063_09541T0	64.61	178	1e-64	241																FGSG_15939	96.31	271	4e-155	542	FOXG_04481	66.9	142	2e-46	181	FOXB_01824	82.87	181
FPSE_00577	733	ANID_09395T0	49.73	742	0	659	jgi|Botci1|3856|BC1T_14886	47.01	585	2e-146	515	GLRG_09483T0	60.79	760	0	919						jgi|CocheC4_1|147176|e_gw1.23.201.1	45.42	731	4e-169	590	jgi|CocheC5_3|1092612|e_gw1.3.3151.1	45.42	731	4e-169	590	jgi|Cocsa1|197722|estExt_fgenesh1_pm.C_4_t10143	45.87	715	8e-169	589	FGSG_15940	99.59	733	0	1520	FOXG_04480	84.03	238	3e-115	412	FOXB_01823	88.32	659
FPSE_00578	466	ANID_02783T0	72.05	458	0	668						GLRG_11601T0	73.64	459	0	711	CH063_08708T0	72.55	459	0	672																FGSG_02151	99.57	466	0	942	FOXG_04479	86.02	465	0	799	FOXB_01822	90.97	465
FPSE_00579	406																																				FGSG_02154	93.55	372	0	635
FPSE_00580	457																CH063_06481T0	49.45	364	1e-98	356																FGSG_02155	98.03	457	0	934	FOXG_04477	74.78	456	0	731	FOXB_01821	76.61	436
FPSE_00581	266																																				FGSG_15942	91.79	268	3e-146	513						FOXB_12353	34.65	228
FPSE_00582	759																																				FGSG_15943	99.21	759	0	1555						FOXB_12351	78.29	760
FPSE_00583	452	ANID_07240T0	59.95	397	1e-128	455	jgi|Botci1|1688|BC1T_12885	39.71	418	1e-70	262						CH063_10655T0	55.06	356	2e-114	408																FGSG_02158	89.16	452	0	785	FOXG_04508	81.12	339	1e-153	538	FOXB_14779	84.68	444
FPSE_00584	134	ANID_09338T0	51.13	133	6e-37	147						GLRG_07881T0	49.62	133	2e-30	126	CH063_06783T0	56.06	132	4e-39	155																FGSG_02159	97.01	134	2e-75	276	FOXG_04302	94.03	134	2e-73	270	FOXB_07711	94.03	134
FPSE_00585	495																																				FGSG_02160	98.99	495	0	1011	FOXG_04303	95.56	495	0	985	FOXB_07712	95.56	495
FPSE_00586	440											GLRG_08271T0	44.87	468	2e-112	401						jgi|CocheC4_1|150825|e_gw1.32.299.1	48.34	453	9e-115	409	jgi|CocheC5_3|1206490|estExt_fgenesh1_pg.C_140012	48.58	457	2e-115	411						FGSG_02161	93.64	440	0	862	FOXG_04304	81.32	439	0	748	FOXB_07713	81.32	439
FPSE_00587	136																					jgi|CocheC4_1|67631|estExt_fgenesh1_pm.C_1_t10407	27.19	114	0.0004	39.3	jgi|CocheC5_3|1190995|estExt_fgenesh1_pm.C_2_t10389	27.19	114	0.0004	39.3	jgi|Cocsa1|32263|fgenesh1_kg.1_#_521_#_Locus9056v1rpkm10.89	26.32	114	0.013	34.3	FGSG_02162	99.26	136	4e-77	281	FOXG_04305	63.97	136	1e-48	187	FOXB_07714	63.97	136
FPSE_00588	786	ANID_02730T0	60.67	778	0	933						GLRG_11454T0	55.53	796	0	853						jgi|CocheC4_1|163382|estExt_Genewise1.C_6_t10291	59.83	814	0	949	jgi|CocheC5_3|1192376|estExt_fgenesh1_pm.C_4_t10357	59.83	814	0	949	jgi|Cocsa1|93434|e_gw1.9.1469.1	59.46	814	0	946	FGSG_02163	98.73	790	0	1567	FOXG_04144	94.42	556	0	1060	FOXB_09336	91.99	787
FPSE_00589	248	ANID_08407T0	24.64	207	4e-08	53.9						GLRG_03825T0	27.4	73	0.51	30.4																					FGSG_02164	91.34	231	9e-127	448
FPSE_00590	331	ANID_08628T0	42.73	330	1e-71	265	jgi|Botci1|12590|BC1T_02025	39.34	333	8e-69	255											jgi|CocheC4_1|31617|fgenesh1_kg.9_#_145_#_11693_1_CCBO_CCBP_CCBU_CCBW_EXTA_EXTB	43.37	332	2e-77	285	jgi|CocheC5_3|1024074|fgenesh1_kg.17_#_160_#_11693_1_CCBO_CCBP_CCBU_CCBW_EXTA_EXTB	43.37	332	2e-77	285	jgi|Cocsa1|32768|fgenesh1_kg.1_#_1026_#_Locus1332v1rpkm79.88	43.94	330	3e-78	287	FGSG_02165	99.4	331	0	679	FOXG_04143	82.18	331	4e-164	573	FOXB_09335	81.87	331
FPSE_00591	135																																				FGSG_12078	94.07	135	1e-73	270						FOXB_09333	52.59	135
FPSE_00592	677																																				FGSG_12080	77.51	329	8e-144	506	FOXG_04140	63.47	167	2e-56	216	FOXB_09332	40.59	712
FPSE_00593	293																CH063_11522T0	30.94	181	3e-17	84.7																FGSG_15944	93.15	292	1e-159	557	FOXG_03806	73.97	292	2e-122	434	FOXB_14883	70.41	294
FPSE_00594	475	ANID_06930T0	66.37	443	0	642	jgi|Botci1|11731|BC1T_09047	47.62	441	4e-125	443	GLRG_06802T0	53.05	443	3e-141	497	CH063_11182T0	53.99	439	8e-143	502	jgi|CocheC4_1|52977|estExt_Genemark1.C_240066	46.29	445	8e-115	409	jgi|CocheC5_3|1222039|estExt_Genemark1.C_3_t10186	46.29	445	9e-115	409	jgi|Cocsa1|154326|estExt_Genewise1Plus.C_19_t10375	46.74	445	2e-116	415	FGSG_02168	96.2	474	0	954	FOXG_03805	84.18	474	0	842
FPSE_00595	530	ANID_07121T0	62.2	537	0	684						GLRG_00313T0	60.15	522	0	647	CH063_01969T0	62.89	318	1e-110	395	jgi|CocheC4_1|188927|estExt_Genewise1Plus.C_5_t10020	54.97	513	5e-167	583	jgi|CocheC5_3|1173735|estExt_Genewise1Plus.C_7_t20456	54.97	513	6e-167	583	jgi|Cocsa1|83629|e_gw1.3.2378.1	54.05	518	8e-165	575	FGSG_02169	98.11	530	0	1078	FOXG_03804	79.32	532	0	869	FOXB_14884	77.13	529
FPSE_00596	492																																				FGSG_02170	98.96	289	3e-170	593	FOXG_03803	77.33	322	5e-148	520	FOXB_04207	84.59	292
FPSE_00597	139																																				FGSG_02172	91.97	137	2e-71	262	FOXG_04104	83.46	133	2e-63	236	FOXB_10343	83.09	136
FPSE_00598	445						jgi|Botci1|6004|BC1T_00882	38.04	255	1e-39	159	GLRG_06574T0	41.84	239	9e-49	190	CH063_09369T0	54.59	229	5e-63	237	jgi|CocheC4_1|100841|gw1.11.348.1	34.27	286	8e-31	130	jgi|CocheC5_3|1046455|gw1.12.465.1	34.27	286	8e-31	130	jgi|Cocsa1|199686|estExt_fgenesh1_pm.C_7_t10289	35.44	237	1e-28	123	FGSG_02173	96.63	445	0	712	FOXG_04105	71.24	445	4e-147	516	FOXB_10344	71.91	445
FPSE_00599	1243																																				FGSG_15945	86.07	1285	0	2209						FOXB_07754	27.51	676
FPSE_00600	213																																				FGSG_12081	87.8	123	6e-54	206
FPSE_00601	493																																				FGSG_12082	91.56	474	0	899	FOXG_12527	61.97	468	1e-166	582	FOXB_11932	64.46	363
FPSE_00602	248						jgi|Botci1|6094|BC1T_04767	45.16	31	6.6	26.6																										FGSG_02176	87.31	197	1e-100	361
FPSE_00603	163						jgi|Botci1|14460|BC1T_11107	41.46	41	2.2	26.9																										FGSG_02177	94.58	166	9e-89	320	FOXG_17003	33.87	124	6e-13	69.3	FOXB_00980	34.68	124
FPSE_00604	149																																				FGSG_02178	98.33	60	3e-31	129
FPSE_00605	563	ANID_12143T0	40.46	131	2e-22	103	jgi|Botci1|310|BC1T_00311	42.29	577	5e-129	457											jgi|CocheC4_1|60569|fgenesh1_pm.11_#_214	39.18	564	1e-106	382	jgi|CocheC5_3|1158711|fgenesh1_pm.12_#_397	39.18	564	1e-106	382	jgi|Cocsa1|160562|gm1.5378_g	39.93	561	6e-110	393	FGSG_02179	93.43	563	0	1097	FOXG_04862	56.76	481	1e-146	516	FOXB_06742	55.97	511
FPSE_00606	773																																				FGSG_02180	65.29	582	0	772
FPSE_00607	160											GLRG_09340T0	37.35	83	2e-10	60.5	CH063_01274T0	34.48	116	7e-15	75.5																FGSG_02181	96.45	141	8e-73	268	FOXG_10828	80	100	5e-39	155	FOXB_06039	83.8	142
FPSE_00608	57
FPSE_00609	317																																				FGSG_02182	96.41	306	9e-179	621						FOXB_06036	77.29	317
FPSE_00610	548	ANID_06872T0	32.47	77	1.8	30						GLRG_06042T0	40.71	538	6e-112	400	CH063_06887T0	38.46	507	2e-101	365																FGSG_02183	88.14	548	0	990
FPSE_00611	449																																				FGSG_02184	95.99	449	0	868	FOXG_16990	62.06	311	2e-107	385	FOXB_12091	60.85	447
FPSE_00612	336																CH063_00136T0	21.95	246	5e-07	50.8	jgi|CocheC4_1|60229|fgenesh1_pm.10_#_271	24.18	153	0.039	34.7	jgi|CocheC5_3|1103908|e_gw1.9.1100.1	24.18	153	0.044	34.7						FGSG_15947	43.26	319	4e-67	250
FPSE_00613	427																																				FGSG_15946	52.74	402	6e-122	433
FPSE_00614	161						jgi|Botci1|12324|BC1T_08705	37.5	152	4e-18	85.9	GLRG_07417T0	51.82	137	1e-35	144	CH063_16126T0	51.08	139	4e-35	142	jgi|CocheC4_1|157450|estExt_Genewise1.C_1_t50145	41.89	148	6e-27	115	jgi|CocheC5_3|1127759|estExt_Genewise1.C_2_t50170	41.89	148	7e-27	115	jgi|Cocsa1|31856|fgenesh1_kg.1_#_114_#_Locus10153v1rpkm9.34	41.89	148	9e-26	111	FGSG_12088	80.38	158	2e-73	270	FOXG_04108	62.66	158	3e-54	206	FOXB_13352	70.18	114
FPSE_00615	444																					jgi|CocheC4_1|64398|fgenesh1_pm.24_#_121	25.74	101	0.37	32	jgi|CocheC5_3|1152550|fgenesh1_pm.3_#_129	25.74	101	0.38	32
FPSE_00616	460																																				FGSG_02199	94.78	460	0	892	FOXG_04118	67.11	456	0	645	FOXB_09303	67.32	456
FPSE_00617	972
FPSE_00618	289											GLRG_07535T0	51.61	217	1e-58	222																					FGSG_02201	97.58	289	7e-160	558	FOXG_04119	72.7	282	5e-117	416	FOXB_09304	72.34	282
FPSE_00619	340	ANID_03860T0	52.92	240	3e-66	247						GLRG_04107T0	59.67	243	1e-82	301	CH063_11832T0	59.26	243	2e-80	294																FGSG_02202	97.35	340	1e-179	624	FOXG_04120	55.43	368	8e-103	369	FOXB_09305	56.33	371
FPSE_00620	283	ANID_10652T0	70.44	274	2e-109	390	jgi|Botci1|4572|BC1T_15184	69.23	247	8e-95	342	GLRG_05122T0	79.58	284	2e-130	460	CH063_05709T0	79.23	284	1e-130	461	jgi|CocheC4_1|46753|estExt_Genemark1.C_2_t10022	64.23	274	9e-100	358	jgi|CocheC5_3|1139175|estExt_Genewise1.C_10_t40115	64.23	274	1e-99	358	jgi|Cocsa1|180082|estExt_Genemark1.C_5_t10020	63.14	274	1e-97	351	FGSG_00832	99.65	283	2e-167	583	FOXG_00789	93.29	283	1e-157	551	FOXB_08387	93.29	283
FPSE_00621	903	ANID_06053T0	47.7	631	3e-174	607	jgi|Botci1|5875|BC1T_00753	50.33	914	0	785	GLRG_05121T0	57.57	905	0	911	CH063_05708T0	57.33	893	0	954	jgi|CocheC4_1|168887|estExt_Genewise1.C_12_t10157	46.41	780	0	668	jgi|CocheC5_3|1196222|estExt_fgenesh1_pm.C_11_t10318	46.41	780	0	668	jgi|Cocsa1|98120|e_gw1.13.263.1	46.79	780	0	672	FGSG_00831	98.89	903	0	1846	FOXG_00788	88.14	885	0	1464	FOXB_08386	88.48	851
FPSE_00622	629	ANID_02869T0	59.97	612	0	730	jgi|Botci1|15091|BC1T_10771	60.5	643	0	771	GLRG_05119T0	71.05	646	0	934						jgi|CocheC4_1|20949|fgenesh1_pg.5_#_194	52.98	638	0	643	jgi|CocheC5_3|19258|CocheC5_1.fgenesh1_pg.C_scaffold_7000244	52.98	638	0	643	jgi|Cocsa1|34114|fgenesh1_kg.3_#_312_#_Locus16706v1rpkm4.82	53.22	637	0	657	FGSG_15788	99.84	629	0	1295	FOXG_00786	93.75	352	0	686	FOXB_08385	88.66	591
FPSE_00623	673	ANID_00340T0	38.25	481	6e-64	241	jgi|Botci1|15650|BC1T_02692	35.26	641	4e-86	314	GLRG_05123T0	42.3	669	2e-128	455	CH063_13079T0	43.35	669	2e-135	478	jgi|CocheC4_1|65527|fgenesh1_pm.32_#_48	35.92	490	4e-59	225	jgi|CocheC5_3|1113123|e_gw1.14.1080.1	35.92	490	4e-59	225	jgi|Cocsa1|40380|fgenesh1_kg.15_#_46_#_Locus10683v1rpkm8.74	35.71	490	2e-58	223	FGSG_00829	97.18	673	0	1229	FOXG_00785	72.99	659	0	897	FOXB_08384	72.67	655
FPSE_00624	282	ANID_09303T0	45.59	272	5e-61	229	jgi|Botci1|9907|BC1T_01557	63.93	280	3e-101	363	GLRG_05124T0	66.78	283	1e-109	391	CH063_12686T0	65.37	283	2e-107	384	jgi|CocheC4_1|135590|e_gw1.9.232.1	53.62	276	6e-76	279	jgi|CocheC5_3|1186124|estExt_Genewise1Plus.C_17_t10242	53.62	276	6e-76	279	jgi|Cocsa1|32586|fgenesh1_kg.1_#_844_#_Locus10510v1rpkm8.92	52.9	276	2e-75	277	FGSG_00828	98.94	282	2e-164	573	FOXG_00784	87.59	282	4e-145	509	FOXB_08383	87.94	282
FPSE_00625	545	ANID_03178T0	35.43	446	2e-50	195	jgi|Botci1|12795|BC1T_09405	36.27	557	1e-76	282	GLRG_05125T0	57.61	552	1e-166	582	CH063_12688T0	59.68	439	1e-135	479	jgi|CocheC4_1|165082|estExt_Genewise1.C_7_t20441	35.96	356	6e-49	191	jgi|CocheC5_3|1170846|estExt_Genewise1Plus.C_5_t10375	35.96	356	7e-49	191	jgi|Cocsa1|32941|fgenesh1_kg.2_#_77_#_Locus8637v1rpkm11.55	36.83	353	2e-50	196	FGSG_15787	99.63	545	0	1114	FOXG_00783	87.34	545	0	961	FOXB_08382	88.01	534
FPSE_00626	374	ANID_03164T0	40.79	331	4e-59	224	jgi|Botci1|12798|BC1T_09408	54.01	287	1e-74	275	GLRG_05126T0	61.78	382	1e-118	422	CH063_11193T0	61.14	386	4e-113	403	jgi|CocheC4_1|59095|fgenesh1_pm.7_#_373	46.94	343	1e-70	262	jgi|CocheC5_3|1153881|fgenesh1_pm.5_#_79	46.94	343	1e-70	262	jgi|Cocsa1|267166|CE62607_4579	45.93	344	3e-70	261	FGSG_00826	98.66	374	0	746	FOXG_00782	92.82	376	0	646	FOXB_08381	92.55	376
FPSE_00627	263	ANID_07017T0	56.54	260	9e-76	278	jgi|Botci1|5877|BC1T_00755	60.08	258	1e-79	291	GLRG_06959T0	70.9	268	4e-102	366	CH063_03017T0	70.79	267	1e-104	374	jgi|CocheC4_1|195891|estExt_Genewise1Plus.C_12_t10168	60.54	261	9e-87	315	jgi|CocheC5_3|1196219|estExt_fgenesh1_pm.C_11_t10315	60.54	261	9e-87	315	jgi|Cocsa1|174404|fgenesh1_pm.13_#_315	59.77	261	7e-85	308	FGSG_00825	97.34	263	3e-149	523	FOXG_00781	86.33	256	2e-132	467	FOXB_08380	85.93	263
FPSE_00628	987	ANID_07016T0	64.4	969	0	1255	jgi|Botci1|9801|BC1T_01451	78.05	975	0	1580	GLRG_06965T0	82.91	989	0	1689	CH063_03462T0	82.71	989	0	1727	jgi|CocheC4_1|50436|estExt_Genemark1.C_120062	72.51	964	0	1422	jgi|CocheC5_3|1196213|estExt_fgenesh1_pm.C_11_t10309	72.32	914	0	1349	jgi|Cocsa1|149555|estExt_Genewise1Plus.C_13_t20275	72.41	964	0	1422	FGSG_00824	98.01	1005	0	2022	FOXG_00780	95.92	1004	0	1977	FOXB_08379	97.57	987
FPSE_00629	358	ANID_04918T0	58.92	353	1e-113	404	jgi|Botci1|9800|BC1T_01450	71.33	300	6e-122	432	GLRG_06964T0	77.53	316	3e-142	500	CH063_13022T0	72.45	363	3e-151	530	jgi|CocheC4_1|160407|estExt_Genewise1.C_3_t30498	61.74	345	8e-119	422	jgi|CocheC5_3|1139420|estExt_Genewise1.C_10_t50032	61.74	345	9e-119	422	jgi|Cocsa1|40212|fgenesh1_kg.14_#_275_#_Locus11720v1rpkm7.77	62.03	345	4e-119	423	FGSG_00823	98.6	358	0	723	FOXG_00779	87.99	358	0	658	FOXB_08378	88.27	358
FPSE_00630	203	ANID_04919T0	47.45	196	5e-38	152	jgi|Botci1|12821|BC1T_09431	66.18	204	9e-75	274	GLRG_06963T0	77.94	204	6e-88	318	CH063_13021T0	79.02	205	8e-90	324	jgi|CocheC4_1|187546|estExt_Genewise1Plus.C_3_t40135	57.45	188	4e-52	199	jgi|CocheC5_3|98366|CocheC5_1.estExt_Genewise1Plus.C_11792	57.45	188	5e-52	199	jgi|Cocsa1|184393|estExt_Genemark1.C_140300	56.38	188	4e-51	196	FGSG_00822	100	203	2e-117	416	FOXG_00778	92.12	203	3e-106	379	FOXB_08377	92.12	203
FPSE_00631	596	ANID_00814T0	70.29	626	0	808	jgi|Botci1|12790|BC1T_09400	77.39	597	0	937	GLRG_00702T0	83.94	604	0	1022	CH063_01798T0	83.28	604	0	1036	jgi|CocheC4_1|198927|estExt_Genewise1Plus.C_15_t20185	64.33	614	0	771	jgi|CocheC5_3|1185118|estExt_Genewise1Plus.C_15_t10112	64.33	614	0	771	jgi|Cocsa1|251871|CE47312_4160	64.61	616	0	778	FGSG_00660	99.83	597	0	1171	FOXG_00978	92.21	603	0	1118	FOXB_05592	92.04	603
FPSE_00632	751	ANID_00813T0	52.56	723	0	742	jgi|Botci1|12789|BC1T_09399	68.09	376	3e-147	517	GLRG_00701T0	77.98	763	0	1243	CH063_01799T0	77.52	765	0	1237	jgi|CocheC4_1|198929|estExt_Genewise1Plus.C_15_t20187	57.92	682	0	775	jgi|CocheC5_3|1197785|estExt_fgenesh1_pm.C_150043	57.92	682	0	775	jgi|Cocsa1|152007|estExt_Genewise1Plus.C_16_t10295	57.92	682	0	777	FGSG_00661	99.6	751	0	1561	FOXG_00979	89.19	509	0	920	FOXB_05591	91.67	756
FPSE_00633	699	ANID_00817T0	45.74	551	5e-106	380	jgi|Botci1|9985|BC1T_01635	48.64	551	1e-126	449	GLRG_00700T0	66.36	547	4e-179	623	CH063_11027T0	57.42	681	2e-175	611	jgi|CocheC4_1|141470|e_gw1.15.689.1	49.63	270	6e-59	224	jgi|CocheC5_3|1114587|e_gw1.15.192.1	49.63	270	6e-59	224	jgi|Cocsa1|185038|estExt_Genemark1.C_160295	48.62	290	3e-60	228	FGSG_15767	98.98	684	0	1397	FOXG_00980	79.17	696	0	1011	FOXB_05590	77.68	690
FPSE_00634	73
FPSE_00635	232	ANID_01066T0	47.16	229	3e-48	186	jgi|Botci1|9982|BC1T_01632	58.59	227	2e-77	284	GLRG_00699T0	62.01	229	1e-83	305	CH063_03887T0	68.16	223	5e-80	292	jgi|CocheC4_1|134598|e_gw1.8.84.1	50.86	232	6e-55	209	jgi|CocheC5_3|1159913|fgenesh1_pm.14_#_426	50.86	232	6e-55	209	jgi|Cocsa1|41050|fgenesh1_kg.17_#_48_#_Locus2710v2rpkm1.04_PRE	50	234	6e-59	222	FGSG_00663	100	232	1e-136	480	FOXG_00982	93.01	229	1e-119	424	FOXB_05589	87.28	228
FPSE_00636	514						jgi|Botci1|10002|BC1T_01652	61.77	531	2e-173	603	GLRG_00698T0	70.45	484	0	687	CH063_06151T0	66.47	510	0	647																FGSG_00664	98.05	514	0	1001	FOXG_00983	87.64	518	0	868	FOXB_05588	87.81	517
FPSE_00637	767	ANID_00818T0	55.32	714	0	762	jgi|Botci1|10003|BC1T_01653	57.1	746	0	864	GLRG_00719T0	65.62	762	0	1026	CH063_02838T0	62.63	792	0	1014	jgi|CocheC4_1|141209|e_gw1.15.794.1	56.01	682	0	757	jgi|CocheC5_3|1114296|e_gw1.15.115.1	56.01	682	0	757	jgi|Cocsa1|100973|e_gw1.16.142.1	54.29	700	0	748	FGSG_00665	98.16	759	0	1553	FOXG_00984	84.91	623	0	1076	FOXB_05587	84.47	702
FPSE_00638	414	ANID_01511T0	60.33	305	7e-98	353	jgi|Botci1|11385|BC1T_01877	57.11	408	2e-107	384	GLRG_00717T0	65.32	444	2e-122	434	CH063_02840T0	64.8	429	4e-123	436	jgi|CocheC4_1|48575|estExt_Genemark1.C_60089	56.97	402	3e-96	347	jgi|CocheC5_3|1222811|estExt_Genemark1.C_4_t10342	56.97	402	3e-96	347	jgi|Cocsa1|191476|estExt_fgenesh1_pg.C_9_t10446	55.47	402	1e-99	359	FGSG_00666	96.62	414	0	693						FOXB_11099	85.95	420
FPSE_00639	711	ANID_03785T0	56.28	732	0	720	jgi|Botci1|8050|BC1T_01002	60.88	703	0	787	GLRG_00478T0	72.45	744	0	1004	CH063_11808T0	74.48	725	0	1016	jgi|CocheC4_1|184762|estExt_Genewise1Plus.C_2_t10031	54.7	777	0	754	jgi|CocheC5_3|1178599|estExt_Genewise1Plus.C_10_t40149	54.7	777	0	754	jgi|Cocsa1|198285|estExt_fgenesh1_pm.C_5_t10036	54.93	781	0	754	FGSG_00667	99.02	711	0	1374	FOXG_00987	92.26	711	0	1274	FOXB_11101	90.21	715
FPSE_00640	1548	ANID_08957T0	41.06	1554	0	1109	jgi|Botci1|8049|BC1T_01001	49.42	1552	0	1448	GLRG_00479T0	56.32	1582	0	1754	CH063_06467T0	56.85	1576	0	1764																FGSG_00669	98.39	1548	0	3105	FOXG_00990	85.8	1549	0	2677	FOXB_11104	85.73	1549
FPSE_00641	306	ANID_05230T0	31.11	315	5e-29	123	jgi|Botci1|10648|BC1T_08289	43.85	317	7e-72	266	GLRG_00491T0	53.33	315	5e-77	283	CH063_13496T0	52.01	323	1e-86	315	jgi|CocheC4_1|158239|estExt_Genewise1.C_2_t20112	35.19	341	6e-49	189	jgi|CocheC5_3|1178100|estExt_Genewise1Plus.C_10_t30089	35.19	341	7e-49	189	jgi|Cocsa1|35528|fgenesh1_kg.5_#_187_#_Locus5246v1rpkm20.87	35.78	341	1e-48	189	FGSG_00670	98.04	306	6e-178	618	FOXG_01000	86.6	306	2e-154	540	FOXB_11113	86.6	306
FPSE_00642	182	ANID_05222T0	86.88	160	2e-77	283	jgi|Botci1|8036|BC1T_00988	92.5	160	1e-84	306	GLRG_00490T0	88.75	160	3e-80	293	CH063_11851T0	88.75	160	6e-80	291	jgi|CocheC4_1|83316|estExt_fgenesh1_pg.C_210153	82.72	162	3e-73	269	jgi|CocheC5_3|1227348|estExt_Genemark1.C_13_t10363	82.72	162	3e-73	269	jgi|Cocsa1|170685|fgenesh1_pm.6_#_238	82.1	162	3e-73	269	FGSG_00671	99.38	160	6e-90	325	FOXG_01001	98.12	160	7e-89	321	FOXB_11114	96.77	155
FPSE_00643	1469	ANID_05221T0	33.09	1650	5e-169	591	jgi|Botci1|8037|BC1T_00989	41.7	1621	0	966	GLRG_00489T0	50.84	1607	0	1305	CH063_08775T0	50.05	1103	0	981	jgi|CocheC4_1|68429|estExt_fgenesh1_pm.C_2_t10461	40.89	494	2e-108	390	jgi|CocheC5_3|1204419|estExt_fgenesh1_pg.C_10_t10159	40.89	494	2e-108	390	jgi|Cocsa1|114833|estExt_Genewise1.C_5_t30142	40.69	494	2e-107	386	FGSG_00672	97.21	1469	0	2663	FOXG_01002	79.64	1400	0	2050	FOXB_11115	80.62	1486
FPSE_00644	927																																				FGSG_15768	90.93	430	0	690	FOXG_01003	31.63	98	2e-08	57.8	FOXB_11116	27	500
FPSE_00645	457	ANID_10190T0	34.08	537	4e-70	261	jgi|Botci1|11376|BC1T_01868	41.91	470	3e-94	341	GLRG_00487T0	53.03	479	4e-138	486	CH063_15284T0	51.15	479	8e-131	462	jgi|CocheC4_1|43739|gm1.8527_g	34.88	496	4e-67	251	jgi|CocheC5_3|1192556|estExt_fgenesh1_pm.C_4_t20077	34.88	496	4e-67	251	jgi|Cocsa1|33847|fgenesh1_kg.3_#_45_#_Locus6408v1rpkm16.47	35.08	496	2e-67	251	FGSG_00675	98.47	457	0	939	FOXG_00999	77.3	467	0	733	FOXB_11112	77.16	464
FPSE_00646	158	ANID_01411T0	34.78	92	1e-12	67.8	jgi|Botci1|11375|BC1T_01867	35.07	134	4e-17	82.4	GLRG_00486T0	56.1	123	2e-35	143	CH063_14842T0	57.14	119	1e-36	147	jgi|CocheC4_1|177454|estExt_Genewise1.C_260116	37.14	105	2e-17	84	jgi|CocheC5_3|1192555|estExt_fgenesh1_pm.C_4_t20076	37.14	105	2e-17	84	jgi|Cocsa1|33849|fgenesh1_kg.3_#_47_#_Locus36886v2rpkm0.25	38.3	94	6e-17	82	FGSG_11804	97.47	158	3e-87	315						FOXB_11111	79.25	159
FPSE_00647	176	ANID_01507T0	47.78	90	3e-13	70.5	jgi|Botci1|11374|BC1T_01866	50.56	89	2e-18	87	GLRG_00485T0	51.76	170	7e-34	138	CH063_07989T0	48.82	170	4e-31	129	jgi|CocheC4_1|38243|gm1.3031_g	44.07	118	6e-18	85.5	jgi|CocheC5_3|1094883|e_gw1.4.1150.1	44.07	118	7e-18	85.5	jgi|Cocsa1|92723|e_gw1.9.164.1	43.22	118	8e-18	85.5	FGSG_11803	96.02	176	2e-88	319	FOXG_00998	64.09	181	7e-57	215
FPSE_00648	340	ANID_01485T0	86.79	333	6e-164	572	jgi|Botci1|11365|BC1T_01857	90.18	336	2e-168	587	GLRG_00484T0	92.53	348	5e-180	625	CH063_07988T0	95.29	340	0	638	jgi|CocheC4_1|70154|estExt_fgenesh1_pm.C_60197	88.89	333	3e-167	583	jgi|CocheC5_3|24984|CocheC5_1.estExt_fgenesh1_kg.C_30064	88.89	333	3e-167	583	jgi|Cocsa1|145422|estExt_Genewise1Plus.C_9_t30002	88.89	333	3e-167	583	FGSG_00677	100	340	0	704	FOXG_00997	99.12	340	0	701	FOXB_11110	99.12	340
FPSE_00649	1020	ANID_01514T0	44.62	65	1e-10	64.7	jgi|Botci1|11353|BC1T_01845	39.42	137	4e-16	83.2	GLRG_00483T0	52.89	121	5e-27	119	CH063_05085T0	47.14	140	2e-26	117	jgi|CocheC4_1|190634|estExt_Genewise1Plus.C_6_t20079	45.95	37	0.0002	43.9	jgi|CocheC5_3|1169831|estExt_Genewise1Plus.C_4_t20204	45.95	37	0.0003	43.9	jgi|Cocsa1|145213|estExt_Genewise1Plus.C_9_t20274	42.86	56	0.0001	45.1	FGSG_00678	85.09	979	0	1581	FOXG_00996	41.51	848	1e-137	486	FOXB_11109	48.16	1030
FPSE_00650	487	ANID_10213T0	52.72	349	9e-99	356	jgi|Botci1|11352|BC1T_01844	59.72	504	2e-166	580	GLRG_00482T0	70.22	497	0	692	CH063_05083T0	67.01	491	0	640	jgi|CocheC4_1|70169|estExt_fgenesh1_pm.C_60216	43.76	537	3e-118	421	jgi|CocheC5_3|1169829|estExt_Genewise1Plus.C_4_t20202	43.76	537	3e-118	421	jgi|Cocsa1|37959|fgenesh1_kg.9_#_275_#_Locus13776v1rpkm6.26	43.8	532	1e-119	426	FGSG_11805	98.36	487	0	999	FOXG_00995	88.68	486	0	916	FOXB_11108	88.68	486
FPSE_00651	311											GLRG_11186T0	24.79	234	0.002	38.9	CH063_13201T0	45.71	35	0.034	34.7	jgi|CocheC4_1|192864|estExt_Genewise1Plus.C_8_t20212	26.91	223	5e-18	87	jgi|CocheC5_3|1184734|estExt_Genewise1Plus.C_14_t30163	26.91	223	5e-18	87	jgi|Cocsa1|30714|fgenesh1_pg.17_#_114	25.74	136	7e-06	47	FGSG_11806	86.69	293	3e-148	520	FOXG_00994	46.81	94	9e-21	96.7	FOXB_11107	43.67	316
FPSE_00652	845											GLRG_00481T0	51.38	798	0	770																					FGSG_00680	98.46	845	0	1720	FOXG_00993	69.47	845	0	1194	FOXB_11106	68.13	863
FPSE_00653	67
FPSE_00654	57											GLRG_00492T0	77.97	59	7e-18	84																					FGSG_00681	100	57	1e-26	113	FOXG_01005	94.74	57	3e-25	108	FOXB_11117	94.74	57
FPSE_00655	607	ANID_01669T0	26.75	673	2e-33	139	jgi|Botci1|10618|BC1T_08259	38.85	646	4e-90	327	GLRG_05957T0	46.29	633	3e-120	428	CH063_00921T0	46.34	628	9e-123	436	jgi|CocheC4_1|40243|gm1.5031_g	35.4	644	4e-59	224	jgi|CocheC5_3|1196616|estExt_fgenesh1_pm.C_12_t10305	35.4	644	4e-59	224	jgi|Cocsa1|37005|fgenesh1_kg.7_#_432_#_Locus6975v1rpkm14.92	34.16	647	1e-54	210	FGSG_00682	95.27	613	0	1089	FOXG_01006	76.56	610	0	857	FOXB_11118	76.39	610
FPSE_00656	356	ANID_08917T0	39.29	364	5e-69	256						GLRG_08895T0	43.56	365	2e-81	298	CH063_06695T0	42.62	359	7e-80	293																FGSG_00683	97.75	356	0	726	FOXG_01007	78.15	357	5e-171	596	FOXB_11119	77.59	357
FPSE_00657	490	ANID_03840T0	46.09	512	9e-123	436	jgi|Botci1|818|BC1T_12219	56.35	488	5e-163	569	GLRG_00772T0	68.33	240	7e-99	356	CH063_14935T0	63.28	433	2e-167	584	jgi|CocheC4_1|126407|e_gw1.2.1449.1	45.72	479	2e-109	391	jgi|CocheC5_3|1021927|fgenesh1_kg.10_#_47_#_895_2_CCBO_CCBP_CCBU_CCBW_EXTA_EXTB	45.72	479	2e-109	391	jgi|Cocsa1|170316|fgenesh1_pm.5_#_553	46.37	509	6e-117	416	FGSG_00684	95.92	490	0	977	FOXG_01008	89.02	346	0	650	FOXB_11120	88.62	492
FPSE_00658	364											GLRG_00773T0	50.18	281	4e-53	204																					FGSG_00685	96.3	351	0	707	FOXG_01009	81.2	351	1e-166	581	FOXB_11121	88.89	351
FPSE_00659	631	ANID_03843T0	46.34	656	3e-142	501	jgi|Botci1|7817|BC1T_05920	55.83	489	2e-145	511	GLRG_00771T0	60.55	659	0	748	CH063_10926T0	61.14	669	0	785	jgi|CocheC4_1|36549|gm1.1337_g	45.96	668	5e-150	526	jgi|CocheC5_3|1194931|estExt_fgenesh1_pm.C_10_t10039	45.96	668	5e-150	526	jgi|Cocsa1|140375|estExt_Genewise1Plus.C_5_t40073	45.26	665	8e-147	516	FGSG_00686	98.73	631	0	1210	FOXG_01010	90.58	637	0	1127	FOXB_11122	90.27	637
FPSE_00660	220	ANID_03842T0	86.76	204	9e-102	364	jgi|Botci1|7816|BC1T_05919	75.63	238	3e-97	349	GLRG_00770T0	91.86	221	1e-111	397	CH063_14825T0	83.06	242	3e-110	392	jgi|CocheC4_1|159121|estExt_Genewise1.C_2_t40155	83.26	221	9e-105	374	jgi|CocheC5_3|1021897|fgenesh1_kg.10_#_17_#_127_1_CCBO_CCBP_CCBU_CCBW_EXTA_EXTB	83.26	221	9e-105	374	jgi|Cocsa1|198789|estExt_fgenesh1_pm.C_5_t20107	83.26	221	9e-105	374	FGSG_15771	100	179	3e-104	373	FOXG_01011	99.55	220	4e-128	452	FOXB_11123	94.22	225
FPSE_00661	709	ANID_03841T0	58.01	705	0	879	jgi|Botci1|7815|BC1T_05918	65.76	701	0	986	GLRG_00769T0	75.95	707	0	1143	CH063_06850T0	77.51	578	0	952	jgi|CocheC4_1|19676|fgenesh1_pg.2_#_524	59.01	705	0	831	jgi|CocheC5_3|1105362|e_gw1.10.2924.1	59.01	705	0	831	jgi|Cocsa1|311148|CE106589_6301	58.58	705	0	829	FGSG_00688	99.29	709	0	1467	FOXG_01012	92.81	709	0	1394	FOXB_11124	93.09	709
FPSE_00662	1216	ANID_03844T0	33.85	322	9e-24	108	jgi|Botci1|1644|BC1T_13324	31.88	1126	1e-96	350	GLRG_00768T0	39.32	1302	0	656	CH063_00673T0	39.36	1217	0	668						jgi|CocheC5_3|1168711|estExt_Genewise1Plus.C_3_t40329	36.77	310	2e-33	140						FGSG_00689	97.12	1216	0	2282	FOXG_01013	75.34	1099	0	1566	FOXB_11125	77.21	1220
FPSE_00663	948	ANID_10393T0	51.15	1001	0	962	jgi|Botci1|7741|BC1T_05844	56.23	955	0	1109	GLRG_00760T0	62.37	954	0	1243	CH063_07622T0	65.86	536	0	753	jgi|CocheC4_1|158143|estExt_Genewise1.C_2_t20003	46.22	1019	0	875	jgi|CocheC5_3|1138808|estExt_Genewise1.C_10_t30200	46.22	1019	0	875	jgi|Cocsa1|35497|fgenesh1_kg.5_#_156_#_Locus51570v1rpkm1.26	44.91	1060	0	855	FGSG_00690	98.73	948	0	1939	FOXG_01014	81.18	946	0	1612	FOXB_11126	81.53	942
FPSE_00664	280	ANID_03802T0	37.41	270	6e-41	163	jgi|Botci1|7724|BC1T_05827	85.25	61	3e-27	117	GLRG_00759T0	61.77	293	4e-81	296	CH063_07623T0	58.5	294	8e-77	282	jgi|CocheC4_1|36460|gm1.1248_g	42.66	286	1e-47	185	jgi|CocheC5_3|1138087|estExt_Genewise1.C_10_t10361	42.66	286	1e-47	185	jgi|Cocsa1|86460|e_gw1.5.226.1	42.36	288	2e-47	184	FGSG_00691	96.43	280	1e-151	531	FOXG_01015	83.93	280	3e-128	453	FOXB_11127	83.57	280
FPSE_00665	289																																				FGSG_17425	80.48	292	1e-105	378	FOXG_13108	58.76	97	7e-33	136
FPSE_00666	557																																				FGSG_17424	98.2	557	0	1133	FOXG_07391	88.13	539	0	1007	FOXB_00633	86.97	399
FPSE_00667	646						jgi|Botci1|3811|BC1T_04238	38.54	646	1e-123	439																										FGSG_10655	96.59	646	0	1268
FPSE_00668	381																CH063_11782T0	23.43	239	3e-07	51.6	jgi|CocheC4_1|60744|fgenesh1_pm.12_#_3	31.67	240	1e-26	116	jgi|CocheC5_3|1216108|gm1.7785_g	31.67	240	1e-26	116						FGSG_17423	84.31	357	9e-177	615	FOXG_15777	58.46	195	2e-59	225	FOXB_00564	64.1	195
FPSE_00669	210
FPSE_00670	473						jgi|Botci1|6374|BC1T_03963	23.84	411	3e-10	62.4											jgi|CocheC4_1|63024|fgenesh1_pm.19_#_7	54.41	476	2e-142	501	jgi|CocheC5_3|13865|CocheC5_1.fgenesh1_pm.C_scaffold_13000003	54.41	476	2e-142	501						FGSG_10651	94.93	473	0	931	FOXG_15774	64.29	476	2e-167	584	FOXB_00567	74.16	476
FPSE_00671	727																																				FGSG_17420	98.35	726	0	1493						FOXB_03757	81.81	731
FPSE_00672	284																																				FGSG_17419	82.04	284	5e-114	406	FOXG_09635	61.88	160	6e-56	213	FOXB_06302	55.56	279
FPSE_00673	1044																																				FGSG_17418	87.62	1074	0	1902	FOXG_15376	73.65	1074	0	1598	FOXB_13968	73.12	1053
FPSE_00674	246						jgi|Botci1|9079|BC1T_06473	48.54	103	1e-24	108																										FGSG_10647	93.09	246	4e-137	482
FPSE_00675	479						jgi|Botci1|14587|BC1T_10470	48.04	383	2e-92	335	GLRG_10064T0	52.84	475	4e-139	490	CH063_06603T0	54.6	467	9e-139	489	jgi|CocheC4_1|126545|e_gw1.3.1756.1	53.62	442	4e-125	444	jgi|CocheC5_3|1105077|e_gw1.10.3431.1	53.62	442	4e-125	444	jgi|Cocsa1|41591|fgenesh1_kg.18_#_259_#_Locus4069v1rpkm27.17	50.2	512	2e-128	454	FGSG_10646	91.44	479	0	892	FOXG_13169	56.86	102	9e-27	117	FOXB_14850	50.54	465
FPSE_00676	687	ANID_02350T0	41.49	670	2e-148	521						GLRG_08569T0	68.39	658	0	960	CH063_02686T0	69.64	662	0	989	jgi|CocheC4_1|137221|e_gw1.11.602.1	44.34	654	3e-159	557	jgi|CocheC5_3|1226827|estExt_Genemark1.C_12_t10330	44.34	654	3e-159	557	jgi|Cocsa1|36991|fgenesh1_kg.7_#_418_#_Locus6551v1rpkm16.04	42.61	690	1e-158	555	FGSG_17417	97.65	682	0	1394	FOXG_15820	85.27	550	0	1001	FOXB_00602	37.61	670
FPSE_00677	581	ANID_08424T0	53.99	589	2e-179	624											CH063_07019T0	52.33	602	2e-172	600																					FOXG_10206	56.76	370	3e-129	458	FOXB_03853	50.17	592
FPSE_00678	541	ANID_11078T0	53.16	474	2e-144	508											CH063_08871T0	56.46	503	6e-164	573																					FOXG_10204	55.53	461	3e-131	464	FOXB_03852	57.46	496
FPSE_00679	732
FPSE_00680	428																															jgi|Cocsa1|129499|estExt_Genewise1.C_200002	30.61	428	4e-49	191
FPSE_00681	541																																									FOXG_03844	79.18	538	0	885	FOXB_15195	79	538
FPSE_00682	434	ANID_01809T0	39.62	424	6e-81	296
FPSE_00683	191																																									FOXG_13284	48.07	181	1e-48	188	FOXB_09637	48.62	181
FPSE_00684	463	ANID_07684T0	56.71	425	1e-137	485	jgi|Botci1|15189|BC1T_11019	49.75	404	8e-113	402	GLRG_06026T0	62.41	431	6e-171	595	CH063_09671T0	64.63	376	3e-148	520	jgi|CocheC4_1|36040|gm1.828_g	58.39	423	3e-146	513	jgi|CocheC5_3|1105835|e_gw1.10.3610.1	58.39	423	3e-146	513	jgi|Cocsa1|139035|estExt_Genewise1Plus.C_5_t10048	57.68	423	8e-147	515	FGSG_17416	95.22	460	0	909	FOXG_01382	46.02	415	4e-104	374	FOXB_01405	67.57	404
FPSE_00685	117						jgi|Botci1|9022|BC1T_06416	58.62	116	8e-38	150																										FGSG_10642	96.58	117	9e-62	230
FPSE_00686	162
FPSE_00687	374																																				FGSG_17414	91.4	314	5e-174	606
FPSE_00688	687	ANID_11003T0	41.82	715	4e-143	504						GLRG_05576T0	27.03	688	6e-52	201	CH063_09950T0	34.77	535	9e-84	306	jgi|CocheC4_1|205224|estExt_Genewise1Plus.C_280372	29.25	547	2e-50	196	jgi|CocheC5_3|1168746|estExt_Genewise1Plus.C_3_t40373	28.17	529	1e-41	167						FGSG_10639	91.03	691	0	1291	FOXG_13496	28.97	649	6e-57	218	FOXB_02495	27.95	712
FPSE_00689	347	ANID_11002T0	66.04	321	4e-122	433	jgi|Botci1|9831|BC1T_01481	38.66	344	7e-68	253											jgi|CocheC4_1|94374|gw1.36.34.1	43.01	286	5e-61	230	jgi|CocheC5_3|1161297|fgenesh1_pm.20_#_30	42.76	290	2e-61	231						FGSG_10638	97.32	336	0	680	FOXG_11802	63.72	328	4e-127	450	FOXB_01407	63.37	344
FPSE_00690	458											GLRG_09253T0	69.06	459	0	654	CH063_13982T0	66.59	458	0	637																FGSG_13799	96.29	458	0	919
FPSE_00691	147																																				FGSG_10636	56.25	144	2e-41	163
FPSE_00692	150																																				FGSG_17413	79.55	88	2e-38	153
FPSE_00693	230	ANID_05309T0	48.02	202	2e-47	184						GLRG_11172T0	53.81	223	8e-60	225	CH063_02983T0	59.9	192	3e-61	229	jgi|CocheC4_1|19895|fgenesh1_pg.3_#_183	54.07	209	3e-60	226	jgi|CocheC5_3|1157613|fgenesh1_pm.10_#_1033	54.07	209	3e-60	226	jgi|Cocsa1|102858|e_gw1.18.15.1	54.55	209	4e-61	229	FGSG_10634	96.52	230	1e-129	457
FPSE_00694	1974																																				FGSG_17412	55.94	1144	0	1274	FOXG_09552	44.08	1901	0	1432	FOXB_11965	45.29	2027
FPSE_00695	504	ANID_11981T0	31.9	489	9e-54	206						GLRG_07586T0	37.45	510	1e-72	269						jgi|CocheC4_1|141132|e_gw1.15.366.1	53.55	493	5e-144	506	jgi|CocheC5_3|1146092|estExt_Genewise1.C_15_t20044	53.55	493	5e-144	506	jgi|Cocsa1|253955|CE49396_1419	53.55	493	2e-146	514	FGSG_10631	94.63	503	0	960	FOXG_14627	82.7	503	0	815	FOXB_14891	78.73	503
FPSE_00696	336																																				FGSG_17410	89.33	356	6e-175	608	FOXG_04850	61.02	177	5e-60	227	FOXB_00714	57.59	257
FPSE_00697	572																															jgi|Cocsa1|126352|estExt_Genewise1.C_15_t20135	33.57	566	5e-80	294	FGSG_10629	96.15	572	0	1129	FOXG_04849	71.84	554	0	856	FOXB_00715	71.48	554
FPSE_00698	824																																				FGSG_13798	92.51	734	0	1379	FOXG_15394	59.44	323	1e-109	393	FOXB_13935	57.89	786
FPSE_00699	569																																				FGSG_17409	79.79	569	0	847	FOXG_15395	41.41	553	6e-98	353	FOXB_13934	41.23	553
FPSE_00700	1626																																				FGSG_17407	94.74	818	0	1622	FOXG_17146	85.52	808	0	1441	FOXB_10008	70.71	898
FPSE_00701	313						jgi|Botci1|11646|BC1T_08662	47.73	88	3e-13	71.2	GLRG_11401T0	55.81	310	6e-88	319																					FGSG_10626	94.57	313	9e-178	618	FOXG_04861	76.68	313	2e-141	497	FOXB_06741	77.96	313
FPSE_00702	76																																														FOXB_10201	68.42	76
FPSE_00703	167																															jgi|Cocsa1|32036|fgenesh1_kg.1_#_294_#_Locus9977v1rpkm9.58	25.45	110	0.053	32.7	FGSG_10625	88.02	167	7e-84	305	FOXG_01346	28.15	135	5e-10	59.7	FOXB_09599	28.89	135
FPSE_00704	308																																				FGSG_17406	91.32	311	3e-168	586	FOXG_02686	81.55	233	1e-108	388	FOXB_09059	80.39	311
FPSE_00705	119																																				FGSG_10623	76.27	118	2e-47	182	FOXG_14566	76.27	118	6e-49	187	FOXB_16936	75.42	118
FPSE_00706	136											GLRG_07575T0	32.43	74	3e-07	49.7	CH063_02540T0	34.72	72	3e-06	45.8	jgi|CocheC4_1|27977|fgenesh1_pg.36_#_75	31.82	88	0.001	37.7	jgi|CocheC5_3|1035410|fgenesh1_pg.20_#_31	31.82	88	0.001	37.7	jgi|Cocsa1|203267|estExt_fgenesh1_pm.C_160005	32.95	88	0.0006	38.5	FGSG_17405	95.59	136	2e-72	266
FPSE_00707	841						jgi|Botci1|3619|BC1T_14632	38.25	800	1e-149	525	GLRG_04541T0	38.83	103	4e-11	66.2	CH063_02879T0	32.37	139	4e-10	62.8	jgi|CocheC4_1|126600|e_gw1.3.1120.1	34.36	812	9e-123	437	jgi|CocheC5_3|1179406|estExt_Genewise1Plus.C_10_t60175	34.36	812	9e-123	437	jgi|Cocsa1|41383|fgenesh1_kg.18_#_51_#_Locus19579v1rpkm3.88	34.87	823	7e-126	447	FGSG_12241	44.97	398	2e-72	269	FOXG_07223	71.39	804	0	1186	FOXB_11924	49.7	827
FPSE_00708	336
FPSE_00709	400																																				FGSG_17404	97.75	400	0	810	FOXG_14633	62.43	354	2e-119	425	FOXB_05314	78.29	350
FPSE_00710	446																																				FGSG_17403	91.86	430	0	768	FOXG_14634	84.33	434	0	722	FOXB_05313	84.1	434
FPSE_00711	732																					jgi|CocheC4_1|209423|estExt_Genewise1Plus.C_640003	38.33	527	2e-104	376	jgi|CocheC5_3|1187894|estExt_Genewise1Plus.C_200168	38.33	527	2e-104	376						FGSG_10619	93.85	732	0	1408	FOXG_14635	80.89	738	0	1216	FOXB_05312	81.71	738
FPSE_00712	110																																				FGSG_10618	89.83	118	1e-57	216
FPSE_00713	1069	ANID_02064T0	34.96	1067	3e-158	555	jgi|Botci1|15681|BC1T_02723	35.71	1067	2e-173	605	GLRG_02611T0	44.84	1066	0	915	CH063_14469T0	40.35	689	1e-147	520	jgi|CocheC4_1|62990|fgenesh1_pm.18_#_188	31.73	1078	1e-138	489	jgi|CocheC5_3|1218327|gm1.10004_g	31.73	1078	1e-138	489						FGSG_10617	90.27	1069	0	2015	FOXG_17660	62.02	1048	0	1342	FOXB_14748	61.45	1074
FPSE_00714	1518						jgi|Botci1|9374|BC1T_07004	29.77	1112	8e-120	427																					jgi|Cocsa1|185953|estExt_Genemark1.C_240007	32.05	1554	0	708	FGSG_10616	78.31	1572	0	2482	FOXG_17206	64.97	1576	0	2116	FOXB_08170	41.13	975
FPSE_00715	832																															jgi|Cocsa1|94688|e_gw1.10.1255.1	68.71	831	0	1225	FGSG_17402	96.39	832	0	1663
FPSE_00716	325	ANID_05440T0	72.2	295	2e-126	447	jgi|Botci1|15892|BC1T_11611	71.8	305	7e-130	458																										FGSG_10606	95.17	331	0	654	FOXG_13439	84.06	320	4e-163	569
FPSE_00717	169	ANID_05396T0	26.32	171	0.004	36.2						GLRG_04767T0	35.37	164	5e-20	92.4																					FGSG_10605	58.56	181	5e-53	202	FOXG_13420	49.37	158	6e-37	149	FOXB_02997	48.45	161
FPSE_00718	565	ANID_05397T0	57.83	543	0	672	jgi|Botci1|3103|BC1T_14349	58.33	540	0	681	GLRG_04766T0	72.89	546	0	835	CH063_05571T0	76.42	547	0	871	jgi|CocheC4_1|153560|e_gw1.45.58.1	68.82	542	0	783	jgi|CocheC5_3|1096364|e_gw1.5.51.1	68.82	542	0	783	jgi|Cocsa1|121436|estExt_Genewise1.C_10_t20344	67.67	529	0	748	FGSG_10604	85.34	566	0	993	FOXG_13421	82.19	567	0	951	FOXB_02996	82.72	567
FPSE_00719	187																																				FGSG_13795	88.24	187	1e-93	337	FOXG_17610	74.68	154	9e-62	231	FOXB_04345	72.04	186
FPSE_00720	158																																				FGSG_10603	94.3	158	1e-85	310
FPSE_00721	567																					jgi|CocheC4_1|75979|estExt_fgenesh1_pm.C_340074	29.66	263	6e-26	114	jgi|CocheC5_3|1188389|estExt_Genewise1Plus.C_220186	29.66	263	6e-26	114						FGSG_10602	92.09	569	0	1098
FPSE_00722	1242	ANID_02021T0	30.69	1072	6e-117	418																										jgi|Cocsa1|185947|estExt_Genemark1.C_230009	33.49	1245	3e-177	618	FGSG_10601	80.34	1251	0	2050
FPSE_00723	289																																				FGSG_10600	93.08	289	1e-159	557						FOXB_15333	48.96	288
FPSE_00724	182
FPSE_00725	548																																				FGSG_10599	97.44	546	0	1099
FPSE_00726	199																CH063_00956T0	33.03	109	3e-10	60.5																FGSG_10598	93.94	198	2e-80	293
FPSE_00727	282																					jgi|CocheC4_1|134240|e_gw1.8.1086.1	20.97	267	3e-08	54.3	jgi|CocheC5_3|1207108|estExt_fgenesh1_pg.C_160085	24.9	261	1e-06	49.3						FGSG_10597	84.04	282	4e-139	489	FOXG_12936	29.44	214	9e-17	83.2	FOXB_05318	51.4	179
FPSE_00728	386																																				FGSG_10595	97.15	386	0	738	FOXG_17011	75.13	390	4e-172	600	FOXB_00990	75.9	390
FPSE_00729	71
FPSE_00730	180																																				FGSG_10593	95.56	180	2e-102	367
FPSE_00731	126																																				FGSG_10592	95.24	126	9e-69	253						FOXB_13689	40	95
FPSE_00732	1271																																				FGSG_17398	94.1	1271	0	2503						FOXB_12672	31.5	254
FPSE_00733	384	ANID_05487T0	27.57	301	4e-16	81.3	jgi|Botci1|13945|BC1T_10377	29.41	289	3e-24	108											jgi|CocheC4_1|142024|e_gw1.16.169.1	28.88	329	1e-32	135	jgi|CocheC5_3|1087285|e_gw1.1.4317.1	28.88	329	1e-32	135	jgi|Cocsa1|80326|e_gw1.2.2435.1	29.07	313	6e-32	133	FGSG_17397	83.99	331	1e-159	558
FPSE_00734	749																					jgi|CocheC4_1|45571|gm1.10359_g	24.9	755	2e-40	163	jgi|CocheC5_3|1032456|fgenesh1_pg.11_#_373	24.9	755	2e-40	163	jgi|Cocsa1|109171|estExt_Genewise1.C_2_t40139	29.97	297	9e-20	94.7	FGSG_10588	93.59	749	0	1429	FOXG_16692	29.43	299	7e-29	125
FPSE_00735	282																																									FOXG_07403	28.67	293	5e-09	57.8	FOXB_00284	32.29	288
FPSE_00736	770																					jgi|CocheC4_1|59985|fgenesh1_pm.10_#_27	76.1	774	0	1229	jgi|CocheC5_3|1156534|fgenesh1_pm.9_#_355	76.1	774	0	1229	jgi|Cocsa1|183317|estExt_Genemark1.C_110401	78.42	774	0	1274	FGSG_10587	97.66	770	0	1520	FOXG_07443	84.99	773	0	1361	FOXB_14295	78.53	773
FPSE_00737	167																																				FGSG_10585	92.81	167	6e-87	315	FOXG_04698	82.53	166	3e-77	283	FOXB_08209	71	100
FPSE_00738	324																																				FGSG_10584	90.38	312	5e-170	592
FPSE_00739	260											GLRG_08810T0	53.5	243	1e-64	241	CH063_00680T0	52.92	257	8e-66	245	jgi|CocheC4_1|199720|estExt_Genewise1Plus.C_17_t10005	60.47	215	5e-67	249	jgi|CocheC5_3|1196868|estExt_fgenesh1_pm.C_13_t10006	60.47	215	6e-67	249	jgi|Cocsa1|36570|fgenesh1_kg.6_#_588_#_Locus3657v1rpkm30.21	60.68	206	7e-56	212	FGSG_10583	97.69	260	1e-150	527						FOXB_05362	72.73	220
FPSE_00740	229	ANID_08299T0	43.5	223	2e-50	194	jgi|Botci1|15920|BC1T_11639	41.4	215	7e-38	152											jgi|CocheC4_1|144799|e_gw1.20.303.1	39.01	223	2e-37	151	jgi|CocheC5_3|1203089|estExt_fgenesh1_pg.C_7_t10106	39.01	223	2e-37	151	jgi|Cocsa1|179330|estExt_Genemark1.C_3_t20255	39.45	218	9e-38	152	FGSG_17443	89.96	229	9e-121	428
FPSE_00741	99
FPSE_00742	136																																				FGSG_17733	81.82	110	1e-52	200
FPSE_00743	478																																				FGSG_10581	43.4	523	1e-105	379
FPSE_00744	371																																				FGSG_10580	61.79	369	6e-120	426
FPSE_00745	44
FPSE_00746	497																																				FGSG_10578	82.35	476	0	810
FPSE_00747	1404						jgi|Botci1|4636|BC1T_04465	77.97	1380	0	2281																										FGSG_17395	94.44	1404	0	2753	FOXG_17147	90.38	1413	0	2665	FOXB_08895	90.38	1413
FPSE_00748	447						jgi|Botci1|4635|BC1T_04464	33.33	471	4e-62	234																										FGSG_10576	80.59	407	0	687	FOXG_17148	64.31	325	5e-119	423	FOXB_08894	62.86	447
FPSE_00749	922																					jgi|CocheC4_1|55066|fgenesh1_pm.1_#_148	24.44	135	0.24	33.9	jgi|CocheC5_3|1090267|e_gw1.2.382.1	24.44	135	0.24	33.9						FGSG_17394	72.76	881	0	1315
FPSE_00750	342	ANID_01734T0	48.19	359	1e-89	325	jgi|Botci1|6678|BC1T_05244	52.75	345	8e-94	339	GLRG_02096T0	56.16	333	6e-106	379	CH063_14718T0	56.16	333	5e-105	376	jgi|CocheC4_1|136159|e_gw1.10.74.1	53.61	319	1e-96	348	jgi|CocheC5_3|1030646|fgenesh1_pg.9_#_41	53.61	319	1e-96	348	jgi|Cocsa1|38705|fgenesh1_kg.11_#_100_#_Locus9426v1rpkm10.34	52.55	333	4e-98	353	FGSG_13787	87.61	339	5e-171	595	FOXG_04881	85.34	341	6e-171	595	FOXB_09560	85.04	341
FPSE_00751	1115																CH063_06172T0	25	104	1e-05	48.1																FGSG_10573	93.99	1114	0	2139	FOXG_16478	29.15	398	4e-38	156	FOXB_03946	43.94	619
FPSE_00752	722						jgi|Botci1|911|BC1T_12487	23.76	463	2e-09	59.7																										FGSG_17393	96.55	724	0	1405						FOXB_14244	39.27	606
FPSE_00753	523						jgi|Botci1|7937|BC1T_06176	34.06	505	4e-69	257	GLRG_02160T0	73.41	519	0	795	CH063_13894T0	72.76	323	3e-140	494	jgi|CocheC4_1|27200|fgenesh1_pg.28_#_112	37.99	487	4e-100	360	jgi|CocheC5_3|1201584|estExt_fgenesh1_pg.C_3_t20040	37.99	487	5e-100	360	jgi|Cocsa1|241315|CE36756_1621	38.39	508	1e-104	375	FGSG_10571	96.18	523	0	1052	FOXG_04882	91.01	523	0	1002	FOXB_09559	88.53	523
FPSE_00754	494	ANID_08464T0	37.42	489	1e-87	319						GLRG_02161T0	82.96	223	8e-112	399	CH063_10928T0	74.79	349	6e-145	509																FGSG_10570	97.98	494	0	989	FOXG_04883	92.11	494	0	911	FOXB_09558	92.31	494
FPSE_00755	1222																					jgi|CocheC4_1|55683|fgenesh1_pm.1_#_765	29.17	504	4e-56	216	jgi|CocheC5_3|1167098|estExt_Genewise1Plus.C_2_t50065	29.17	504	4e-56	216	jgi|Cocsa1|130498|estExt_Genewise1Plus.C_1_t10367	27.38	504	6e-51	198	FGSG_10569	69.47	1140	0	1560
FPSE_00756	611																CH063_06506T0	38.08	583	7e-92	333																FGSG_17391	86.3	613	0	1104
FPSE_00757	362						jgi|Botci1|5860|BC1T_00738	36.7	109	2e-12	69.3	GLRG_09923T0	26.21	351	7e-16	80.5	CH063_13649T0	27.94	383	2e-18	89																FGSG_01576	99.17	363	0	720	FOXG_11128	89.55	354	0	630	FOXB_09352	89.01	364
FPSE_00758	551	ANID_00978T0	47.51	583	8e-147	516	jgi|Botci1|5852|BC1T_00730	55.02	558	6e-172	599	GLRG_09924T0	66.06	551	0	762	CH063_12594T0	66.86	522	0	725	jgi|CocheC4_1|176913|estExt_Genewise1.C_24_t10479	51	551	3e-157	550	jgi|CocheC5_3|1191473|estExt_fgenesh1_pm.C_3_t10091	51	551	3e-157	550	jgi|Cocsa1|41701|fgenesh1_kg.19_#_57_#_Locus3017v1rpkm36.35	50.45	551	3e-157	550	FGSG_01575	99.08	545	0	1109	FOXG_11127	82.75	284	3e-129	458	FOXB_09351	87.86	552
FPSE_00759	1450	ANID_00977T0	39.49	433	3e-67	253	jgi|Botci1|5851|BC1T_00729	47.67	451	2e-83	306	GLRG_09926T0	54.51	743	0	662	CH063_06134T0	53.7	743	0	649	jgi|CocheC4_1|176496|estExt_Genewise1.C_23_t20031	38.8	415	2e-61	234	jgi|CocheC5_3|1128681|estExt_Genewise1.C_3_t30067	38.8	415	2e-61	234	jgi|Cocsa1|188521|estExt_fgenesh1_pg.C_4_t10024	35.88	655	2e-65	247	FGSG_17606	88.89	981	0	1444	FOXG_11125	69.91	821	0	824	FOXB_09349	72.35	973
FPSE_00760	348	ANID_00861T0	39.11	358	8e-51	196	jgi|Botci1|13274|BC1T_09958	34.09	44	1.6	29.3	GLRG_09927T0	50.3	334	1e-85	312	CH063_06135T0	51.44	348	1e-83	305	jgi|CocheC4_1|207590|estExt_Genewise1Plus.C_400063	41.31	351	6e-59	223	jgi|CocheC5_3|1201170|estExt_fgenesh1_pg.C_3_t10023	41.31	351	6e-59	223	jgi|Cocsa1|154022|estExt_Genewise1Plus.C_19_t10019	44.08	338	1e-63	238	FGSG_01574	97.99	348	5e-171	595	FOXG_11124	77.94	349	2e-132	468	FOXB_09348	77.65	349
FPSE_00761	446	ANID_01150T0	62.88	458	2e-164	574	jgi|Botci1|3798|BC1T_04225	73.73	415	0	667	GLRG_09931T0	70.51	468	0	688	CH063_02423T0	76.56	418	0	689	jgi|CocheC4_1|55562|fgenesh1_pm.1_#_644	63.46	416	9e-165	575	jgi|CocheC5_3|1221688|estExt_Genemark1.C_2_t20073	63.46	416	1e-164	575	jgi|Cocsa1|195071|estExt_fgenesh1_pm.C_1_t10246	63.22	416	5e-164	573	FGSG_01573	98.88	446	0	913	FOXG_11133	92.38	446	0	863	FOXB_09358	92.83	446
FPSE_00762	568	ANID_05447T0	70.82	490	0	751	jgi|Botci1|12659|BC1T_02094	68.92	502	0	728	GLRG_09940T0	72.88	531	0	813	CH063_06323T0	74.95	535	0	832	jgi|CocheC4_1|180695|estExt_Genewise1.C_400129	69.49	495	0	713	jgi|CocheC5_3|1128178|estExt_Genewise1.C_3_t10240	69.49	495	0	713	jgi|Cocsa1|154177|estExt_Genewise1Plus.C_19_t10202	69.29	495	0	711	FGSG_01572	98.06	568	0	1175	FOXG_11134	90.88	581	0	1080	FOXB_09359	90.71	581
FPSE_00763	834	ANID_10805T0	46.85	698	6e-163	570	jgi|Botci1|4689|BC1T_04518	58.77	633	0	758	GLRG_09933T0	66.23	758	0	1002	CH063_02425T0	66.09	758	0	1022	jgi|CocheC4_1|137211|e_gw1.11.14.1	51.44	729	0	719	jgi|CocheC5_3|1158862|fgenesh1_pm.12_#_548	51.44	729	0	718	jgi|Cocsa1|36757|fgenesh1_kg.7_#_184_#_Locus4811v1rpkm22.83	49.63	802	0	732	FGSG_01571	97.72	746	0	1520	FOXG_11135	89.02	747	0	1381	FOXB_09360	88.94	687
FPSE_00764	414	ANID_10346T0	48.62	181	5e-35	144	jgi|Botci1|1364|BC1T_02936	56.96	158	6e-43	170	GLRG_02128T0	53.93	178	8e-46	180	CH063_02422T0	55.56	198	5e-52	201	jgi|CocheC4_1|60012|fgenesh1_pm.10_#_54	50.28	181	6e-42	167	jgi|CocheC5_3|1214542|gm1.6219_g	50.28	181	6e-42	167	jgi|Cocsa1|38975|fgenesh1_kg.11_#_370_#_Locus20557v1rpkm3.62	49.72	181	9e-42	166	FGSG_01570	85.02	287	2e-128	454	FOXG_11136	53.24	432	2e-96	348	FOXB_09361	54.17	432
FPSE_00765	940											GLRG_09937T0	52.15	769	0	744	CH063_06192T0	54.19	681	0	735	jgi|CocheC4_1|43124|gm1.7912_g	51.11	628	2e-168	588	jgi|CocheC5_3|1218909|gm1.10586_g	51.11	628	2e-168	588	jgi|Cocsa1|220491|CE15932_7190	50.64	624	1e-169	593	FGSG_01569	94.61	927	0	1624	FOXG_11138	76.9	645	0	1036	FOXB_09362	68.75	928
FPSE_00766	529	ANID_02168T0	27.82	399	5e-38	154	jgi|Botci1|5094|BC1T_04377	28.97	290	3e-30	128	GLRG_09938T0	33.06	366	4e-54	208	CH063_07879T0	27.55	265	2e-27	119	jgi|CocheC4_1|69158|estExt_fgenesh1_pm.C_4_t10085	29.68	219	5e-22	101	jgi|CocheC5_3|1224831|estExt_Genemark1.C_8_t10438	29.68	219	5e-22	101						FGSG_11967	98.11	529	0	1078	FOXG_11139	87.64	518	0	898	FOXB_09363	87.64	518
FPSE_00767	1079	ANID_10556T0	44.09	1100	0	916	jgi|Botci1|4739|BC1T_04568	49.45	1082	0	1003	GLRG_09939T0	60.93	1075	0	1340	CH063_07878T0	58.92	779	0	929	jgi|CocheC4_1|27402|fgenesh1_pg.30_#_50	46.64	997	0	937	jgi|CocheC5_3|1025115|fgenesh1_pg.1_#_183	46.64	997	0	935	jgi|Cocsa1|79983|e_gw1.2.1217.1	45.62	1061	0	947	FGSG_15861	99.26	1079	0	2224	FOXG_11140	88.81	938	0	1740	FOXB_09364	89.61	1078
FPSE_00768	353	ANID_06078T0	47.19	356	5e-97	349	jgi|Botci1|12683|BC1T_02118	48.31	354	1e-102	368	GLRG_09936T0	52.11	355	3e-109	390	CH063_15881T0	60.17	118	1e-36	149																FGSG_01567	97.45	353	0	718	FOXG_11141	93.77	353	0	693	FOXB_09365	93.48	353
FPSE_00769	158																																				FGSG_01566	90.41	146	8e-61	228
FPSE_00770	848	ANID_00863T0	40.86	673	2e-141	498	jgi|Botci1|12681|BC1T_02116	41.43	893	2e-155	545	GLRG_09934T0	59.04	852	0	892	CH063_11852T0	60.39	510	2e-156	548	jgi|CocheC4_1|76368|estExt_fgenesh1_pm.C_400048	33.48	684	5e-103	371	jgi|CocheC5_3|1201190|estExt_fgenesh1_pg.C_3_t10046	33.48	684	5e-103	371	jgi|Cocsa1|165419|gm1.10235_g	33.42	760	3e-105	379	FGSG_01564	98.11	848	0	1660	FOXG_11142	82.78	848	0	1432	FOXB_09366	82.78	848
FPSE_00771	846						jgi|Botci1|10715|BC1T_16344	40.51	79	4e-15	79	GLRG_09941T0	30.14	637	4e-79	291	CH063_06320T0	31.25	640	4e-80	295	jgi|CocheC4_1|60412|fgenesh1_pm.11_#_57	29.65	634	6e-65	244	jgi|CocheC5_3|1110040|e_gw1.12.294.1	29.65	634	6e-65	244	jgi|Cocsa1|357104|MIX16523_43_46	29.05	630	4e-62	235	FGSG_01563	84.94	405	0	715	FOXG_11143	71.07	121	3e-48	189
FPSE_00772	507	ANID_06293T0	45.11	501	3e-116	414	jgi|Botci1|15055|BC1T_10735	50.12	401	2e-107	385	GLRG_09942T0	66.6	497	0	660	CH063_06873T0	71.06	463	0	657	jgi|CocheC4_1|195032|estExt_Genewise1Plus.C_11_t10154	45.16	516	1e-119	425	jgi|CocheC5_3|1182421|estExt_Genewise1Plus.C_12_t40230	45.16	516	1e-119	425	jgi|Cocsa1|26363|fgenesh1_pg.7_#_176	43.68	538	7e-116	413	FGSG_01562	95.42	524	0	1040	FOXG_11146	85.55	526	0	929	FOXB_09367	85.1	510
FPSE_00773	1368	ANID_05613T0	66.44	1353	0	1878	jgi|Botci1|2064|BC1T_03118	51.11	1446	0	1364	GLRG_09943T0	79.85	1370	0	2254	CH063_05924T0	78.68	1149	0	1846	jgi|CocheC4_1|183960|estExt_Genewise1Plus.C_1_t40044	68.39	1373	0	1942	jgi|CocheC5_3|1127266|estExt_Genewise1.C_2_t40114	68.39	1373	0	1942	jgi|Cocsa1|105648|estExt_Genewise1.C_1_t20322	68.41	1374	0	1948	FGSG_01561	98.83	1368	0	2736	FOXG_11147	94.52	1368	0	2616	FOXB_09368	94.44	1368
FPSE_00774	426	ANID_05616T0	73.16	421	0	642	jgi|Botci1|5511|BC1T_15552	70.56	180	1e-76	282	GLRG_09963T0	79.76	420	0	731	CH063_08088T0	81.19	420	0	739	jgi|CocheC4_1|194919|estExt_Genewise1Plus.C_11_t10013	74.1	417	0	687	jgi|CocheC5_3|1182530|estExt_Genewise1Plus.C_12_t40360	74.1	417	0	687	jgi|Cocsa1|357023|MIX16442_5481_100	73.86	417	0	684	FGSG_01560	99.3	426	0	875	FOXG_11148	94.81	424	0	833	FOXB_09369	93.4	424
FPSE_00775	284																																				FGSG_01559	97.18	284	3e-167	583	FOXG_11149	57.1	303	3e-93	337	FOXB_09370	57.43	303
FPSE_00776	1496	ANID_01060T0	47.75	957	0	821	jgi|Botci1|15644|BC1T_02686	51.46	1197	0	1098	GLRG_06337T0	56.63	1471	0	1450	CH063_03457T0	62.19	1235	0	1436	jgi|CocheC4_1|59467|fgenesh1_pm.8_#_303	49.78	910	0	838	jgi|CocheC5_3|1033994|fgenesh1_pg.14_#_363	49.78	910	0	838	jgi|Cocsa1|101574|e_gw1.17.102.1	48.67	974	0	845	FGSG_01558	94.97	1512	0	2780	FOXG_11150	68.89	1527	0	1941	FOXB_09371	68.54	1548
FPSE_00777	591						jgi|Botci1|8970|BC1T_06364	32.97	367	4e-36	148	GLRG_10320T0	34.88	602	4e-88	321	CH063_09932T0	38.5	600	6e-103	370	jgi|CocheC4_1|57315|fgenesh1_pm.4_#_180	29.97	584	6e-49	191	jgi|CocheC5_3|1021551|fgenesh1_kg.8_#_203_#_2_1_CCBO_CCBP_CCBU_CCBW_EXTA_EXTB	29.97	584	6e-49	191	jgi|Cocsa1|123146|estExt_Genewise1.C_12_t10476	30.93	582	4e-46	181	FGSG_01557	96.29	593	0	1163	FOXG_11151	69.57	598	0	827	FOXB_09372	69.18	597
FPSE_00778	611																CH063_13926T0	44.94	336	2e-74	275																FGSG_01556	97.71	611	0	1241	FOXG_11152	79.38	611	0	1026	FOXB_09373	78.92	612
FPSE_00779	568	ANID_11891T0	37.59	564	2e-62	235	jgi|Botci1|12693|BC1T_02128	43.38	325	2e-44	176	GLRG_10296T0	61.03	585	4e-168	587	CH063_16040T0	53.21	218	2e-52	202	jgi|CocheC4_1|52892|estExt_Genemark1.C_230163	34.27	604	2e-49	192	jgi|CocheC5_3|1201358|estExt_fgenesh1_pg.C_3_t10261	34.27	604	2e-49	192	jgi|Cocsa1|34697|fgenesh1_kg.4_#_49_#_Locus1025v1rpkm102.66	35.05	602	8e-49	190	FGSG_01555	98.77	568	0	1144	FOXG_11153	88.64	572	0	909	FOXB_09374	88.99	572
FPSE_00780	803	ANID_01389T0	34.05	373	4e-41	165	jgi|Botci1|11118|BC1T_08512	50.4	371	3e-88	322	GLRG_07334T0	38.02	697	9e-91	330	CH063_07729T0	39.7	670	1e-97	353	jgi|CocheC4_1|183428|estExt_Genewise1Plus.C_1_t20398	35.71	280	8e-43	171	jgi|CocheC5_3|1190924|estExt_fgenesh1_pm.C_2_t10310	35.71	280	8e-43	171	jgi|Cocsa1|32126|fgenesh1_kg.1_#_384_#_Locus7476v1rpkm13.69	36.36	264	1e-42	170	FGSG_01554	97.27	806	0	1507	FOXG_11156	84.68	235	2e-113	405	FOXB_09375	72.75	833
FPSE_00781	1237	ANID_06200T0	54.42	1277	0	1303	jgi|Botci1|15057|BC1T_10737	66.12	1210	0	1572	GLRG_06950T0	74.54	1198	0	1813	CH063_03129T0	72.63	1257	0	1806	jgi|CocheC4_1|194971|estExt_Genewise1Plus.C_11_t10077	57.45	1262	0	1415	jgi|CocheC5_3|1227018|estExt_Genemark1.C_12_t20065	57.45	1262	0	1415	jgi|Cocsa1|190311|estExt_fgenesh1_pg.C_7_t10156	57.21	1262	0	1413	FGSG_01553	99.6	1237	0	2533	FOXG_11157	91.38	1242	0	2098	FOXB_09376	91.47	1242
FPSE_00782	202	ANID_01341T0	64.74	190	1e-70	261	jgi|Botci1|15215|BC1T_11122	59.32	59	1e-15	78.2	GLRG_08709T0	89.95	199	2e-105	377	CH063_03537T0	89.95	199	1e-105	377	jgi|CocheC4_1|75352|estExt_fgenesh1_pm.C_270072	65.33	199	4e-71	262	jgi|CocheC5_3|1162048|estExt_Genewise1Plus.C_1_t10099	65.33	199	4e-71	262	jgi|Cocsa1|38588|fgenesh1_kg.10_#_372_#_Locus1171v1rpkm90.42	65.33	199	4e-71	262	FGSG_01552	100	202	2e-117	416	FOXG_11158	95.54	202	6e-112	398	FOXB_09377	95.54	202
FPSE_00783	676	ANID_01399T0	34.07	182	2e-20	97.1	jgi|Botci1|15216|BC1T_11123	32.64	720	8e-62	233	GLRG_08708T0	42.71	590	5e-82	301	CH063_03538T0	37.55	727	4e-72	268	jgi|CocheC4_1|42324|gm1.7112_g	31.55	580	6e-43	171	jgi|CocheC5_3|1221131|estExt_Genemark1.C_1_t30289	31.55	580	7e-43	171	jgi|Cocsa1|99794|e_gw1.15.513.1	31.15	581	3e-43	172	FGSG_01551	97.34	676	0	1242	FOXG_11159	70.4	544	0	664	FOXB_09378	75.04	669
FPSE_00784	143	ANID_01398T0	49.64	137	2e-25	109	jgi|Botci1|15217|BC1T_11124	65.74	108	2e-33	136	GLRG_08707T0	69.7	132	8e-47	181	CH063_03539T0	68.35	139	1e-47	183	jgi|CocheC4_1|143931|e_gw1.19.827.1	59.12	137	3e-36	145	jgi|CocheC5_3|1151415|fgenesh1_pm.1_#_1301	59.12	137	3e-36	145	jgi|Cocsa1|164307|gm1.9123_g	58.39	137	2e-36	146	FGSG_01550	99.3	143	1e-75	276	FOXG_11160	92.91	127	7e-54	204	FOXB_09379	92.13	127
FPSE_00785	508						jgi|Botci1|15218|BC1T_11125	36.91	401	5e-41	164	GLRG_08706T0	38.91	532	3e-56	214	CH063_03540T0	39.66	527	1e-56	216	jgi|CocheC4_1|177886|estExt_Genewise1.C_270210	46.38	69	0.015	36.6	jgi|CocheC5_3|1162038|estExt_Genewise1Plus.C_1_t10089	46.38	69	0.016	36.6	jgi|Cocsa1|173159|fgenesh1_pm.10_#_426	33.1	420	4e-12	68.6	FGSG_15860	95.67	508	0	853	FOXG_11161	71.2	507	2e-165	578	FOXB_09380	71.01	507
FPSE_00786	453	ANID_04311T0	43.48	276	6e-31	130	jgi|Botci1|15267|BC1T_11174	60.28	214	3e-45	178	GLRG_08704T0	56.57	350	3e-75	278	CH063_14489T0	60.43	187	4e-49	191	jgi|CocheC4_1|63272|fgenesh1_pm.19_#_255	43.32	337	3e-41	165	jgi|CocheC5_3|1151275|fgenesh1_pm.1_#_1161	43.32	337	3e-41	165	jgi|Cocsa1|175125|fgenesh1_pm.15_#_139	41.52	342	6e-34	140	FGSG_01548	96.7	454	0	759	FOXG_11162	77.8	464	5e-171	596	FOXB_09381	77.59	464
FPSE_00787	726	ANID_04312T0	46.22	331	3e-54	209	jgi|Botci1|2232|BC1T_13331	55.36	336	4e-90	328	GLRG_08703T0	45.8	762	4e-132	468	CH063_10427T0	37.18	347	5e-38	155	jgi|CocheC4_1|63121|fgenesh1_pm.19_#_104	45.69	348	2e-52	202	jgi|CocheC5_3|1045750|gw1.1.885.1	45.69	348	2e-52	202	jgi|Cocsa1|249579|CE45020_9121	45.11	348	3e-52	202	FGSG_01547	100	257	2e-124	442	FOXG_11163	77.69	735	0	966	FOXB_09382	81.5	735
FPSE_00788	82																																				FGSG_01546	98.78	82	7e-42	164	FOXG_11164	47.17	106	6e-14	71.2
FPSE_00789	678	ANID_01363T0	70.83	672	0	998	jgi|Botci1|2234|BC1T_13333	58.42	671	0	773	GLRG_08702T0	77.33	688	0	1114	CH063_10296T0	76.31	688	0	1102	jgi|CocheC4_1|124182|e_gw1.1.986.1	60	680	0	852	jgi|CocheC5_3|1221248|estExt_Genemark1.C_2_t10056	60	680	0	852	jgi|Cocsa1|155952|gm1.768_g	59.85	680	0	849	FGSG_01545	97.77	539	0	1091	FOXG_11165	92.76	539	0	1038	FOXB_09383	93.51	678
FPSE_00790	421	ANID_01362T0	49.74	388	1e-75	279	jgi|Botci1|11105|BC1T_08499	45.7	442	6e-87	316	GLRG_08701T0	59.45	434	3e-112	400	CH063_02450T0	62.04	324	5e-90	327	jgi|CocheC4_1|123880|e_gw1.1.847.1	38.08	428	3e-54	207	jgi|CocheC5_3|1190840|estExt_fgenesh1_pm.C_2_t10205	38.08	428	3e-54	207	jgi|Cocsa1|131675|estExt_Genewise1Plus.C_1_t40201	37.33	434	1e-53	206	FGSG_15859	95	300	3e-144	507	FOXG_11167	84.09	421	4e-180	626	FOXB_09384	84.09	421
FPSE_00791	1015	ANID_04310T0	53.97	1045	0	1074	jgi|Botci1|11106|BC1T_08500	70.92	1018	0	1444	GLRG_08699T0	78.3	1014	0	1618	CH063_02451T0	78.45	1021	0	1633																FGSG_01544	98.91	1013	0	2033	FOXG_11168	93.98	1014	0	1934	FOXB_09385	94.16	994
FPSE_00792	240						jgi|Botci1|11107|BC1T_08501	38.84	242	3e-39	157	GLRG_08698T0	51.44	243	9e-45	175	CH063_02452T0	50.23	213	2e-37	150	jgi|CocheC4_1|73912|estExt_fgenesh1_pm.C_190099	26.99	226	3e-09	57.4	jgi|CocheC5_3|1200408|estExt_fgenesh1_pg.C_1_t30243	24.38	201	0.026	34.7	jgi|Cocsa1|175267|fgenesh1_pm.15_#_281	23.89	226	2e-08	54.7	FGSG_01543	99.17	240	1e-136	481	FOXG_11169	91.32	242	5e-104	372	FOXB_09386	92.08	240
FPSE_00793	216	ANID_04307T0	59.04	166	5e-47	182						GLRG_08697T0	63.78	185	2e-63	237	CH063_02453T0	57.23	173	3e-49	189	jgi|CocheC4_1|44269|gm1.9057_g	46.63	163	8e-34	139	jgi|CocheC5_3|1084779|e_gw1.1.2738.1	46.63	163	8e-34	139	jgi|Cocsa1|167621|fgenesh1_pm.2_#_454	50.31	161	1e-37	152	FGSG_01542	99.54	217	5e-123	435	FOXG_11170	92.35	183	2e-98	353	FOXB_09387	91.67	216
FPSE_00794	332	ANID_04308T0	51.16	301	2e-76	281	jgi|Botci1|11108|BC1T_08502	52.66	188	7e-51	196	GLRG_08696T0	74.18	306	3e-133	470	CH063_02454T0	72.61	157	3e-64	241	jgi|CocheC4_1|35132|fgenesh1_kg.57_#_12_#_3339_1_CCBO_CCBP_CCBU_CCBW_EXTA_EXTB	49.52	315	3e-72	267	jgi|CocheC5_3|1018503|fgenesh1_kg.1_#_127_#_3339_1_CCBO_CCBP_CCBU_CCBW_EXTA_EXTB	49.52	315	3e-72	267	jgi|Cocsa1|108997|estExt_Genewise1.C_2_t30452	50.32	314	8e-72	266	FGSG_01541	99.7	332	0	674	FOXG_11171	92.75	331	0	631	FOXB_09388	93.05	331
FPSE_00795	225	ANID_01364T0	53.2	203	7e-57	215	jgi|Botci1|11110|BC1T_08504	67.43	218	4e-76	279	GLRG_08112T0	66.36	214	2e-80	293	CH063_00414T0	67.42	221	2e-84	307	jgi|CocheC4_1|183200|estExt_Genewise1Plus.C_1_t20099	56.42	218	1e-61	231	jgi|CocheC5_3|1190846|estExt_fgenesh1_pm.C_2_t10211	56.42	218	2e-61	231	jgi|Cocsa1|212316|CE7757_3473	56.42	218	9e-62	231	FGSG_01540	97.2	214	3e-107	383	FOXG_11172	92.06	214	2e-104	374
FPSE_00796	1045	ANID_01391T0	27.54	305	2e-16	84	jgi|Botci1|11111|BC1T_08505	21.52	985	1e-32	137	GLRG_08111T0	32.97	731	4e-91	332	CH063_00413T0	31.99	744	6e-89	325																FGSG_01539	94.93	1045	0	1964	FOXG_11173	75.17	1047	0	1585	FOXB_09389	76.03	1047
FPSE_00797	257	ANID_01392T0	57.03	256	3e-79	290	jgi|Botci1|11112|BC1T_08506	66.14	251	1e-98	354	GLRG_08122T0	70.54	258	6e-108	385	CH063_02580T0	70.16	258	8e-108	385	jgi|CocheC4_1|67349|estExt_fgenesh1_pm.C_1_t10063	62.6	254	7e-83	302	jgi|CocheC5_3|1165513|estExt_Genewise1Plus.C_2_t10177	62.6	254	8e-83	302	jgi|Cocsa1|166766|fgenesh1_pm.1_#_797	62.2	254	3e-82	300	FGSG_01538	99.61	257	1e-151	530	FOXG_11174	94.16	257	2e-145	510	FOXB_09390	94.14	256
FPSE_00798	73	ANID_01361T0	64.29	56	1e-16	79.7	jgi|Botci1|11113|BC1T_08507	60	60	2e-16	79.3	GLRG_08109T0	73.33	75	6e-25	107	CH063_00412T0	75	72	1e-24	106	jgi|CocheC4_1|29245|fgenesh1_kg.1_#_82_#_10864_1_CCBO_CCBP_CCBU_CCBW_EXTA_EXTB	64.71	51	3e-15	75.1	jgi|CocheC5_3|1019256|fgenesh1_kg.2_#_82_#_10864_1_CCBO_CCBP_CCBU_CCBW_EXTA_EXTB	64.71	51	3e-15	75.1	jgi|Cocsa1|32422|fgenesh1_kg.1_#_680_#_Locus16827v1rpkm4.78	64.71	51	3e-15	75.1	FGSG_01537	100	73	4e-37	148
FPSE_00799	619	ANID_12347T0	42.96	419	4e-85	311	jgi|Botci1|11114|BC1T_08508	40.79	483	7e-100	360	GLRG_08108T0	50.08	633	4e-157	550	CH063_00411T0	50.31	642	7e-157	549	jgi|CocheC4_1|74021|estExt_fgenesh1_pm.C_190229	42.41	540	3e-113	404	jgi|CocheC5_3|1190481|estExt_fgenesh1_pm.C_1_t30181	42.41	540	3e-113	404	jgi|Cocsa1|193500|estExt_fgenesh1_pg.C_150163	42.83	544	4e-111	397	FGSG_01536	98.22	619	0	1256	FOXG_11175	62.74	628	0	674	FOXB_09391	83.81	624
FPSE_00800	741	ANID_05105T0	69.07	734	0	1108	jgi|Botci1|1409|BC1T_02981	68.51	740	0	1057	GLRG_08107T0	81.51	741	0	1288	CH063_14943T0	81.93	509	0	913	jgi|CocheC4_1|49234|estExt_Genemark1.C_80029	70.6	738	0	1105	jgi|CocheC5_3|1144810|estExt_Genewise1.C_14_t20117	70.6	738	0	1105	jgi|Cocsa1|259046|CE54487_13256	70.46	738	0	1103	FGSG_01535	99.33	741	0	1537	FOXG_11176	95.53	492	0	988	FOXB_09392	95.81	739
FPSE_00801	255	ANID_05106T0	66.4	250	1e-87	317	jgi|Botci1|1021|BC1T_12412	75.39	256	2e-108	386	GLRG_08106T0	82.64	265	5e-116	412						jgi|CocheC4_1|134076|e_gw1.8.1012.1	71.88	224	2e-89	324	jgi|CocheC5_3|1184351|estExt_Genewise1Plus.C_14_t20225	71.88	224	2e-89	324	jgi|Cocsa1|128099|estExt_Genewise1.C_17_t20200	69.26	231	3e-87	317	FGSG_01534	99.61	255	1e-151	530	FOXG_11177	93.73	255	3e-140	493	FOXB_09393	93.73	255
FPSE_00802	762	ANID_05107T0	43.29	767	1e-144	509	jgi|Botci1|1022|BC1T_12413	49.78	667	4e-175	610	GLRG_08105T0	64.58	768	0	936	CH063_07934T0	64.04	773	0	958	jgi|CocheC4_1|49284|estExt_Genemark1.C_80083	44.7	783	3e-166	581	jgi|CocheC5_3|1197498|estExt_fgenesh1_pm.C_140189	44.7	783	3e-166	581	jgi|Cocsa1|153147|estExt_Genewise1Plus.C_17_t20197	44.44	783	1e-164	576	FGSG_01533	99.48	762	0	1555	FOXG_11178	91.28	768	0	1368	FOXB_09394	91.28	768
FPSE_00803	490																																				FGSG_01532	90.12	496	0	825	FOXG_11180	38.43	510	7e-48	187	FOXB_09396	37.88	520
FPSE_00804	383	ANID_07055T0	67.73	375	2e-157	551						GLRG_02084T0	72.25	364	5e-160	559	CH063_09104T0	68.41	364	2e-154	540	jgi|CocheC4_1|133702|e_gw1.7.1211.1	56.4	383	8e-131	462	jgi|CocheC5_3|1192722|estExt_fgenesh1_pm.C_5_t10172	56.4	383	8e-131	462	jgi|Cocsa1|268209|CE63650_725	55.79	380	2e-129	457	FGSG_01531	99.74	383	0	787	FOXG_11181	93.21	383	0	748	FOXB_09397	93.21	383
FPSE_00805	1255	ANID_01607T0	43.85	919	0	738	jgi|Botci1|772|BC1T_12475	48.19	1158	0	1030	GLRG_00541T0	58.9	1287	0	1405	CH063_13481T0	60.12	815	0	945	jgi|CocheC4_1|171631|estExt_Genewise1.C_15_t10301	44.71	1324	0	1009	jgi|CocheC5_3|1185428|estExt_Genewise1Plus.C_15_t10487	44.71	1324	0	1009	jgi|Cocsa1|175602|fgenesh1_pm.16_#_248	44.18	1324	0	1017	FGSG_01530	97.14	1260	0	2490	FOXG_11183	79.19	836	0	1346	FOXB_09398	82.28	1270
FPSE_00806	214																																				FGSG_01529	90.91	176	4e-93	336
FPSE_00807	113	ANID_00417T0	87.14	70	5e-30	124	jgi|Botci1|770|BC1T_12473	85.84	113	1e-32	132	GLRG_00542T0	91.23	114	3e-30	125	CH063_11692T0	92.92	113	9e-26	110																FGSG_01528	100	113	3e-58	218	FOXG_11185	100	113	3e-58	218	FOXB_09401	100	113
FPSE_00808	486	ANID_10077T0	88.65	185	3e-102	368						GLRG_00543T0	63.6	511	5e-154	540	CH063_08137T0	62.91	523	2e-156	547											jgi|Cocsa1|333068|CE128509_6717	49.71	515	3e-114	407	FGSG_01527	99.79	486	0	991	FOXG_11186	88.8	491	0	832	FOXB_09402	88.59	491
FPSE_00809	810	ANID_10078T0	69.24	816	0	1142	jgi|Botci1|766|BC1T_12469	76.95	807	0	1267	GLRG_00546T0	86	807	0	1375	CH063_12036T0	87.1	713	0	1231	jgi|CocheC4_1|172030|estExt_Genewise1.C_15_t20305	72.58	817	0	1204	jgi|CocheC5_3|31958|CocheC5_1.estExt_fgenesh1_pg.C_170005	72.58	817	0	1204	jgi|Cocsa1|126874|estExt_Genewise1.C_16_t10202	72.09	817	0	1192	FGSG_01526	99.63	810	0	1650	FOXG_11187	96.05	810	0	1565	FOXB_09403	96.3	810
FPSE_00810	346											GLRG_00547T0	32.66	346	4e-29	124	CH063_11473T0	42.93	205	2e-29	125	jgi|CocheC4_1|198424|estExt_Genewise1Plus.C_15_t10081	31.79	195	1e-14	76.3	jgi|CocheC5_3|1146233|estExt_Genewise1.C_15_t20197	31.79	195	1e-14	76.3	jgi|Cocsa1|127458|estExt_Genewise1.C_16_t20340	27.65	293	8e-15	76.6	FGSG_01525	96.76	339	0	645	FOXG_11188	68.5	346	2e-131	464	FOXB_09404	68.79	346
FPSE_00811	309
FPSE_00812	103
FPSE_00813	121						jgi|Botci1|14221|BC1T_10645	60.71	56	8e-13	67.4	GLRG_08264T0	63.64	66	7e-18	84.3						jgi|CocheC4_1|38620|gm1.3408_g	62.65	83	2e-25	109	jgi|CocheC5_3|1171426|estExt_Genewise1Plus.C_5_t30107	62.65	83	2e-25	109	jgi|Cocsa1|156678|gm1.1494_g	62.65	83	2e-25	109	FGSG_09827	98.88	89	9e-47	180	FOXG_08226	68.54	89	4e-26	112	FOXB_00101	94.39	107
FPSE_00814	435						jgi|Botci1|14220|BC1T_10644	54.29	210	1e-63	239	GLRG_08266T0	38.93	244	1e-46	182						jgi|CocheC4_1|133280|e_gw1.7.831.1	57.14	203	1e-73	272	jgi|CocheC5_3|1202458|estExt_fgenesh1_pg.C_5_t10321	57.14	203	1e-73	272	jgi|Cocsa1|349630|MIX9049_93_91	58.13	203	5e-74	273	FGSG_09826	98.09	367	0	755	FOXG_08227	82.75	429	0	718	FOXB_00102	84.8	408
FPSE_00815	120																																				FGSG_09825	90	120	2e-43	169	FOXG_08228	85.12	121	4e-39	155	FOXB_00104	85.12	121
FPSE_00816	359	ANID_09195T0	54	350	9e-109	389																															FGSG_09824	97.49	359	0	729	FOXG_08229	79.44	355	6e-174	605	FOXB_00105	79.44	355
FPSE_00817	542						jgi|Botci1|2043|BC1T_03097	47.99	548	5e-141	496	GLRG_07983T0	64.15	530	0	710	CH063_01724T0	63.08	558	0	723																FGSG_13655	96.31	542	0	1096	FOXG_08230	84.33	536	0	946	FOXB_00106	84.89	536
FPSE_00818	301											GLRG_05709T0	49.51	206	4e-55	210	CH063_05116T0	53.65	192	7e-58	219	jgi|CocheC4_1|61096|fgenesh1_pm.12_#_355	38.1	294	9e-49	189	jgi|CocheC5_3|1108288|e_gw1.11.57.1	38.44	294	4e-49	190	jgi|Cocsa1|202165|estExt_fgenesh1_pm.C_130032	35.74	305	5e-44	173	FGSG_13654	80.26	233	6e-92	333	FOXG_08231	56.28	231	6e-56	213	FOXB_00107	62.38	311
FPSE_00819	607											GLRG_03931T0	35.44	663	4e-105	377	CH063_01552T0	41.94	217	2e-43	173																FGSG_13652	92.23	206	4e-107	384	FOXG_08233	60.68	206	6e-64	241	FOXB_00108	57.84	619
FPSE_00820	332	ANID_08472T0	54.55	319	4e-93	337						GLRG_07539T0	39.94	348	1e-59	225	CH063_07441T0	64.85	330	1e-124	441																FGSG_09821	95.89	316	2e-180	627	FOXG_08235	85.37	335	2e-169	590	FOXB_03024	83.78	339
FPSE_00821	219	ANID_04081T0	51.74	201	4e-56	213	jgi|Botci1|15451|BC1T_11718	56.25	208	7e-65	241	GLRG_05893T0	71.88	192	3e-79	290	CH063_11407T0	71.43	161	4e-66	246	jgi|CocheC4_1|92910|gw1.26.92.1	56.99	193	2e-61	230	jgi|CocheC5_3|1076640|gw1.4.1766.1	56.99	193	2e-61	230	jgi|Cocsa1|41333|fgenesh1_kg.18_#_1_#_Locus6010v1rpkm17.78	55.73	192	2e-59	224	FGSG_09820	97.72	219	2e-127	449	FOXG_08236	82.35	221	1e-108	388	FOXB_03025	78.73	221
FPSE_00822	413	ANID_09133T0	50.13	375	5e-105	376											CH063_04118T0	65	240	8e-88	319	jgi|CocheC4_1|142783|e_gw1.17.50.1	49.46	370	1e-95	345	jgi|CocheC5_3|1227213|estExt_Genemark1.C_13_t10209	49.46	370	1e-95	345	jgi|Cocsa1|160012|gm1.4828_g	50	366	4e-95	343	FGSG_09819	94.92	413	0	766	FOXG_08237	79.74	306	5e-145	509	FOXB_03026	77.97	413
FPSE_00823	781	ANID_00502T0	56.92	766	0	868	jgi|Botci1|12317|BC1T_08698	61.71	773	0	958	GLRG_05892T0	68.66	785	0	1096	CH063_04119T0	69.59	776	0	1103	jgi|CocheC4_1|77158|estExt_fgenesh1_pg.C_1_t10075	55.19	799	0	853	jgi|CocheC5_3|1126167|estExt_Genewise1.C_2_t10232	55.19	799	0	853	jgi|Cocsa1|166747|fgenesh1_pm.1_#_778	61.65	665	0	835	FGSG_09818	99.23	781	0	1610	FOXG_08238	87.88	784	0	1437	FOXB_03027	88.01	784
FPSE_00824	174	ANID_00559T0	52.29	153	2e-43	170	jgi|Botci1|12313|BC1T_08694	54.6	174	1e-44	174	GLRG_05891T0	59.77	174	1e-58	220	CH063_04120T0	58.62	174	1e-54	207	jgi|CocheC4_1|123987|e_gw1.1.993.1	48.75	160	4e-41	162	jgi|CocheC5_3|1166248|estExt_Genewise1Plus.C_2_t30031	48.75	160	4e-41	162	jgi|Cocsa1|177272|estExt_Genemark1.C_1_t20029	48.75	160	4e-41	162	FGSG_09817	98.85	174	1e-96	347	FOXG_08239	90.8	174	5e-83	301	FOXB_03028	90.8	174
FPSE_00825	679	ANID_00560T0	43.96	671	1e-144	509	jgi|Botci1|12314|BC1T_08695	56.85	686	0	754	GLRG_05890T0	69.78	685	0	942	CH063_04121T0	69.19	594	0	811	jgi|CocheC4_1|156542|estExt_Genewise1.C_1_t30055	42.29	700	3e-138	488	jgi|CocheC5_3|1126858|estExt_Genewise1.C_2_t30040	42.29	700	3e-138	488	jgi|Cocsa1|177271|estExt_Genemark1.C_1_t20028	41.97	710	1e-140	495	FGSG_09816	99.56	679	0	1396	FOXG_08240	92.05	679	0	1246	FOXB_03029	91.9	679
FPSE_00826	324	ANID_06391T0	92.55	322	0	630	jgi|Botci1|12315|BC1T_08696	94.17	326	0	641	GLRG_05889T0	96.3	324	0	657	CH063_06257T0	96.3	324	0	657	jgi|CocheC4_1|29216|fgenesh1_kg.1_#_53_#_2430_2_CCBO_CCBP_CCBU_CCBW_EXTA_EXTB	94.46	325	0	644	jgi|CocheC5_3|1221262|estExt_Genemark1.C_2_t10072	94.46	325	0	644	jgi|Cocsa1|32455|fgenesh1_kg.1_#_713_#_Locus1021v1rpkm102.76	94.77	325	0	645	FGSG_09815	99.69	324	0	678	FOXG_08241	99.69	324	0	678	FOXB_03030	99.68	317
FPSE_00827	347	ANID_08601T0	47.47	316	4e-81	296	jgi|Botci1|14943|BC1T_10835	44.1	288	3e-70	260	GLRG_05888T0	39.88	321	6e-66	246	CH063_06258T0	43.38	302	2e-64	241	jgi|CocheC4_1|183736|estExt_Genewise1Plus.C_1_t30243	37.86	346	1e-64	242	jgi|CocheC5_3|1166430|estExt_Genewise1Plus.C_2_t30227	37.86	346	1e-64	242	jgi|Cocsa1|177327|estExt_Genemark1.C_1_t20092	39.36	343	4e-66	247	FGSG_09814	94.54	348	0	670	FOXG_08242	81.27	347	3e-171	596	FOXB_03031	81.84	347
FPSE_00828	366	ANID_01107T0	38.71	31	2.7	28.5	jgi|Botci1|185|BC1T_00186	24.7	166	0.012	36.2																										FGSG_09813	77.03	344	2e-147	517	FOXG_08243	38.27	196	1e-29	126	FOXB_03032	35	240
FPSE_00829	373																																				FGSG_17278	97.05	373	0	745	FOXG_08244	77.07	375	2e-173	603	FOXB_03033	80.27	375
FPSE_00830	593	ANID_02318T0	48.34	542	6e-128	453	jgi|Botci1|10296|BC1T_07438	50.42	591	7e-132	466	GLRG_05886T0	61.78	573	0	634	CH063_02587T0	64.58	415	4e-132	467	jgi|CocheC4_1|128626|e_gw1.4.1153.1	49.28	552	4e-138	487	jgi|CocheC5_3|1135812|estExt_Genewise1.C_8_t10436	49.28	552	3e-138	487	jgi|Cocsa1|96362|e_gw1.12.938.1	49.64	552	2e-139	492	FGSG_17277	98.82	593	0	1196	FOXG_08245	81.4	602	0	892	FOXB_03034	81.67	600
FPSE_00831	358	ANID_07492T0	57.91	316	8e-106	379	jgi|Botci1|5259|BC1T_15650	63.64	231	8e-87	315	GLRG_07213T0	74.91	279	4e-122	433	CH063_02439T0	76.13	310	2e-142	500	jgi|CocheC4_1|182767|estExt_Genewise1Plus.C_1_t10103	58.25	309	1e-105	378	jgi|CocheC5_3|1200502|estExt_fgenesh1_pg.C_2_t10035	58.25	309	1e-105	378	jgi|Cocsa1|22003|fgenesh1_pg.1_#_768	58.58	309	9e-106	379	FGSG_09810	93.88	327	0	639	FOXG_08246	90.08	121	7e-62	233	FOXB_04721	92.24	232
FPSE_00832	118	ANID_10271T0	48.15	54	3e-11	62	jgi|Botci1|5258|BC1T_15649	30.12	83	8e-05	40.8	GLRG_07214T0	78.57	42	4e-14	72	CH063_02440T0	47.37	95	1e-15	77	jgi|CocheC4_1|124134|e_gw1.1.411.1	38.95	95	3e-11	62.4	jgi|CocheC5_3|1089129|e_gw1.2.996.1	38.95	95	3e-11	62.4	jgi|Cocsa1|21746|fgenesh1_pg.1_#_511	64.44	45	6e-11	61.2	FGSG_09809	96.23	106	3e-56	211	FOXG_08247	72.9	107	9e-41	160	FOXB_04720	87.72	57
FPSE_00833	519	ANID_02180T0	37.26	569	4e-97	350	jgi|Botci1|5257|BC1T_15648	40.57	525	5e-95	343	GLRG_07215T0	54.02	535	9e-157	549	CH063_14034T0	54.03	472	6e-133	469	jgi|CocheC4_1|67615|estExt_fgenesh1_pm.C_1_t10388	39.18	513	2e-92	335	jgi|CocheC5_3|1221497|estExt_Genemark1.C_2_t10351	39.18	513	2e-92	335	jgi|Cocsa1|32247|fgenesh1_kg.1_#_505_#_Locus4367v1rpkm25.11	38.6	513	4e-93	337	FGSG_17276	98.65	519	0	1052	FOXG_08248	84.87	337	3e-164	574	FOXB_04719	78.38	518
FPSE_00834	644	ANID_00201T0	47.66	470	2e-118	421	jgi|Botci1|15049|BC1T_11531	50.41	605	3e-165	577	GLRG_05829T0	60.41	634	0	768	CH063_10092T0	67.4	365	3e-148	521	jgi|CocheC4_1|46067|estExt_Genemark1.C_1_t10016	46.14	583	6e-138	486	jgi|CocheC5_3|1221211|estExt_Genemark1.C_2_t10017	46.14	583	6e-138	486	jgi|Cocsa1|32511|fgenesh1_kg.1_#_769_#_Locus8554v1rpkm11.70	45.63	583	7e-137	483	FGSG_13650	98.91	644	0	1288	FOXG_08249	88.89	189	1e-91	333	FOXB_04718	82.71	613
FPSE_00835	778	ANID_10944T0	63.82	796	0	962	jgi|Botci1|5256|BC1T_15647	64.8	787	0	993	GLRG_05830T0	74.39	777	0	1167	CH063_10094T0	73.56	779	0	1121	jgi|CocheC4_1|129348|e_gw1.4.1489.1	56.09	788	0	786	jgi|CocheC5_3|1203851|estExt_fgenesh1_pg.C_80322	56.09	788	0	786	jgi|Cocsa1|39208|fgenesh1_kg.12_#_192_#_Locus5336v1rpkm20.46	56.58	790	0	807	FGSG_09807	99.36	778	0	1568	FOXG_08250	90.76	779	0	1415	FOXB_04717	90.89	779
FPSE_00836	581											GLRG_05831T0	55.81	577	1e-174	608	CH063_13741T0	55.05	327	4e-104	374	jgi|CocheC4_1|180221|estExt_Genewise1.C_380012	42.62	549	3e-127	451	jgi|CocheC5_3|1148420|estExt_Genewise1.C_19_t20349	42.62	549	3e-127	451	jgi|Cocsa1|200080|estExt_fgenesh1_pm.C_8_t10143	41.71	549	9e-128	452	FGSG_09806	96.73	581	0	1118	FOXG_06597	63.15	540	0	691	FOXB_04716	80.66	579
FPSE_00837	189	ANID_06189T0	48.54	171	9e-39	154	jgi|Botci1|896|BC1T_12599	47.83	115	5e-20	92.8	GLRG_05837T0	57.75	187	5e-62	232	CH063_05177T0	57.14	196	2e-60	226	jgi|CocheC4_1|42817|gm1.7605_g	42.29	175	1e-33	138	jgi|CocheC5_3|1111548|e_gw1.13.1882.1	42.29	175	1e-33	138	jgi|Cocsa1|36151|fgenesh1_kg.6_#_169_#_Locus4910v1rpkm22.28	45.09	173	3e-34	139	FGSG_09805	96.3	189	7e-98	351	FOXG_08253	82.01	189	2e-84	306	FOXB_04715	82.54	189
FPSE_00838	529	ANID_01423T0	50.94	477	3e-121	431	jgi|Botci1|2419|BC1T_13768	57.83	434	4e-140	493	GLRG_06101T0	61.09	532	5e-178	619	CH063_04109T0	62.41	532	1e-175	612	jgi|CocheC4_1|196446|estExt_Genewise1Plus.C_12_t20331	52.51	518	3e-148	520	jgi|CocheC5_3|1140847|estExt_Genewise1.C_11_t10243	52.51	518	3e-148	520	jgi|Cocsa1|97810|e_gw1.13.1302.1	52.23	515	1e-146	515	FGSG_09804	96.79	529	0	1045	FOXG_08254	74.76	309	4e-133	470	FOXB_04714	80.79	531
FPSE_00839	413	ANID_05438T0	50.39	383	3e-98	353	jgi|Botci1|904|BC1T_12607	49.53	424	2e-103	370	GLRG_06100T0	59.38	128	4e-42	167						jgi|CocheC4_1|41135|gm1.5923_g	45.43	405	5e-93	337	jgi|CocheC5_3|1124385|estExt_Genewise1.C_1_t50325	45.43	405	5e-93	337	jgi|Cocsa1|35112|fgenesh1_kg.4_#_464_#_Locus5694v1rpkm18.98	45.68	405	1e-94	342	FGSG_09803	98.79	413	0	837	FOXG_08255	90.31	413	0	776	FOXB_04713	91.04	413
FPSE_00840	476	ANID_05405T0	48.25	257	2e-61	231	jgi|Botci1|905|BC1T_12608	39.51	367	3e-60	228	GLRG_06099T0	45.88	449	2e-92	335	CH063_12582T0	70.55	146	1e-59	226	jgi|CocheC4_1|133706|e_gw1.7.209.1	42.91	261	1e-51	199	jgi|CocheC5_3|1170824|estExt_Genewise1Plus.C_5_t10353	42.91	261	1e-51	199	jgi|Cocsa1|349248|MIX8667_102_69	43.68	261	1e-53	206	FGSG_09802	97.27	476	0	939	FOXG_08256	63.4	347	1e-121	432	FOXB_04712	58.73	424
FPSE_00841	1652	ANID_05406T0	56.59	1251	0	1380	jgi|Botci1|908|BC1T_12611	59.19	1676	0	1889	GLRG_06057T0	71.98	1381	0	2025	CH063_03188T0	72.61	1373	0	2011	jgi|CocheC4_1|165100|estExt_Genewise1.C_7_t20459	51.77	1495	0	1427	jgi|CocheC5_3|1192655|estExt_fgenesh1_pm.C_5_t10094	51.77	1495	0	1427	jgi|Cocsa1|80849|e_gw1.2.640.1	59.65	1192	0	1472	FGSG_09801	99.15	1652	0	3096	FOXG_08257	86.09	1632	0	2809	FOXB_04711	85.65	1673
FPSE_00842	349	ANID_00120T0	44.13	358	3e-79	290	jgi|Botci1|13595|BC1T_10105	42.06	359	1e-68	255	GLRG_08365T0	51.24	363	8e-94	339	CH063_02620T0	51.79	363	1e-97	351	jgi|CocheC4_1|155831|estExt_Genewise1.C_1_t10192	44.85	359	1e-82	302	jgi|CocheC5_3|1126138|estExt_Genewise1.C_2_t10197	44.85	359	1e-82	302	jgi|Cocsa1|186617|estExt_fgenesh1_pg.C_1_t20241	44.29	359	2e-81	298	FGSG_09800	98.85	349	0	699	FOXG_08258	87.97	349	0	630	FOXB_04710	88.25	349
FPSE_00843	899	ANID_00572T0	31.94	144	7e-17	85.1	jgi|Botci1|13599|BC1T_10109	29.38	422	1e-46	184	GLRG_08366T0	41.41	780	9e-148	520	CH063_02271T0	40.27	750	3e-144	508																FGSG_09799	94.89	900	0	1756	FOXG_08259	58.22	572	0	653	FOXB_04709	56.13	775
FPSE_00844	1166	ANID_00566T0	45.71	1026	0	784	jgi|Botci1|10318|BC1T_07460	46.01	602	2e-122	436	GLRG_08368T0	62.06	1186	0	1274	CH063_02273T0	60.75	1167	0	1236	jgi|CocheC4_1|183597|estExt_Genewise1Plus.C_1_t30090	47.37	1047	0	837	jgi|CocheC5_3|1166292|estExt_Genewise1Plus.C_2_t30075	47.37	1047	0	837	jgi|Cocsa1|106209|estExt_Genewise1.C_1_t30472	46.62	1066	0	833	FGSG_17275	99.14	1166	0	2253	FOXG_08260	75.64	1178	0	1654	FOXB_04708	84.52	1176
FPSE_00845	1037	ANID_05407T0	47.32	839	0	661	jgi|Botci1|910|BC1T_12613	53.76	984	0	935	GLRG_06059T0	63.56	900	0	1081	CH063_13895T0	60.15	778	0	854	jgi|CocheC4_1|173767|estExt_Genewise1.C_19_t10169	47.98	792	0	670	jgi|CocheC5_3|1084105|e_gw1.1.2790.1	47.98	792	0	670	jgi|Cocsa1|100148|e_gw1.15.720.1	47.85	792	0	667	FGSG_17274	98.55	1037	0	2095	FOXG_08262	87.12	365	9e-180	627	FOXB_04707	80.49	1030
FPSE_00846	357	ANID_05404T0	41.24	291	2e-68	254	jgi|Botci1|15629|BC1T_02671	51.82	303	3e-84	307	GLRG_06058T0	69.93	276	1e-118	421	CH063_03189T0	60.78	357	7e-115	409	jgi|CocheC4_1|133372|e_gw1.7.1206.1	45.23	283	1e-69	258	jgi|CocheC5_3|1095535|e_gw1.5.2651.1	45.23	283	1e-69	258	jgi|Cocsa1|22546|fgenesh1_pg.2_#_157	44.88	283	1e-68	255	FGSG_09796	98.88	357	0	717	FOXG_08264	89.63	135	3e-67	251	FOXB_04706	84.97	366
FPSE_00847	1143	ANID_06334T0	60.05	1199	0	1354	jgi|Botci1|2660|BC1T_03471	76.67	420	0	670	GLRG_08315T0	76.82	1156	0	1741	CH063_04819T0	76.38	1156	0	1720	jgi|CocheC4_1|202590|estExt_Genewise1Plus.C_22_t10078	60.32	1139	0	1253	jgi|CocheC5_3|1186909|estExt_Genewise1Plus.C_18_t10242	60.32	1139	0	1253	jgi|Cocsa1|342480|MIX1899_3767_96	59.85	1173	0	1286	FGSG_09795	98.86	1144	0	2133	FOXG_08265	93.03	1147	0	2069	FOXB_04705	93.03	1147
FPSE_00848	76																																				FGSG_15560	93.42	76	4e-36	144						FOXB_04704	68.42	76
FPSE_00849	375	ANID_01026T0	61.21	116	5e-32	134	jgi|Botci1|11629|BC1T_08645	43.65	378	4e-65	244	GLRG_02740T0	61.33	406	3e-122	434	CH063_01419T0	61.37	409	5e-122	433	jgi|CocheC4_1|74626|estExt_fgenesh1_pm.C_220116	41.49	417	5e-55	210	jgi|CocheC5_3|1198529|estExt_fgenesh1_pm.C_180132	41.49	417	5e-55	210	jgi|Cocsa1|38319|fgenesh1_kg.10_#_103_#_Locus6235v1rpkm17.07	41.2	415	5e-56	214	FGSG_09794	98.4	375	0	761	FOXG_08266	87.3	378	0	674	FOXB_04703	87.3	378
FPSE_00850	973	ANID_01005T0	31.29	847	4e-106	381	jgi|Botci1|4366|BC1T_14983	51.55	388	7e-111	397	GLRG_02741T0	48.37	980	0	869	CH063_01421T0	50.74	810	0	790	jgi|CocheC4_1|175795|estExt_Genewise1.C_22_t10282	32.37	896	2e-113	406	jgi|CocheC5_3|1187087|estExt_Genewise1Plus.C_18_t10451	32.37	896	2e-113	406	jgi|Cocsa1|93726|e_gw1.10.192.1	32.7	896	8e-115	410	FGSG_17273	95.17	973	0	1887	FOXG_08267	79.57	974	0	1583	FOXB_04702	79.88	974
FPSE_00851	294	ANID_01004T0	46.61	118	7e-29	123	jgi|Botci1|4364|BC1T_14981	44.78	268	4e-50	193	GLRG_02742T0	56.5	246	3e-66	247	CH063_01424T0	54.98	251	4e-68	253	jgi|CocheC4_1|146638|e_gw1.22.407.1	42.4	125	3e-21	97.8	jgi|CocheC5_3|1116948|e_gw1.18.593.1	42.4	125	3e-21	97.8						FGSG_09792	99.66	294	1e-170	593	FOXG_08268	86.73	294	2e-125	444	FOXB_04701	86.73	294
FPSE_00852	546	ANID_06706T0	30	350	6e-37	150	jgi|Botci1|1423|BC1T_02995	42.12	330	7e-60	227	GLRG_02743T0	43.11	559	3e-109	391	CH063_08673T0	42.83	530	8e-99	356	jgi|CocheC4_1|85271|estExt_fgenesh1_pg.C_450026	33.53	173	1e-15	80.5	jgi|CocheC5_3|1171775|estExt_Genewise1Plus.C_5_t40213	33.53	173	1e-15	80.5	jgi|Cocsa1|191793|estExt_fgenesh1_pg.C_100279	33.51	194	4e-16	82	FGSG_09791	97.43	544	0	1066	FOXG_08269	72.71	546	0	731	FOXB_04700	72.71	546
FPSE_00853	655	ANID_06707T0	52.8	661	0	680	jgi|Botci1|1424|BC1T_02996	57.04	533	0	629	GLRG_02744T0	65.18	537	0	731	CH063_08675T0	64.3	619	0	816	jgi|CocheC4_1|181405|estExt_Genewise1.C_450074	56.38	619	0	702	jgi|CocheC5_3|1223376|estExt_Genemark1.C_5_t10476	56.38	619	0	702	jgi|Cocsa1|94329|e_gw1.10.387.1	56.27	622	0	702	FGSG_09790	98.48	657	0	1324	FOXG_08270	84.76	656	0	1162	FOXB_04699	81.48	610
FPSE_00854	572																															jgi|Cocsa1|173593|fgenesh1_pm.11_#_410	32.47	77	0.05	35.4	FGSG_17272	89.69	572	0	1058	FOXG_08271	35.95	523	2e-86	315
FPSE_00855	260	ANID_12358T0	41.34	179	4e-29	123	jgi|Botci1|887|BC1T_12590	46.58	161	3e-37	150	GLRG_02750T0	45.15	237	3e-53	204	CH063_10333T0	48.78	205	1e-53	204	jgi|CocheC4_1|34640|fgenesh1_kg.37_#_32_#_4703_1_CCBO_CCBP_CCBU_CCBW_EXTA_EXTB	42.13	178	3e-36	147	jgi|CocheC5_3|1020659|fgenesh1_kg.5_#_252_#_4703_1_CCBO_CCBP_CCBU_CCBW_EXTA_EXTB	42.13	178	3e-36	147	jgi|Cocsa1|38445|fgenesh1_kg.10_#_229_#_Locus6591v1rpkm15.93	42.7	178	2e-36	147	FGSG_09788	96.92	260	1e-147	517	FOXG_08272	73.26	258	1e-109	391	FOXB_04698	73.26	258
FPSE_00856	2601	ANID_00594T0	51.71	2539	0	2508	jgi|Botci1|2176|BC1T_03230	64.54	1441	0	1886	GLRG_05735T0	74.05	2397	0	3576	CH063_06410T0	77.39	1641	0	2613	jgi|CocheC4_1|135694|e_gw1.9.104.1	51.95	2539	0	2494	jgi|CocheC5_3|1228248|estExt_Genemark1.C_170052	51.95	2539	0	2494	jgi|Cocsa1|106976|estExt_Genewise1.C_1_t50399	52.83	2383	0	2448	FGSG_09787	97.53	2555	0	5075	FOXG_08273	93.12	2557	0	4895	FOXB_04697	91.9	2557
FPSE_00857	692	ANID_00595T0	69.11	696	0	1008	jgi|Botci1|2172|BC1T_03226	74.78	690	0	1113	GLRG_05734T0	79.77	692	0	1187	CH063_04518T0	81.36	692	0	1197	jgi|CocheC4_1|166224|estExt_Genewise1.C_9_t10082	66.81	696	0	990	jgi|CocheC5_3|1186053|estExt_Genewise1Plus.C_17_t10162	66.81	696	0	990	jgi|Cocsa1|32554|fgenesh1_kg.1_#_812_#_Locus736v1rpkm141.84	66.52	696	0	987	FGSG_09786	99.57	692	0	1433	FOXG_08274	94.51	692	0	1385	FOXB_04696	94.19	689
FPSE_00858	536	ANID_00592T0	38.43	229	2e-32	136	jgi|Botci1|2170|BC1T_03224	58.14	442	5e-131	463	GLRG_05733T0	57.03	526	9e-153	535	CH063_04517T0	57.79	353	4e-96	347	jgi|CocheC4_1|135304|e_gw1.9.284.1	34.54	414	4e-36	148	jgi|CocheC5_3|1116099|e_gw1.17.674.1	34.54	414	4e-36	148	jgi|Cocsa1|195632|estExt_fgenesh1_pm.C_1_t20376	41.28	218	1e-35	146	FGSG_17271	98.13	536	0	1086	FOXG_08275	76.56	546	0	837	FOXB_04695	76.74	546
FPSE_00859	407	ANID_00124T0	65.97	382	1e-146	514	jgi|Botci1|2169|BC1T_03223	72.73	341	3e-148	520	GLRG_05732T0	77.14	350	6e-162	565	CH063_09058T0	78.57	350	5e-164	572	jgi|CocheC4_1|135351|e_gw1.9.326.1	66.28	341	7e-138	486	jgi|CocheC5_3|1228251|estExt_Genemark1.C_170057	66.28	341	7e-138	486	jgi|Cocsa1|132220|estExt_Genewise1Plus.C_1_t50381	60.53	413	9e-143	502	FGSG_09784	95.82	407	0	736	FOXG_08276	84.68	385	0	664	FOXB_04694	82.49	297
FPSE_00860	898	ANID_10020T0	69.21	906	0	1313	jgi|Botci1|2168|BC1T_03222	76.54	908	0	1457	GLRG_05731T0	83.96	898	0	1539	CH063_13315T0	82.22	793	0	1320	jgi|CocheC4_1|80442|estExt_fgenesh1_pg.C_90029	67.78	897	0	1289	jgi|CocheC5_3|1116568|e_gw1.17.481.1	67.78	897	0	1289	jgi|Cocsa1|106981|estExt_Genewise1.C_1_t50404	67.78	897	0	1288	FGSG_09783	99.67	898	0	1848	FOXG_08277	92.98	898	0	1684	FOXB_04693	92.98	898
FPSE_00861	1060	ANID_07188T0	40.42	814	6e-172	600	jgi|Botci1|13842|BC1T_02356	70.04	484	0	733	GLRG_06095T0	72.94	924	0	1392	CH063_13535T0	65.25	636	0	799	jgi|CocheC4_1|72239|estExt_fgenesh1_pm.C_120234	58.56	999	0	1155	jgi|CocheC5_3|1141026|estExt_Genewise1.C_11_t10430	61.36	924	0	1148	jgi|Cocsa1|202262|estExt_fgenesh1_pm.C_130146	63.97	877	0	1157	FGSG_09782	98.02	1060	0	2133	FOXG_08278	85.52	739	0	1238	FOXB_04692	88.02	1077
FPSE_00862	253	ANID_11902T0	40	240	1e-44	174	jgi|Botci1|10117|BC1T_07282	51.63	246	9e-59	222	GLRG_08302T0	54.66	236	4e-76	280	CH063_02958T0	54.24	236	7e-74	272	jgi|CocheC4_1|83210|estExt_fgenesh1_pg.C_210027	39.75	244	4e-40	160	jgi|CocheC5_3|1197311|estExt_fgenesh1_pm.C_13_t20028	39.75	244	4e-40	160	jgi|Cocsa1|313785|CE109226_8260	38.89	252	1e-39	158	FGSG_17270	99.21	253	1e-147	517	FOXG_08279	87.75	253	8e-133	468	FOXB_04691	87.75	253
FPSE_00863	971	ANID_06734T0	51.42	988	0	1003	jgi|Botci1|10115|BC1T_07280	55.21	969	0	1078	GLRG_08300T0	75.39	971	0	1579	CH063_06904T0	75.59	971	0	1585	jgi|CocheC4_1|174979|estExt_Genewise1.C_21_t10082	52.05	953	0	1025	jgi|CocheC5_3|1197313|estExt_fgenesh1_pm.C_13_t20030	52.25	976	0	1021	jgi|Cocsa1|88273|e_gw1.6.1693.1	52.05	953	0	1026	FGSG_09780	100	971	0	2011	FOXG_08280	92.69	971	0	1890	FOXB_04690	92.69	971
FPSE_00864	1357											GLRG_06175T0	25.67	409	1e-19	95.5																					FGSG_17269	92.14	1361	0	2456	FOXG_08281	46.15	377	3e-84	310	FOXB_04689	39.06	727
FPSE_00865	216	ANID_00182T0	82.55	212	2e-92	333	jgi|Botci1|13666|BC1T_10176	83.49	212	1e-93	337	GLRG_06176T0	94.81	212	1e-112	400	CH063_12602T0	95.28	212	8e-113	401	jgi|CocheC4_1|59759|fgenesh1_pm.9_#_194	81.13	212	2e-91	330	jgi|CocheC5_3|1218550|gm1.10227_g	81.13	212	2e-91	330	jgi|Cocsa1|156185|gm1.1001_g	81.6	212	7e-92	332	FGSG_09778	100	216	4e-126	446	FOXG_08282	99.54	216	1e-125	444	FOXB_04688	99.54	216
FPSE_00866	398											GLRG_04900T0	58.26	357	9e-109	389																					FGSG_06108	97.99	398	0	788	FOXG_07819	83.75	400	0	677	FOXB_03969	83.5	400
FPSE_00867	811						jgi|Botci1|12003|BC1T_08378	52.38	189	7e-44	174	GLRG_04902T0	75.96	208	3e-74	275	CH063_02822T0	75.12	217	2e-77	286	jgi|CocheC4_1|145949|e_gw1.21.140.1	40.26	154	2e-13	73.6	jgi|CocheC5_3|1143951|estExt_Genewise1.C_13_t30177	40.26	154	3e-15	79.7	jgi|Cocsa1|199130|estExt_fgenesh1_pm.C_6_t10292	40.26	154	1e-17	87.4	FGSG_06109	97.31	743	0	831	FOXG_07820	77.59	763	0	670	FOXB_03970	82.8	407
FPSE_00868	275	ANID_09524T0	55.98	234	5e-76	279						GLRG_10079T0	53.9	269	4e-82	300	CH063_09880T0	53.58	265	9e-81	295																FGSG_06110	98.55	275	8e-162	565	FOXG_07821	68.05	266	4e-100	360	FOXB_03971	86.09	266
FPSE_00869	486	ANID_08248T0	33.52	522	3e-60	228	jgi|Botci1|4965|BC1T_15369	43.87	506	3e-96	347	GLRG_10077T0	61.6	500	2e-161	564	CH063_07125T0	64.21	503	8e-174	605	jgi|CocheC4_1|189521|estExt_Genewise1Plus.C_5_t20250	41.46	521	2e-86	315	jgi|CocheC5_3|1174317|estExt_Genewise1Plus.C_7_t40162	41.46	521	2e-86	315	jgi|Cocsa1|288389|CE83830_9511	41.46	521	1e-86	316	FGSG_06111	99.18	486	0	980	FOXG_07822	87.73	489	0	815	FOXB_03972	87.53	489
FPSE_00870	189	ANID_12201T0	80.6	134	3e-62	233	jgi|Botci1|4964|BC1T_15368	72.41	145	1e-60	227	GLRG_10076T0	67.37	190	7e-69	254	CH063_07126T0	67.54	191	3e-72	266	jgi|CocheC4_1|131200|e_gw1.5.135.1	65.5	171	3e-62	233	jgi|CocheC5_3|1100490|e_gw1.7.140.1	65.5	171	3e-62	233	jgi|Cocsa1|168532|fgenesh1_pm.3_#_393	78.36	134	8e-62	231	FGSG_06112	99.47	189	3e-110	392	FOXG_07823	88.36	189	3e-97	349	FOXB_03973	88.36	189
FPSE_00871	305	ANID_08247T0	41.13	282	2e-39	158	jgi|Botci1|4963|BC1T_15367	49.69	320	1e-60	228	GLRG_10075T0	56.95	295	1e-65	245	CH063_07127T0	56.8	294	6e-64	239	jgi|CocheC4_1|131192|e_gw1.5.763.1	54.04	161	3e-38	154	jgi|CocheC5_3|1155382|fgenesh1_pm.7_#_512	54.04	161	3e-38	154	jgi|Cocsa1|157719|gm1.2535_g	52.6	173	4e-39	157	FGSG_06113	96.58	292	2e-130	461	FOXG_07824	85.52	290	2e-116	414	FOXB_03974	85.17	290
FPSE_00872	625	ANID_11069T0	44.34	521	2e-103	372	jgi|Botci1|10028|BC1T_07193	47.59	332	1e-79	293	GLRG_04943T0	58.12	628	0	712	CH063_01632T0	57.74	627	0	727	jgi|CocheC4_1|188981|estExt_Genewise1Plus.C_5_t10090	45.23	608	1e-142	502	jgi|CocheC5_3|1098704|e_gw1.7.836.1	45.56	608	4e-142	501	jgi|Cocsa1|81557|e_gw1.3.2346.1	44.74	608	3e-142	501	FGSG_06114	98.24	625	0	1263	FOXG_07825	85.67	628	0	1124	FOXB_03975	85.83	628
FPSE_00873	210	ANID_08194T0	69.23	208	2e-84	306	jgi|Botci1|10036|BC1T_07201	74.52	208	3e-90	326	GLRG_04942T0	76.19	210	1e-94	340	CH063_01633T0	77.14	210	4e-95	342	jgi|CocheC4_1|130628|e_gw1.5.754.1	75	196	1e-84	307	jgi|CocheC5_3|1174547|estExt_Genewise1Plus.C_7_t40433	75	196	1e-84	307	jgi|Cocsa1|136385|estExt_Genewise1Plus.C_3_t30253	74.49	196	2e-84	306	FGSG_06115	100	210	2e-122	433	FOXG_07827	95.71	210	1e-116	414	FOXB_03977	95.71	210
FPSE_00874	587	ANID_08180T0	68.59	589	0	726	jgi|Botci1|10035|BC1T_07200	76.8	582	0	840	GLRG_03144T0	80.17	575	0	834	CH063_01783T0	79.83	575	0	822	jgi|CocheC4_1|47441|estExt_Genemark1.C_3_t10278	60.58	586	0	630	jgi|CocheC5_3|1195698|estExt_fgenesh1_pm.C_10_t20423	60.58	586	0	630	jgi|Cocsa1|153368|estExt_Genewise1Plus.C_18_t10057	61.16	587	0	630	FGSG_06116	99.66	587	0	1187	FOXG_07828	93.2	588	0	994	FOXB_03978	93.2	588
FPSE_00875	670	ANID_06395T0	58.86	649	0	777						GLRG_05869T0	72.18	647	0	1015	CH063_05581T0	73.82	531	0	843	jgi|CocheC4_1|184427|estExt_Genewise1Plus.C_1_t50080	60.43	652	0	787	jgi|CocheC5_3|1127717|estExt_Genewise1.C_2_t50123	60.43	652	0	787	jgi|Cocsa1|78797|e_gw1.1.2019.1	60.12	652	0	787	FGSG_06117	98.51	670	0	1377	FOXG_07829	93.88	670	0	1292	FOXB_03979	94.68	658
FPSE_00876	170											GLRG_09708T0	34.38	160	1e-16	81.3						jgi|CocheC4_1|151582|e_gw1.35.147.1	31.25	128	1e-08	54.7	jgi|CocheC5_3|1090970|e_gw1.3.2606.1	31.25	128	1e-08	54.7	jgi|Cocsa1|112608|estExt_Genewise1.C_4_t20071	31.25	128	1e-08	55.1	FGSG_16606	98.82	170	6e-95	341	FOXG_07830	88.82	170	9e-86	311	FOXB_03980	89.36	141
FPSE_00877	378	ANID_03883T0	55.18	357	3e-106	380	jgi|Botci1|10033|BC1T_07198	57.79	353	6e-112	399	GLRG_03145T0	56.03	348	4e-109	390	CH063_10395T0	60.69	346	5e-122	433																FGSG_06119	97.62	378	0	749	FOXG_07831	73.74	377	1e-165	578	FOXB_03981	70.82	377
FPSE_00878	178	ANID_08059T0	69.74	152	6e-45	175	jgi|Botci1|10032|BC1T_07197	57.87	178	7e-48	185	GLRG_03146T0	68.45	187	8e-55	208	CH063_11783T0	77.05	122	1e-39	157	jgi|CocheC4_1|129894|e_gw1.5.422.1	48.74	199	5e-45	176	jgi|CocheC5_3|1134750|estExt_Genewise1.C_7_t40050	48.74	199	5e-45	176	jgi|Cocsa1|136018|estExt_Genewise1Plus.C_3_t20350	49.25	199	8e-46	178	FGSG_06120	98.88	178	3e-99	355	FOXG_07832	95.51	178	6e-86	311	FOXB_03982	95.51	178
FPSE_00879	389						jgi|Botci1|15130|BC1T_10960	42.67	75	3e-06	48.5	GLRG_04929T0	40.2	102	1e-13	73.2	CH063_07698T0	48.81	84	6e-17	84.3																FGSG_16607	92.54	389	0	737	FOXG_07833	33.59	390	3e-35	145	FOXB_03983	34.67	150
FPSE_00880	578	ANID_07723T0	42.81	598	3e-111	397	jgi|Botci1|8730|BC1T_06530	49.42	520	5e-129	457	GLRG_04927T0	58.32	487	9e-153	536	CH063_07675T0	61.43	350	3e-121	431	jgi|CocheC4_1|163037|estExt_Genewise1.C_5_t30418	46.11	527	1e-115	412	jgi|CocheC5_3|1174827|estExt_Genewise1Plus.C_7_t50304	46.11	527	1e-115	412	jgi|Cocsa1|34345|fgenesh1_kg.3_#_543_#_Locus9263v1rpkm10.59	45.86	532	1e-117	419	FGSG_06122	97.92	578	0	1155	FOXG_07835	85.47	578	0	986	FOXB_03984	86.16	578
FPSE_00881	887	ANID_11886T0	41.89	876	2e-167	585	jgi|Botci1|7294|BC1T_05436	52.97	202	3e-48	189	GLRG_04926T0	57.21	902	0	958	CH063_07677T0	57.56	900	0	956	jgi|CocheC4_1|80714|estExt_fgenesh1_pg.C_100017	39.57	940	1e-154	542	jgi|CocheC5_3|1225184|estExt_Genemark1.C_90331	39.94	949	4e-161	564	jgi|Cocsa1|38997|fgenesh1_kg.11_#_392_#_Locus47884v1rpkm1.35	40.26	929	7e-161	563	FGSG_06123	98.65	887	0	1778	FOXG_07836	86.73	490	0	863	FOXB_03985	84.25	889
FPSE_00882	547											GLRG_04925T0	25.84	178	0.034	35.8																					FGSG_16608	97.82	550	0	870	FOXG_07837	68.49	311	4e-80	295	FOXB_03986	70.67	549
FPSE_00883	134	ANID_00678T0	47.19	89	3e-15	75.9	jgi|Botci1|11202|BC1T_01694	37.84	148	9e-15	74.3	GLRG_04924T0	50.93	161	3e-20	92.4	CH063_04996T0	52.53	158	7e-22	97.8	jgi|CocheC4_1|30205|fgenesh1_kg.3_#_244_#_699_1_CCBO_CCBP_CCBU_CCBW_EXTA_EXTB	45.52	145	5e-18	85.1	jgi|CocheC5_3|1022301|fgenesh1_kg.10_#_421_#_699_1_CCBO_CCBP_CCBU_CCBW_EXTA_EXTB	45.52	145	5e-18	85.1	jgi|Cocsa1|243555|CE38996_6004	44.14	145	4e-17	82.4	FGSG_06125	94.03	134	9e-52	197	FOXG_07839	84.33	134	3e-43	169	FOXB_03987	81.11	90
FPSE_00884	613	ANID_10825T0	61.18	595	0	691	jgi|Botci1|5672|BC1T_00550	69.49	331	2e-134	475	GLRG_04923T0	68.66	619	0	840	CH063_04997T0	67.8	615	0	758	jgi|CocheC4_1|192766|estExt_Genewise1Plus.C_8_t20068	62.02	624	0	723	jgi|CocheC5_3|1184628|estExt_Genewise1Plus.C_14_t30023	62.02	624	0	723	jgi|Cocsa1|102164|e_gw1.17.27.1	61.86	624	0	723	FGSG_06126	99.51	613	0	1237	FOXG_07840	71.29	613	0	755	FOXB_03988	83.08	532
FPSE_00885	365	ANID_06525T0	83.84	365	0	637	jgi|Botci1|16343|BC1T_12319	85.96	235	5e-120	426	GLRG_04921T0	88.74	364	0	644	CH063_04998T0	85.59	236	3e-121	430	jgi|CocheC4_1|134123|e_gw1.8.758.1	83.38	361	0	633	jgi|CocheC5_3|1113526|e_gw1.14.499.1	83.38	361	0	633	jgi|Cocsa1|102003|e_gw1.17.145.1	83.66	361	0	634	FGSG_06127	98.9	365	0	748	FOXG_07841	95.89	365	0	728	FOXB_03989	95.62	365
FPSE_00886	936																																				FGSG_16609	99.15	936	0	1915	FOXG_07842	74.67	675	0	996	FOXB_03990	77.79	950
FPSE_00887	498						jgi|Botci1|9111|BC1T_06763	25.88	313	2e-17	86.3	GLRG_09341T0	35.29	442	4e-79	291																jgi|Cocsa1|169339|fgenesh1_pm.4_#_298	34.53	472	2e-69	258	FGSG_06129	93.15	496	0	971	FOXG_07843	60.89	473	2e-164	575	FOXB_04481	57.2	514
FPSE_00888	145						jgi|Botci1|9639|BC1T_07365	32.43	37	1.2	27.7																										FGSG_12869	90.34	145	4e-68	251	FOXG_07844	44.9	147	6e-23	102	FOXB_03992	43.54	147
FPSE_00889	237						jgi|Botci1|3419|BC1T_14501	27.14	269	7e-16	79.3																										FGSG_06130	98.73	236	3e-137	483	FOXG_07845	86.86	236	4e-121	429	FOXB_03993	86.86	236
FPSE_00890	71																																				FGSG_15330	94.37	71	5e-35	141
FPSE_00891	258																																				FGSG_06131	97.29	258	4e-148	519						FOXB_03996	31.25	224
FPSE_00892	418											GLRG_06135T0	24.71	174	5e-07	51.6	CH063_03652T0	24.44	180	2e-08	56.2																FGSG_06132	87.56	418	0	744	FOXG_07849	43.16	234	1e-39	160	FOXB_03997	40.62	256
FPSE_00893	559	ANID_11070T0	59.91	469	6e-170	592	jgi|Botci1|7382|BC1T_05504	63.37	475	0	631	GLRG_10990T0	67.59	580	0	785	CH063_00360T0	67.71	573	0	780	jgi|CocheC4_1|130533|e_gw1.5.889.1	60.13	479	1e-167	585	jgi|CocheC5_3|1203300|estExt_fgenesh1_pg.C_7_t10376	60.33	479	8e-168	585	jgi|Cocsa1|82527|e_gw1.3.1775.1	59.92	479	9e-166	578	FGSG_06133	97.5	559	0	1107	FOXG_07850	86.4	559	0	1019	FOXB_03998	86.4	559
FPSE_00894	164																																				FGSG_06134	95.12	164	4e-90	325	FOXG_07848	31.03	145	2e-13	70.9
FPSE_00895	166																																				FGSG_06135	87.72	57	6e-23	102
FPSE_00896	189																																				FGSG_06136	62.68	142	3e-43	169	FOXG_07847	39.8	98	6e-18	86.3	FOXB_03995	39.8	98
FPSE_00897	926						jgi|Botci1|2515|BC1T_13734	37.95	166	6e-25	112	GLRG_10004T0	45.59	136	7e-31	132	CH063_06684T0	48.3	147	5e-33	139	jgi|CocheC4_1|20815|fgenesh1_pg.5_#_60	29.88	164	6e-13	72	jgi|CocheC5_3|1224084|estExt_Genemark1.C_7_t10334	29.88	164	7e-13	72	jgi|Cocsa1|33988|fgenesh1_kg.3_#_186_#_Locus7381v1rpkm13.95	27.85	316	6e-14	75.5	FGSG_12871	95.45	483	0	826	FOXG_07855	64.38	365	5e-114	408	FOXB_04003	67.85	930
FPSE_00898	610	ANID_08236T0	29.82	436	3e-18	89.4						GLRG_11000T0	41	478	1e-76	283	CH063_14019T0	38.72	563	9e-67	250	jgi|CocheC4_1|189567|estExt_Genewise1Plus.C_5_t20302	33.75	557	1e-39	160	jgi|CocheC5_3|1134972|estExt_Genewise1.C_7_t40296	33.75	557	1e-39	160	jgi|Cocsa1|82631|e_gw1.3.736.1	32.55	599	5e-39	158	FGSG_06137	95.46	617	0	1028	FOXG_07854	80.45	399	8e-171	596	FOXB_04002	76.05	622
FPSE_00899	349	ANID_08237T0	34.5	342	2e-25	112	jgi|Botci1|14909|BC1T_02650	51.9	368	1e-61	232	GLRG_10999T0	60	165	7e-40	160	CH063_15941T0	66.33	196	2e-55	212	jgi|CocheC4_1|20961|fgenesh1_pg.5_#_206	43.3	351	1e-41	166	jgi|CocheC5_3|1100155|e_gw1.7.788.1	43.3	351	1e-41	166	jgi|Cocsa1|288119|CE83560_6119	41.11	360	4e-39	157	FGSG_16610	99.32	293	1e-168	588	FOXG_07853	90.91	231	1e-107	385	FOXB_04001	94.84	349
FPSE_00900	982	ANID_04733T0	40.26	986	3e-168	588	jgi|Botci1|7455|BC1T_05577	41.21	791	7e-139	490	GLRG_10991T0	55.8	982	0	1067	CH063_07522T0	53.63	1061	0	1082	jgi|CocheC4_1|162035|estExt_Genewise1.C_5_t10184	39.9	1025	0	680	jgi|CocheC5_3|1134453|estExt_Genewise1.C_7_t30180	36.91	1024	6e-168	587	jgi|Cocsa1|23544|fgenesh1_pg.3_#_217	39.75	1024	0	677	FGSG_06139	97.25	981	0	1968	FOXG_07852	84.27	979	0	1699	FOXB_04000	84.23	983
FPSE_00901	105																																				FGSG_06140	95.24	105	7e-55	207	FOXG_07856	40	80	3e-09	55.5	FOXB_04004	40	80
FPSE_00902	1463																CH063_00545T0	41.54	1483	0	1092																FGSG_06141	93.71	1462	0	2736	FOXG_07857	80.73	550	0	910	FOXB_04006	84.04	1466
FPSE_00903	539											GLRG_09414T0	37.89	483	2e-95	345	CH063_14352T0	39.86	419	2e-74	275																FGSG_06142	97.4	539	0	1023	FOXG_07858	75.7	539	0	846	FOXB_04007	75.32	539
FPSE_00904	298	ANID_11058T0	48.53	307	1e-68	255	jgi|Botci1|7424|BC1T_05546	69.12	285	8e-118	418	GLRG_09408T0	76.77	297	8e-136	478	CH063_09986T0	77.1	297	4e-135	476	jgi|CocheC4_1|162534|estExt_Genewise1.C_5_t20285	62.54	299	3e-109	390	jgi|CocheC5_3|1098946|e_gw1.7.1244.1	62.54	299	4e-109	389	jgi|Cocsa1|179016|estExt_Genemark1.C_3_t10388	62.21	299	6e-109	389	FGSG_06143	97.32	298	5e-171	595	FOXG_07859	92.95	298	3e-164	573	FOXB_04008	94.58	295
FPSE_00905	353						jgi|Botci1|10172|BC1T_07535	30.3	66	0.56	30.8																										FGSG_06144	87.68	203	5e-104	373	FOXG_07860	38.85	157	3e-25	111	FOXB_04009	41.81	287
FPSE_00906	437	ANID_00088T0	49.63	401	2e-105	377	jgi|Botci1|10229|BC1T_07592	51.74	373	9e-95	342	GLRG_03188T0	59.29	425	7e-140	492	CH063_01480T0	61.66	386	1e-137	485	jgi|CocheC4_1|143274|e_gw1.17.183.1	45.05	444	2e-98	355	jgi|CocheC5_3|1227042|estExt_Genemark1.C_13_t10011	45.05	444	2e-98	355	jgi|Cocsa1|26178|fgenesh1_pg.6_#_571	48.11	397	7e-97	349	FGSG_16611	97.45	314	0	630	FOXG_07861	81.44	431	0	694	FOXB_04010	84.92	431
FPSE_00907	499						jgi|Botci1|10234|BC1T_07597	40.43	371	1e-55	213	GLRG_03189T0	46.77	434	4e-99	357	CH063_10176T0	57.49	207	1e-61	232	jgi|CocheC4_1|186256|estExt_Genewise1Plus.C_3_t10106	32.67	352	3e-41	165	jgi|CocheC5_3|1226159|estExt_Genemark1.C_10_t30120	32.67	352	3e-41	165	jgi|Cocsa1|263281|CE58722_3377	30.75	439	6e-43	171	FGSG_06145	97.35	491	0	983	FOXG_07862	75.78	479	0	746	FOXB_04011	74.45	501
FPSE_00908	717	ANID_02148T0	38.98	508	2e-87	318	jgi|Botci1|10236|BC1T_07599	37.61	561	5e-82	301	GLRG_03190T0	42.33	782	5e-146	513	CH063_10177T0	54.58	284	2e-77	285	jgi|CocheC4_1|82707|estExt_fgenesh1_pg.C_170251	36.04	541	2e-77	285	jgi|CocheC5_3|1143815|estExt_Genewise1.C_13_t20343	36.04	541	2e-77	285	jgi|Cocsa1|116207|estExt_Genewise1.C_6_t20394	35.96	545	8e-78	287	FGSG_06146	97.77	717	0	1417	FOXG_07863	86.77	567	0	1027	FOXB_04012	84.19	721
FPSE_00909	444	ANID_01092T0	65.55	299	2e-116	415	jgi|Botci1|5613|BC1T_15721	71.38	311	7e-137	482	GLRG_03289T0	66.51	439	6e-167	582	CH063_13386T0	84.62	273	1e-141	498	jgi|CocheC4_1|200000|estExt_Genewise1Plus.C_17_t10345	56.88	320	2e-102	368	jgi|CocheC5_3|1023173|fgenesh1_kg.13_#_49_#_3770_1_CCBO_CCBP_CCBU_CCBW_EXTA_EXTB	56.88	320	2e-102	368	jgi|Cocsa1|170937|fgenesh1_pm.6_#_490	56.88	320	4e-102	367	FGSG_06147	99.32	440	0	916	FOXG_07864	84.62	442	0	749	FOXB_04013	91.26	446
FPSE_00910	271																																				FGSG_06148	93.96	182	8e-101	362	FOXG_07865	49.73	183	2e-46	181	FOXB_04014	46.96	230
FPSE_00911	851	ANID_06858T0	32.39	528	1e-70	263	jgi|Botci1|12649|BC1T_02084	45.41	916	0	662	GLRG_03112T0	61.12	836	0	966	CH063_14906T0	66.86	525	0	700	jgi|CocheC4_1|183954|estExt_Genewise1Plus.C_1_t40038	35.87	538	1e-81	300	jgi|CocheC5_3|1166651|estExt_Genewise1Plus.C_2_t40074	35.87	538	1e-81	300	jgi|Cocsa1|130904|estExt_Genewise1Plus.C_1_t20325	33.53	868	2e-111	399						FOXG_07866	91.4	593	0	1123	FOXB_04015	88.56	857
FPSE_00912	48
FPSE_00913	47
FPSE_00914	581											GLRG_06282T0	58.87	248	3e-78	288	CH063_13095T0	57.73	511	1e-166	582																FGSG_06149	93.63	581	0	1119	FOXG_07867	82.02	584	0	998	FOXB_04016	81.51	584
FPSE_00915	171	ANID_02846T0	73.33	165	4e-72	265	jgi|Botci1|12596|BC1T_02031	70.66	167	5e-70	258	GLRG_03111T0	85.71	168	1e-83	303						jgi|CocheC4_1|36713|gm1.1501_g	68.45	168	3e-67	249	jgi|CocheC5_3|1107194|e_gw1.10.1767.1	68.45	168	3e-67	249	jgi|Cocsa1|102605|e_gw1.18.290.1	67.26	168	1e-66	247	FGSG_06150	99.42	171	3e-97	349	FOXG_07868	94.15	171	3e-92	332	FOXB_04017	94.15	171
FPSE_00916	426	ANID_10839T0	48.7	423	1e-96	348	jgi|Botci1|12597|BC1T_02032	49.06	426	3e-106	380	GLRG_03110T0	65.43	431	1e-162	568						jgi|CocheC4_1|39221|gm1.4009_g	50.23	430	4e-98	353	jgi|CocheC5_3|1145512|estExt_Genewise1.C_14_t30431	50.23	430	4e-98	353	jgi|Cocsa1|41052|fgenesh1_kg.17_#_50_#_Locus2038v2rpkm3.76_PRE	47.06	323	7e-71	263	FGSG_06151	98.59	426	0	872	FOXG_07869	86.68	428	0	763	FOXB_04018	86.68	428
FPSE_00917	838	ANID_06275T0	35.29	408	1e-46	183	jgi|Botci1|11628|BC1T_08644	35.32	722	4e-80	295	GLRG_08325T0	43.28	647	1e-119	426	CH063_08221T0	44.72	644	5e-130	461	jgi|CocheC4_1|54530|estExt_Genemark1.C_450028	34.01	394	7e-45	178	jgi|CocheC5_3|1171778|estExt_Genewise1Plus.C_5_t40216	34.01	394	8e-45	177	jgi|Cocsa1|94610|e_gw1.10.799.1	33.33	438	7e-46	181	FGSG_06152	97.14	838	0	1592	FOXG_08559	75.27	841	0	1131	FOXB_05241	75.39	841
FPSE_00918	243																																				FGSG_06153	98.35	243	1e-131	464	FOXG_08560	77.78	243	5e-63	236	FOXB_05242	78.6	243
FPSE_00919	676	ANID_06010T0	82.27	671	0	1121	jgi|Botci1|15942|BC1T_11661	84.14	681	0	1168	GLRG_08337T0	88.76	676	0	1215	CH063_12483T0	90.95	630	0	1180	jgi|CocheC4_1|146119|e_gw1.21.722.1	82.62	673	0	1117	jgi|CocheC5_3|1111642|e_gw1.13.1077.1	82.62	673	0	1117	jgi|Cocsa1|89052|e_gw1.6.694.1	82.47	673	0	1115	FGSG_06154	99.85	676	0	1368	FOXG_08555	97.19	677	0	1309	FOXB_05236	97.19	677
FPSE_00920	178																																				FGSG_06155	87.9	157	2e-62	234
FPSE_00921	621	ANID_04043T0	41.84	631	7e-124	440	jgi|Botci1|13375|BC1T_09773	48.73	630	9e-154	539	GLRG_08338T0	57	621	0	706	CH063_04490T0	56.32	625	0	703	jgi|CocheC4_1|52739|estExt_Genemark1.C_220176	43.72	645	3e-132	468	jgi|CocheC5_3|1187286|estExt_Genewise1Plus.C_18_t20181	43.72	645	3e-132	468	jgi|Cocsa1|94178|e_gw1.10.191.1	43.3	642	8e-132	466	FGSG_06156	97.91	621	0	1253	FOXG_08554	80.63	630	0	1006	FOXB_05235	78.38	629
FPSE_00922	1001						jgi|Botci1|2453|BC1T_13841	42.98	242	3e-54	209	GLRG_02938T0	49.12	1028	0	899	CH063_06233T0	50.41	986	0	905	jgi|CocheC4_1|35273|gm1.61_g	29.94	905	2e-102	369	jgi|CocheC5_3|1026328|fgenesh1_pg.2_#_59	29.94	905	2e-102	369	jgi|Cocsa1|166764|fgenesh1_pm.1_#_795	29.79	903	4e-101	365	FGSG_09551	96.5	1001	0	1985	FOXG_06248	83.47	1004	0	1699	FOXB_07202	82	1000
FPSE_00923	294						jgi|Botci1|15736|BC1T_02778	54.8	281	4e-86	313	GLRG_02939T0	66.55	293	3e-113	403	CH063_06234T0	67.58	293	3e-113	403	jgi|CocheC4_1|185591|estExt_Genewise1Plus.C_2_t30002	50	306	2e-78	287	jgi|CocheC5_3|1022028|fgenesh1_kg.10_#_148_#_434_2_CCBO_CCBP_CCBU_CCBW_EXTA_EXTB	50	306	2e-78	287	jgi|Cocsa1|35611|fgenesh1_kg.5_#_270_#_Locus329v1rpkm329.52	50	308	1e-77	285	FGSG_09552	100	294	3e-172	599	FOXG_06249	94.2	224	6e-124	439	FOXB_07203	94.9	294
FPSE_00924	607	ANID_02231T0	30.99	626	2e-47	186	jgi|Botci1|282|BC1T_00283	44.52	283	6e-61	231	GLRG_02854T0	48.31	325	4e-65	244	CH063_04702T0	48.95	333	1e-69	259	jgi|CocheC4_1|170381|estExt_Genewise1.C_13_t20351	33.67	294	5e-34	141	jgi|CocheC5_3|1172229|estExt_Genewise1Plus.C_6_t10191	33.67	294	5e-34	141	jgi|Cocsa1|200131|estExt_fgenesh1_pm.C_8_t10202	34.69	294	2e-36	149	FGSG_09553	97.03	607	0	1034	FOXG_06250	69.24	621	0	762	FOXB_06811	68.92	621
FPSE_00925	456	ANID_02243T0	73.26	430	0	644	jgi|Botci1|283|BC1T_00284	77.28	449	0	721	GLRG_02853T0	82.93	457	0	801	CH063_04701T0	84.03	457	0	790	jgi|CocheC4_1|61261|fgenesh1_pm.13_#_125	69.82	454	0	677	jgi|CocheC5_3|1029204|fgenesh1_pg.6_#_217	69.82	454	0	674	jgi|Cocsa1|172018|fgenesh1_pm.8_#_376	70.04	454	0	679	FGSG_09554	100	456	0	946	FOXG_06251	98.68	456	0	935	FOXB_06810	98.68	456
FPSE_00926	684	ANID_10278T0	70.23	262	5e-99	357	jgi|Botci1|8237|BC1T_01189	60.89	381	3e-125	444	GLRG_02849T0	70.53	380	4e-146	514	CH063_07712T0	70.56	377	3e-145	511	jgi|CocheC4_1|72460|estExt_fgenesh1_pm.C_130098	73.28	262	1e-99	360	jgi|CocheC5_3|1133327|estExt_Genewise1.C_6_t20284	73.28	262	1e-99	360	jgi|Cocsa1|144213|estExt_Genewise1Plus.C_8_t30073	73.28	262	1e-99	359	FGSG_13605	98.9	364	0	751	FOXG_06254	91.11	371	0	708	FOXB_06807	90.84	371
FPSE_00927	410	ANID_10279T0	57.96	226	3e-55	211	jgi|Botci1|8236|BC1T_01188	64.87	353	1e-104	375	GLRG_02848T0	73.59	337	2e-115	411	CH063_15140T0	85.33	150	6e-61	230	jgi|CocheC4_1|196771|estExt_Genewise1Plus.C_13_t10150	63.43	309	1e-97	352	jgi|CocheC5_3|1133426|estExt_Genewise1.C_6_t20388	63.43	309	1e-97	352	jgi|Cocsa1|91579|e_gw1.8.430.1	62.9	310	7e-97	349	FGSG_09556	93.63	361	4e-156	546	FOXG_06255	89.94	348	4e-146	513	FOXB_06806	94.54	348
FPSE_00928	603	ANID_10283T0	43.79	612	3e-136	481	jgi|Botci1|8234|BC1T_01186	37.89	475	9e-73	270	GLRG_02847T0	45.18	706	5e-160	560	CH063_00211T0	42.88	716	6e-152	533	jgi|CocheC4_1|169778|estExt_Genewise1.C_13_t10153	46.32	611	8e-147	516	jgi|CocheC5_3|1202899|estExt_fgenesh1_pg.C_60271	46.32	611	8e-147	516	jgi|Cocsa1|200348|estExt_fgenesh1_pm.C_8_t10436	45.83	611	2e-146	514	FGSG_09557	95.85	603	0	1200	FOXG_06256	87.06	603	0	1088	FOXB_06805	86.73	603
FPSE_00929	850						jgi|Botci1|10281|BC1T_07423	33.61	363	2e-37	153	GLRG_02846T0	37.47	894	7e-155	543	CH063_00210T0	40.77	888	4e-159	557	jgi|CocheC4_1|67873|estExt_fgenesh1_pm.C_1_t20212	32.22	481	3e-49	192	jgi|CocheC5_3|1127588|estExt_Genewise1.C_2_t40484	32.22	481	3e-49	192	jgi|Cocsa1|31924|fgenesh1_kg.1_#_182_#_Locus7875v1rpkm12.90	32.44	487	3e-51	199	FGSG_09558	95.18	850	0	1633	FOXG_06257	65.78	450	2e-169	592	FOXB_06804	69.49	875
FPSE_00930	2164	ANID_00557T0	41.26	1093	0	689	jgi|Botci1|10278|BC1T_07420	44.62	1069	0	799	GLRG_02845T0	56.84	1198	0	1269	CH063_00208T0	57.05	1192	0	1263	jgi|CocheC4_1|182782|estExt_Genewise1Plus.C_1_t10118	39.21	1084	0	675	jgi|CocheC5_3|1190697|estExt_fgenesh1_pm.C_2_t10043	39.21	1084	0	675	jgi|Cocsa1|177501|estExt_Genemark1.C_1_t20282	38.93	1084	0	685	FGSG_13607	97.58	1117	0	2243	FOXG_06259	83.19	952	0	1634	FOXB_06802	83.81	1093
FPSE_00931	347	ANID_00186T0	38.2	322	4e-54	207	jgi|Botci1|3129|BC1T_13699	38.96	403	1e-61	232	GLRG_02843T0	62.75	357	7e-122	432	CH063_04256T0	61.2	366	6e-123	436	jgi|CocheC4_1|135515|e_gw1.9.114.1	33.57	277	3e-36	147	jgi|CocheC5_3|1116401|e_gw1.17.444.1	33.57	277	4e-36	147	jgi|Cocsa1|132204|estExt_Genewise1Plus.C_1_t50364	34.4	282	1e-37	152	FGSG_09560	98.27	347	0	693	FOXG_06261	92.96	213	2e-117	418	FOXB_06801	90.17	346
FPSE_00932	630						jgi|Botci1|3131|BC1T_13701	28.3	311	4e-25	112	GLRG_02841T0	36.06	355	1e-56	216	CH063_01112T0	39.23	673	1e-114	409	jgi|CocheC4_1|49616|estExt_Genemark1.C_90135	24.57	639	2e-24	109	jgi|CocheC5_3|1207296|estExt_fgenesh1_pg.C_170152	24.57	639	2e-24	109	jgi|Cocsa1|107215|estExt_Genewise1.C_1_t60171	23.85	650	8e-22	101	FGSG_17237	96.06	634	0	1103						FOXB_06800	72.78	632
FPSE_00933	331	ANID_11828T0	42.99	335	6e-70	259	jgi|Botci1|8221|BC1T_01173	50.5	301	3e-83	303	GLRG_02838T0	59.39	293	8e-104	372	CH063_01110T0	57.41	324	3e-107	384	jgi|CocheC4_1|72367|estExt_fgenesh1_pm.C_120378	41.59	315	9e-60	226	jgi|CocheC5_3|63441|CocheC5_1.e_gw1.5.814.1	41.59	315	9e-60	226	jgi|Cocsa1|235765|CE31206_607	41.85	313	1e-59	225	FGSG_09562	97.51	321	0	654	FOXG_06263	83.39	319	1e-160	561	FOXB_06799	83.44	320
FPSE_00934	425	ANID_03140T0	50	196	5e-52	200	jgi|Botci1|3054|BC1T_13900	42.32	423	4e-68	254	GLRG_02837T0	48.74	398	4e-78	287	CH063_01109T0	52.45	368	7e-85	310	jgi|CocheC4_1|138578|e_gw1.12.787.1	47.74	199	6e-49	190	jgi|CocheC5_3|1157943|fgenesh1_pm.11_#_135	47.74	199	6e-49	190	jgi|Cocsa1|97095|e_gw1.13.874.1	48.24	199	3e-49	191	FGSG_09563	99.06	425	0	846	FOXG_06264	87.24	431	0	686	FOXB_06798	86.61	433
FPSE_00935	553	ANID_09399T0	39.34	544	4e-89	324	jgi|Botci1|3050|BC1T_13896	57.22	575	4e-176	613	GLRG_02836T0	61.58	557	0	660	CH063_01108T0	61.03	580	0	663	jgi|CocheC4_1|159394|estExt_Genewise1.C_3_t10303	42.56	571	6e-112	400	jgi|CocheC5_3|1179812|estExt_Genewise1Plus.C_10_t70169	42.56	571	6e-112	400	jgi|Cocsa1|41556|fgenesh1_kg.18_#_224_#_Locus18777v1rpkm4.11	42.03	571	5e-111	397	FGSG_09564	99.46	553	0	1095	FOXG_06265	83.91	553	0	943	FOXB_06797	84.09	553
FPSE_00936	557	ANID_00176T0	52.27	220	6e-54	207	jgi|Botci1|4087|BC1T_14396	51.61	529	1e-105	379	GLRG_02856T0	51.66	602	2e-134	474	CH063_08000T0	53.61	582	4e-137	483	jgi|CocheC4_1|135674|e_gw1.9.287.1	56.14	228	1e-60	230	jgi|CocheC5_3|109473|CocheC5_1.estExt_Genewise1Plus.C_150287	56.14	228	1e-60	230	jgi|Cocsa1|216437|CE11878_2228	38.62	479	7e-62	233	FGSG_09565	98.56	557	0	1121	FOXG_06266	85.66	558	0	933	FOXB_06796	85.84	558
FPSE_00937	1185	ANID_00885T0	36.43	711	1e-106	384	jgi|Botci1|8653|BC1T_06341	42.81	1245	0	860	GLRG_08361T0	53.37	1263	0	1246	CH063_05452T0	52.79	1271	0	1237											jgi|Cocsa1|124944|estExt_Genewise1.C_14_t10053	43.15	737	1e-158	556	FGSG_17238	99.24	1185	0	2462	FOXG_06267	91.21	1194	0	2246	FOXB_06795	90.2	1194
FPSE_00938	838	ANID_00721T0	25.12	211	2e-08	57						GLRG_08358T0	45.75	212	3e-51	199						jgi|CocheC4_1|65837|fgenesh1_pm.35_#_66	31.63	196	2e-20	97.1	jgi|CocheC5_3|1201541|estExt_fgenesh1_pg.C_3_t10481	31.63	196	2e-20	97.1	jgi|Cocsa1|197843|estExt_fgenesh1_pm.C_4_t10269	30.61	196	2e-19	94	FGSG_09567	95.94	838	0	1507	FOXG_06268	57.04	852	0	865	FOXB_06794	57.75	852
FPSE_00939	570	ANID_10267T0	50.75	530	2e-138	488	jgi|Botci1|2727|BC1T_03538	62.86	447	2e-172	600	GLRG_08357T0	63.12	564	0	682	CH063_08240T0	62.98	570	0	715											jgi|Cocsa1|32244|fgenesh1_kg.1_#_502_#_Locus9328v1rpkm10.48	51	502	1e-144	509	FGSG_09568	96.67	570	0	1077	FOXG_06269	87.89	570	0	998	FOXB_06793	87.89	570
FPSE_00940	348																																				FGSG_09569	97.41	348	0	641	FOXG_06270	55.15	194	2e-54	208	FOXB_06792	52.83	265
FPSE_00941	197																																				FGSG_16621	87.04	216	7e-84	305	FOXG_08481	62.69	201	2e-58	221	FOXB_03828	54.55	198
FPSE_00942	321						jgi|Botci1|6350|BC1T_15902	57.99	169	3e-61	230	GLRG_02924T0	46.38	276	6e-65	243	CH063_15597T0	56.85	197	1e-65	245	jgi|CocheC4_1|22301|fgenesh1_pg.8_#_253	52.94	187	4e-58	220						jgi|Cocsa1|194014|estExt_fgenesh1_pg.C_170087	52.94	187	9e-58	219	FGSG_06230	97.2	321	0	641	FOXG_08480	72.67	333	4e-134	473	FOXB_03827	72.37	333
FPSE_00943	765	ANID_05892T0	41.25	480	1e-93	340	jgi|Botci1|10123|BC1T_07288	48.97	341	3e-87	318	GLRG_02923T0	69.45	527	0	756	CH063_10391T0	58.77	684	0	744	jgi|CocheC4_1|83197|estExt_fgenesh1_pg.C_210011	48.28	464	6e-97	350	jgi|CocheC5_3|1227470|estExt_Genemark1.C_13_t20009	48.28	464	6e-97	350	jgi|Cocsa1|170544|fgenesh1_pm.6_#_97	48.28	464	7e-97	350	FGSG_06231	97.01	769	0	1537	FOXG_08479	84.49	761	0	1311	FOXB_03826	85.02	761
FPSE_00944	637	ANID_10209T0	34.55	301	6e-46	181	jgi|Botci1|15174|BC1T_11004	29.7	394	1e-37	153						CH063_00962T0	28.96	366	2e-41	166	jgi|CocheC4_1|167953|estExt_Genewise1.C_11_t10044	33	297	2e-45	179	jgi|CocheC5_3|1206034|estExt_fgenesh1_pg.C_12_t20046	33	297	2e-45	179	jgi|Cocsa1|142313|estExt_Genewise1Plus.C_7_t10404	33.44	305	1e-46	183	FGSG_06232	97.33	637	0	1286	FOXG_08478	68.64	641	0	924	FOXB_03825	68.43	643
FPSE_00945	310	ANID_06603T0	26.9	171	4e-10	60.8	jgi|Botci1|10873|BC1T_08169	25.34	146	1e-07	52.8	GLRG_03004T0	46.31	203	9e-41	162	CH063_03931T0	56.16	146	4e-42	167	jgi|CocheC4_1|75778|estExt_fgenesh1_pm.C_320008	31.82	110	8e-06	46.6	jgi|CocheC5_3|1197423|estExt_fgenesh1_pm.C_140096	31.82	110	8e-06	46.6	jgi|Cocsa1|125901|estExt_Genewise1.C_15_t10042	31.82	110	5e-06	47.4	FGSG_06233	90.97	310	6e-153	535	FOXG_07956	59	300	2e-91	331	FOXB_11056	62.96	270
FPSE_00946	662	ANID_05733T0	49.32	657	0	644	jgi|Botci1|14292|BC1T_10716	70.89	663	0	992	GLRG_05046T0	80.49	656	0	1108	CH063_14586T0	78.07	561	0	913	jgi|CocheC4_1|185488|estExt_Genewise1Plus.C_2_t20382	52.63	665	0	698	jgi|CocheC5_3|1195157|estExt_fgenesh1_pm.C_10_t10294	52.63	665	0	698	jgi|Cocsa1|139777|estExt_Genewise1Plus.C_5_t20372	52.93	665	0	701	FGSG_06234	99.4	662	0	1363	FOXG_07955	91.99	662	0	1260	FOXB_11057	87.78	622
FPSE_00947	531	ANID_05734T0	58.46	520	2e-176	614	jgi|Botci1|14293|BC1T_10717	55.38	511	5e-148	520	GLRG_08584T0	56.82	535	2e-174	607	CH063_05722T0	69.71	525	0	739	jgi|CocheC4_1|36303|gm1.1091_g	59.06	513	0	638	jgi|CocheC5_3|1214896|gm1.6573_g	59.06	513	0	638	jgi|Cocsa1|139775|estExt_Genewise1Plus.C_5_t20370	58.41	517	0	637	FGSG_06235	99.06	531	0	1077	FOXG_07954	92.66	531	0	1017	FOXB_11058	92.66	531
FPSE_00948	451											GLRG_06608T0	27.19	456	4e-25	111	CH063_05539T0	24.61	447	5e-19	91.3	jgi|CocheC4_1|61887|fgenesh1_pm.15_#_15	23.22	435	2e-16	82.8	jgi|CocheC5_3|1197974|estExt_fgenesh1_pm.C_150268	23.22	435	2e-16	82.8	jgi|Cocsa1|351130|MIX10549_79_94	24.42	434	4e-14	75.1	FGSG_06236	83.06	431	0	708	FOXG_08772	50.66	452	1e-122	436	FOXB_05998	51.79	448
FPSE_00949	282						jgi|Botci1|2209|BC1T_13661	40.91	88	3e-09	57.8						CH063_08584T0	19.76	334	3e-07	51.2	jgi|CocheC4_1|147813|e_gw1.24.517.1	32	125	2e-07	52.4	jgi|CocheC5_3|1152511|fgenesh1_pm.3_#_90	32	125	2e-07	52.4	jgi|Cocsa1|348774|MIX8193_12_52	45	60	5e-07	50.4	FGSG_16622	62.6	361	5e-115	409	FOXG_08773	38.77	325	8e-53	202
FPSE_00950	66
FPSE_00951	1466	ANID_08314T0	33.78	518	3e-71	266	jgi|Botci1|3000|BC1T_14255	39.42	411	3e-54	210																										FGSG_16623	95.02	1466	0	2560	FOXG_08774	90	670	0	1204	FOXB_06000	73.52	793
FPSE_00952	387	ANID_06602T0	45.56	360	1e-83	305	jgi|Botci1|16353|BC1T_12329	55.43	350	8e-109	389	GLRG_03007T0	74.25	369	3e-157	550	CH063_10897T0	74.59	366	1e-155	545	jgi|CocheC4_1|71076|estExt_fgenesh1_pm.C_80376	47.11	363	3e-86	314	jgi|CocheC5_3|1227860|estExt_Genemark1.C_140457	47.11	363	3e-86	314	jgi|Cocsa1|102000|e_gw1.17.379.1	47.63	359	2e-85	311	FGSG_12895	100	387	0	798	FOXG_07953	96.64	387	0	778	FOXB_11059	96.42	363
FPSE_00953	289	ANID_05109T0	51.69	296	3e-85	310	jgi|Botci1|15796|BC1T_02838	57.04	291	3e-92	333	GLRG_05161T0	59.11	291	3e-99	356	CH063_00738T0	62.2	291	4e-101	363	jgi|CocheC4_1|31442|fgenesh1_kg.8_#_158_#_2266_4_CCBO_CCBP_CCBU_CCBW_EXTA_EXTB	53.74	294	2e-85	311	jgi|CocheC5_3|1023638|fgenesh1_kg.14_#_208_#_2266_4_CCBO_CCBP_CCBU_CCBW_EXTA_EXTB	53.74	294	2e-85	311	jgi|Cocsa1|101741|e_gw1.17.338.1	54.3	291	7e-87	315	FGSG_06240	92.43	304	1e-162	567	FOXG_07990	87.16	296	2e-153	536	FOXB_03308	87.16	296
FPSE_00954	358	ANID_09412T0	31.97	366	1e-37	152	jgi|Botci1|15799|BC1T_02841	32.6	365	2e-37	151	GLRG_05160T0	43.72	366	1e-64	242	CH063_00737T0	42.01	369	8e-64	239	jgi|CocheC4_1|133733|e_gw1.8.807.1	28.9	353	2e-31	131	jgi|CocheC5_3|1023607|fgenesh1_kg.14_#_177_#_4477_1_CCBO_CCBP_CCBU_CCBW_EXTA_EXTB	28.9	353	2e-31	131	jgi|Cocsa1|203684|estExt_fgenesh1_pm.C_170128	31.36	354	3e-33	137	FGSG_16625	92.11	355	5e-175	609	FOXG_07991	67.58	293	7e-103	369	FOXB_03307	70.6	364
FPSE_00955	1014	ANID_09413T0	37.81	1058	2e-141	499	jgi|Botci1|15801|BC1T_02843	43.74	1038	0	637	GLRG_05159T0	60.6	1028	0	1023	CH063_00736T0	59.98	1027	0	1026	jgi|CocheC4_1|165858|estExt_Genewise1.C_8_t20202	31.7	675	3e-48	189	jgi|CocheC5_3|1227775|estExt_Genemark1.C_140351	31.7	675	4e-48	189	jgi|Cocsa1|203682|estExt_fgenesh1_pm.C_170126	32.78	662	5e-47	185	FGSG_16626	94.14	1058	0	1842	FOXG_07992	90.98	366	0	695	FOXB_03306	86.84	1018
FPSE_00956	679	ANID_08073T0	55.96	688	0	669	jgi|Botci1|12481|BC1T_09344	66.23	687	0	803	GLRG_05158T0	71.81	681	0	900	CH063_05301T0	70.28	498	1e-178	622	jgi|CocheC4_1|174743|estExt_Genewise1.C_20_t20083	61.46	672	0	744	jgi|CocheC5_3|1133863|estExt_Genewise1.C_7_t10183	61.46	672	0	744	jgi|Cocsa1|34463|fgenesh1_kg.3_#_661_#_Locus6998v1rpkm14.86	61.6	677	0	744	FGSG_06243	98.2	665	0	1232	FOXG_07993	85.26	665	0	1043	FOXB_03305	85.26	665
FPSE_00957	203	ANID_08072T0	36.33	245	3e-35	143	jgi|Botci1|12480|BC1T_09343	46.08	204	1e-52	201	GLRG_05157T0	62.25	204	2e-69	257	CH063_05299T0	61.76	204	2e-69	256	jgi|CocheC4_1|174746|estExt_Genewise1.C_20_t20086	35.12	242	4e-30	126	jgi|CocheC5_3|1133862|estExt_Genewise1.C_7_t10182	35.12	242	5e-30	126	jgi|Cocsa1|83550|e_gw1.3.1371.1	36.36	242	3e-31	130	FGSG_06244	99.01	203	6e-115	408	FOXG_07994	91.63	203	2e-99	357	FOXB_03304	91.63	203
FPSE_00958	144	ANID_02317T0	44.9	147	2e-28	120	jgi|Botci1|12479|BC1T_09342	40.97	144	2e-23	103	GLRG_05156T0	77.78	144	1e-64	240	CH063_05298T0	79.72	143	1e-65	243	jgi|CocheC4_1|25825|fgenesh1_pg.20_#_183	56.43	140	8e-44	171	jgi|CocheC5_3|1133859|estExt_Genewise1.C_7_t10179	56.43	140	9e-44	171	jgi|Cocsa1|291668|CE87109_34879	56.43	140	8e-44	171	FGSG_06245	99.31	144	5e-80	291	FOXG_07995	91.67	144	1e-74	274	FOXB_03303	92.36	144
FPSE_00959	645	ANID_06089T0	84.06	571	0	956	jgi|Botci1|12478|BC1T_09341	85.64	571	0	952	GLRG_05155T0	88.27	571	0	1011	CH063_05296T0	88.62	571	0	994	jgi|CocheC4_1|83141|estExt_fgenesh1_pg.C_200181	84.78	565	0	965	jgi|CocheC5_3|1203043|estExt_fgenesh1_pg.C_7_t10057	84.78	565	0	965	jgi|Cocsa1|188345|estExt_fgenesh1_pg.C_3_t20187	84.6	565	0	965	FGSG_06246	99.66	588	0	1164	FOXG_07996	98.47	588	0	1152	FOXB_03302	98.8	582
FPSE_00960	585						jgi|Botci1|8425|BC1T_05974	31.25	48	0.093	34.3	GLRG_05152T0	27.96	279	4e-19	92	CH063_13155T0	28.33	240	3e-13	72.8																FGSG_06247	87.52	585	0	1045	FOXG_07997	47.3	389	1e-86	316
FPSE_00961	160						jgi|Botci1|12471|BC1T_09334	53.57	56	9e-14	71.6	GLRG_05151T0	47.42	97	9e-11	61.6	CH063_12902T0	46.23	106	4e-15	76.3	jgi|CocheC4_1|18684|fgenesh1_pg.1_#_337	31.97	147	0.001	38.5	jgi|CocheC5_3|16955|CocheC5_1.fgenesh1_pg.C_scaffold_2000381	31.97	147	0.001	38.5	jgi|Cocsa1|341535|MIX954_4_32	28.79	132	0.57	29.3	FGSG_06248	95.62	160	1e-73	270	FOXG_07998	67.52	157	1e-44	174	FOXB_03301	67.52	157
FPSE_00962	143											GLRG_05150T0	43.28	67	1e-09	57.8	CH063_10747T0	46.32	95	1e-17	84.3																FGSG_06249	99.3	143	3e-77	282	FOXG_07999	59.31	145	6e-37	148	FOXB_03300	56.13	155
FPSE_00963	156						jgi|Botci1|12467|BC1T_09330	43.08	65	9e-09	55.1	GLRG_05149T0	36.92	130	2e-09	57																					FGSG_06250	96.15	156	3e-75	276	FOXG_08000	68.35	158	5e-48	185	FOXB_03299	67.72	158
FPSE_00964	246	ANID_00343T0	31.31	198	5e-13	70.1	jgi|Botci1|12491|BC1T_09354	43.66	71	8e-10	59.3	GLRG_05176T0	50.57	176	1e-33	139	CH063_01898T0	41.67	264	2e-38	154																FGSG_06251	98.78	246	8e-144	504	FOXG_08001	64.96	254	7e-83	302	FOXB_03298	64.96	254
FPSE_00965	442						jgi|Botci1|12492|BC1T_09355	45.45	55	3e-07	52.4	GLRG_05177T0	39.31	407	4e-41	164	CH063_01899T0	78.38	111	6e-42	167																FGSG_06252	98.06	206	2e-95	345	FOXG_08002	60.83	411	7e-97	350	FOXB_06812	60.25	405
FPSE_00966	282											GLRG_05178T0	29.27	123	6e-10	60.5						jgi|CocheC4_1|34819|fgenesh1_kg.42_#_22_#_1033_4_CCBO_CCBP_CCBU_CCBW_EXTA_EXTB	28.05	82	0.42	30.8	jgi|CocheC5_3|1024606|fgenesh1_kg.23_#_28_#_1033_4_CCBO_CCBP_CCBU_CCBW_EXTA_EXTB	28.05	82	0.43	30.8	jgi|Cocsa1|245464|CE40905_17670	28.05	82	0.41	30.8	FGSG_06253	97.76	134	3e-65	244						FOXB_06813	58.49	159
FPSE_00967	164											GLRG_05180T0	38	100	3e-14	73.2	CH063_15148T0	33.33	102	3e-09	57																FGSG_06254	98.59	142	1e-77	283	FOXG_08003	62.87	167	3e-53	202	FOXB_06815	60.95	169
FPSE_00968	380	ANID_00329T0	54.91	326	7e-89	323	jgi|Botci1|12489|BC1T_09352	57.8	282	4e-86	313	GLRG_05181T0	79.03	372	3e-165	577	CH063_10968T0	77.11	380	2e-164	574	jgi|CocheC4_1|174321|estExt_Genewise1.C_20_t10047	54.67	364	2e-106	381	jgi|CocheC5_3|1173688|estExt_Genewise1Plus.C_7_t20199	54.67	364	2e-106	381	jgi|Cocsa1|293916|CE89357_4644	54.67	364	2e-106	381	FGSG_06255	99.21	380	0	776	FOXG_08004	96.4	111	2e-62	235	FOXB_06816	95.26	380
FPSE_00969	461	ANID_00328T0	46.76	479	8e-100	359	jgi|Botci1|12488|BC1T_09351	53.18	487	4e-119	423	GLRG_05182T0	58.32	487	9e-119	422	CH063_10969T0	57.97	483	7e-113	403	jgi|CocheC4_1|83008|estExt_fgenesh1_pg.C_200016	41.31	472	2e-78	288	jgi|CocheC5_3|1193681|estExt_fgenesh1_pm.C_7_t10245	41.31	472	2e-78	288	jgi|Cocsa1|82186|e_gw1.3.823.1	43.04	467	3e-77	284	FGSG_06256	96.53	461	0	799	FOXG_08005	81.21	346	8e-145	509	FOXB_06817	77.54	472
FPSE_00970	338	ANID_08041T0	75.89	336	4e-154	539	jgi|Botci1|15982|BC1T_11968	80.9	335	3e-162	566	GLRG_05186T0	87.57	338	4e-178	619	CH063_12658T0	88.46	338	2e-179	623	jgi|CocheC4_1|39096|gm1.3884_g	80.42	332	3e-163	569	jgi|CocheC5_3|1145202|estExt_Genewise1.C_14_t30045	80.36	331	7e-163	568	jgi|Cocsa1|41141|fgenesh1_kg.17_#_139_#_Locus72v1rpkm1255.54	80.42	332	3e-163	569	FGSG_16627	98.34	301	2e-172	600	FOXG_08006	98.56	209	5e-118	420	FOXB_06819	97.63	338
FPSE_00971	779	ANID_05108T0	34.62	104	0.051	35.8	jgi|Botci1|15974|BC1T_11960	21.05	285	0.003	40	GLRG_05185T0	38.45	801	2e-110	395	CH063_13604T0	39.11	358	3e-57	219	jgi|CocheC4_1|70980|estExt_fgenesh1_pm.C_80258	23.31	459	2e-07	53.5	jgi|CocheC5_3|1227773|estExt_Genemark1.C_140349	23.31	459	3e-07	53.5	jgi|Cocsa1|101502|e_gw1.17.262.1	24.67	458	3e-07	53.1	FGSG_06258	98.84	779	0	1551	FOXG_08007	86.98	169	1e-78	290	FOXB_06820	78.2	789
FPSE_00972	830																																				FGSG_06259	92.41	395	0	691	FOXG_08008	24.47	891	3e-46	182	FOXB_06821	24.22	896
FPSE_00973	473	ANID_00327T0	82.01	467	0	805	jgi|Botci1|12487|BC1T_09350	85.65	474	0	834	GLRG_05183T0	91.04	469	0	875	CH063_14802T0	91.77	474	0	887	jgi|CocheC4_1|31310|fgenesh1_kg.8_#_26_#_612_2_CCBO_CCBP_CCBU_CCBW_EXTA_EXTB	84.97	439	0	784	jgi|CocheC5_3|1023505|fgenesh1_kg.14_#_75_#_612_2_CCBO_CCBP_CCBU_CCBW_EXTA_EXTB	84.97	439	0	784	jgi|Cocsa1|153233|estExt_Genewise1Plus.C_17_t20293	83.09	473	0	820	FGSG_06260	99.58	473	0	960	FOXG_08009	96.62	473	0	941	FOXB_06822	96.62	473
FPSE_00974	277											GLRG_05188T0	55.2	221	2e-67	251	CH063_11653T0	44.44	216	2e-54	207	jgi|CocheC4_1|41256|gm1.6044_g	43.69	222	4e-43	170	jgi|CocheC5_3|1208928|gm1.605_g	43.69	222	4e-43	170	jgi|Cocsa1|112895|estExt_Genewise1.C_4_t20470	43.64	220	2e-43	171	FGSG_06261	95.67	277	6e-150	525	FOXG_08010	80.78	255	8e-121	428	FOXB_06823	77.74	274
FPSE_00975	441	ANID_06295T0	31.26	467	4e-38	154	jgi|Botci1|15103|BC1T_10783	39.52	463	6e-59	223	GLRG_05190T0	47.17	318	2e-64	241	CH063_03141T0	49.06	320	4e-67	251	jgi|CocheC4_1|195313|estExt_Genewise1Plus.C_11_t10482	49.53	107	1e-21	99.8	jgi|CocheC5_3|1196718|estExt_fgenesh1_pm.C_12_t10427	49.53	107	1e-21	99.8	jgi|Cocsa1|323812|CE119253_3678	49.53	107	1e-21	100	FGSG_06262	98.19	441	0	894	FOXG_08011	75.17	431	0	649	FOXB_06824	75.41	431
FPSE_00976	479	ANID_06296T0	43.7	524	1e-112	402	jgi|Botci1|15104|BC1T_10784	58.43	267	1e-92	335	GLRG_05189T0	57.41	486	8e-162	565	CH063_03140T0	54.33	462	2e-138	487																FGSG_06263	93.21	486	0	909	FOXG_08012	76.41	284	5e-121	430	FOXB_06825	83.88	490
FPSE_00977	335	ANID_05625T0	22.49	209	0.11	33.1	jgi|Botci1|4844|BC1T_15351	35.98	378	2e-48	187	GLRG_05192T0	43.73	375	1e-66	248	CH063_06041T0	47.03	370	1e-67	252	jgi|CocheC4_1|46460|estExt_Genemark1.C_1_t10482	34.85	330	8e-34	139	jgi|CocheC5_3|1166606|estExt_Genewise1Plus.C_2_t40022	34.85	330	8e-34	139	jgi|Cocsa1|32061|fgenesh1_kg.1_#_319_#_Locus2020v1rpkm52.89	33.94	330	3e-34	141	FGSG_06264	98.81	335	0	668	FOXG_08013	86.8	341	6e-153	536	FOXB_06826	86.8	341
FPSE_00978	1294	ANID_06257T0	52.66	1109	0	1045	jgi|Botci1|4843|BC1T_15350	63.25	1102	0	1325	GLRG_05193T0	65.36	1299	0	1563	CH063_03990T0	66.48	1053	0	1328	jgi|CocheC4_1|60391|fgenesh1_pm.11_#_36	49.92	1326	0	1155	jgi|CocheC5_3|1206022|estExt_fgenesh1_pg.C_12_t20031	49.92	1326	0	1155	jgi|Cocsa1|142361|estExt_Genewise1Plus.C_7_t10453	49.25	1326	0	1139	FGSG_06265	99.38	1294	0	2614	FOXG_08014	86.87	1302	0	2150	FOXB_13342	87.48	1038
FPSE_00979	144	ANID_06256T0	54.25	153	1e-44	173	jgi|Botci1|4842|BC1T_15349	63.82	152	8e-52	197	GLRG_05194T0	71.71	152	2e-57	216	CH063_03991T0	71.05	152	2e-57	216	jgi|CocheC4_1|137475|e_gw1.11.46.1	58.94	151	3e-45	175	jgi|CocheC5_3|1143080|estExt_Genewise1.C_12_t40363	58.94	151	4e-45	175	jgi|Cocsa1|26348|fgenesh1_pg.7_#_161	58.94	151	3e-45	175	FGSG_06266	100	144	9e-80	290	FOXG_08015	93.75	144	2e-75	276	FOXB_13341	93.75	144
FPSE_00980	94						jgi|Botci1|4841|BC1T_15348	58.75	80	1e-22	100	GLRG_05195T0	66.67	90	7e-29	120	CH063_03992T0	69.23	78	3e-26	111	jgi|CocheC4_1|137392|e_gw1.11.80.1	57.35	68	9e-18	83.6	jgi|CocheC5_3|1023107|fgenesh1_kg.12_#_295_#_1122_3_CCBO_CCBP_CCBU_CCBW_EXTA_EXTB	57.35	68	9e-18	83.6	jgi|Cocsa1|89271|e_gw1.7.1151.1	58.82	68	3e-18	85.5	FGSG_06267	100	94	2e-50	192	FOXG_08016	86	100	1e-42	166
FPSE_00981	87	ANID_06255T0	72.94	85	5e-35	140	jgi|Botci1|4840|BC1T_15347	76.83	82	2e-36	145	GLRG_05196T0	90.7	86	4e-43	167	CH063_03993T0	94.25	87	7e-45	173	jgi|CocheC4_1|137564|e_gw1.11.641.1	82.35	85	9e-40	156	jgi|CocheC5_3|1182465|estExt_Genewise1Plus.C_12_t40277	82.35	85	9e-40	156	jgi|Cocsa1|36742|fgenesh1_kg.7_#_169_#_Locus422v1rpkm258.47	81.4	86	2e-38	152	FGSG_06268	74.71	87	3e-31	128	FOXG_08017	96.55	87	8e-48	184	FOXB_13340	95.45	88
FPSE_00982	280	ANID_10454T0	53.9	282	1e-70	261	jgi|Botci1|4838|BC1T_15345	63.43	268	2e-86	314	GLRG_05197T0	68.57	280	5e-97	349	CH063_03994T0	68.57	280	5e-101	362	jgi|CocheC4_1|29569|fgenesh1_kg.1_#_406_#_1049_1_CCBO_CCBP_CCBU_CCBW_EXTA_EXTB	44.93	276	1e-52	201	jgi|CocheC5_3|1019582|fgenesh1_kg.2_#_408_#_1049_1_CCBO_CCBP_CCBU_CCBW_EXTA_EXTB	44.93	276	1e-52	201	jgi|Cocsa1|31860|fgenesh1_kg.1_#_118_#_Locus3785v1rpkm29.18	52.71	203	2e-50	194	FGSG_06269	98.93	280	5e-160	558	FOXG_08018	90.07	282	4e-138	486	FOXB_13339	90.07	282
FPSE_00983	165	ANID_03706T0	80.79	151	3e-60	226	jgi|Botci1|4837|BC1T_15344	78.43	153	6e-59	221	GLRG_05198T0	91.62	167	3e-61	229	CH063_03995T0	96.67	120	3e-65	243	jgi|CocheC4_1|46636|estExt_Genemark1.C_1_t20178	81.82	165	8e-55	207	jgi|CocheC5_3|1221792|estExt_Genemark1.C_2_t20189	81.82	165	8e-55	207	jgi|Cocsa1|31861|fgenesh1_kg.1_#_119_#_Locus318v1rpkm337.84	81.82	165	3e-55	209	FGSG_06270	100	165	4e-93	335	FOXG_08019	99.39	165	1e-92	334	FOXB_13338	99.39	165
FPSE_00984	288											GLRG_05200T0	35.18	253	3e-44	174	CH063_02668T0	34.78	253	2e-45	177																FGSG_06271	94.1	288	1e-162	567	FOXG_08020	59.93	287	2e-100	361	FOXB_13337	60.28	287
FPSE_00985	1216	ANID_00444T0	44.74	1160	0	917	jgi|Botci1|6320|BC1T_15911	48.93	1210	0	1062	GLRG_05201T0	55.65	1256	0	1310	CH063_02669T0	55.4	1240	0	1284																FGSG_06272	97.62	1216	0	2349	FOXG_08021	82.03	1219	0	2046	FOXB_13336	78.51	1219
FPSE_00986	169	ANID_11728T0	31.45	159	1e-14	74.3	jgi|Botci1|6321|BC1T_15912	35.4	161	2e-19	90.1	GLRG_05202T0	46.25	160	2e-32	133	CH063_03666T0	44.79	163	1e-29	124	jgi|CocheC4_1|31919|fgenesh1_kg.11_#_19_#_33_6_CCBO_CCBP_CCBU_CCBW_EXTA_EXTB	38.55	166	2e-24	107	jgi|CocheC5_3|1023109|fgenesh1_kg.12_#_297_#_33_6_CCBO_CCBP_CCBU_CCBW_EXTA_EXTB	38.55	166	2e-24	107	jgi|Cocsa1|160403|gm1.5219_g	38.55	166	7e-25	108	FGSG_06273	98.22	169	4e-95	342	FOXG_08022	89.35	169	4e-87	315	FOXB_13335	87.74	155
FPSE_00987	554	ANID_10438T0	42.18	505	1e-100	362	jgi|Botci1|6322|BC1T_15913	47.17	513	5e-116	413	GLRG_05203T0	54.81	551	5e-167	583	CH063_03667T0	55.41	536	2e-161	565	jgi|CocheC4_1|183891|estExt_Genewise1Plus.C_1_t30468	45.05	586	5e-124	440	jgi|CocheC5_3|1089842|e_gw1.2.1145.1	45.05	586	5e-124	440	jgi|Cocsa1|208859|CE4300_1910	44.31	589	9e-125	442	FGSG_06274	97.66	556	0	1092	FOXG_08023	83.53	516	0	882	FOXB_13334	82.25	552
FPSE_00988	154	ANID_01400T0	68.18	22	0.0003	40	jgi|Botci1|15249|BC1T_11156	48	75	1e-13	70.9	GLRG_05204T0	56.9	174	1e-29	124	CH063_03669T0	55.43	175	3e-27	115	jgi|CocheC4_1|42326|gm1.7114_g	51.45	138	1e-23	104	jgi|CocheC5_3|1151414|fgenesh1_pm.1_#_1300	51.45	138	1e-23	104	jgi|Cocsa1|249599|CE45040_2596	51.45	138	3e-23	102	FGSG_06275	85.06	154	1e-32	134	FOXG_08024	89.68	155	1e-48	187	FOXB_13333	89.68	155
FPSE_00989	189						jgi|Botci1|16115|BC1T_12160	50.3	165	7e-36	145	GLRG_05221T0	50.53	188	2e-45	177	CH063_03197T0	51.58	190	5e-45	176	jgi|CocheC4_1|35727|gm1.515_g	51.02	147	2e-36	147	jgi|CocheC5_3|1200899|estExt_fgenesh1_pg.C_2_t20010	51.02	147	2e-36	147	jgi|Cocsa1|208333|CE3774_1326	50.34	147	6e-36	145	FGSG_06276	94.76	191	3e-95	342	FOXG_08025	83.16	190	2e-81	297
FPSE_00990	369	ANID_06267T0	64.31	283	5e-105	376	jgi|Botci1|16114|BC1T_12159	66.31	282	2e-113	404	GLRG_05220T0	78.41	264	5e-121	429	CH063_03196T0	78.41	264	8e-121	429	jgi|CocheC4_1|183995|estExt_Genewise1Plus.C_1_t40081	65.72	283	5e-100	359	jgi|CocheC5_3|1127302|estExt_Genewise1.C_2_t40150	65.72	283	6e-100	359	jgi|Cocsa1|105613|estExt_Genewise1.C_1_t20283	66.43	283	6e-101	362	FGSG_06277	99.65	282	1e-163	571	FOXG_08026	96.72	274	1e-147	518	FOXB_13332	96.73	275
FPSE_00991	633	ANID_07402T0	53.82	628	0	652	jgi|Botci1|3724|BC1T_04151	58.2	646	0	716	GLRG_05210T0	63.19	633	0	781	CH063_02493T0	63.98	633	0	837	jgi|CocheC4_1|183527|estExt_Genewise1Plus.C_1_t30008	36.08	521	2e-73	273	jgi|CocheC5_3|1126832|estExt_Genewise1.C_2_t30007	36.08	521	2e-73	273	jgi|Cocsa1|32229|fgenesh1_kg.1_#_487_#_Locus10384v1rpkm9.05	36.07	524	3e-74	275	FGSG_06278	97.95	633	0	1266	FOXG_08027	86.58	641	0	1118	FOXB_13331	83.96	642
FPSE_00992	648	ANID_01992T0	46.94	686	5e-112	400	jgi|Botci1|3723|BC1T_04150	54.55	671	2e-159	558	GLRG_05211T0	60.15	660	3e-176	614	CH063_02494T0	60.82	661	1e-173	605	jgi|CocheC4_1|60388|fgenesh1_pm.11_#_33	44.1	653	7e-118	420	jgi|CocheC5_3|1206024|estExt_fgenesh1_pg.C_12_t20033	44.1	653	7e-118	420	jgi|Cocsa1|36737|fgenesh1_kg.7_#_164_#_Locus11181v1rpkm8.24	43.56	691	2e-115	412	FGSG_06279	97.99	648	0	1156	FOXG_08028	87.24	533	0	774	FOXB_13330	86.2	645
FPSE_00993	85																																				FGSG_15341	79.17	48	6e-13	67.8
FPSE_00994	852	ANID_04408T0	36.98	860	5e-167	583	jgi|Botci1|4727|BC1T_04556	43.6	516	5e-132	467	GLRG_05214T0	54.99	791	0	870	CH063_04102T0	55.16	785	0	883	jgi|CocheC4_1|200960|estExt_Genewise1Plus.C_19_t10420	39.95	781	9e-170	593	jgi|CocheC5_3|1165022|estExt_Genewise1Plus.C_1_t80413	39.95	781	9e-170	593	jgi|Cocsa1|100296|e_gw1.15.876.1	40.2	781	4e-172	600	FGSG_06280	93.78	852	0	1559	FOXG_08029	85.99	257	1e-130	463	FOXB_13329	86.33	834
FPSE_00995	353	ANID_04409T0	71.26	341	4e-146	513	jgi|Botci1|3737|BC1T_04164	66.19	349	1e-132	468	GLRG_05215T0	77.9	353	7e-165	575	CH063_04103T0	77.4	354	4e-163	569	jgi|CocheC4_1|25531|fgenesh1_pg.19_#_143	65.08	358	4e-136	479	jgi|CocheC5_3|1125632|estExt_Genewise1.C_1_t90051	65.08	358	5e-136	479	jgi|Cocsa1|175207|fgenesh1_pm.15_#_221	64.9	359	2e-136	480	FGSG_06281	96.32	353	0	693	FOXG_08031	94.62	353	0	691	FOXB_13328	94.62	353
FPSE_00996	312	ANID_04430T0	73.48	279	3e-116	413	jgi|Botci1|4726|BC1T_04555	72.09	326	2e-128	453	GLRG_05216T0	78.75	320	7e-141	495	CH063_04104T0	80.46	307	3e-140	493	jgi|CocheC4_1|144444|e_gw1.19.732.1	73.67	300	4e-125	442	jgi|CocheC5_3|1200339|estExt_fgenesh1_pg.C_1_t30165	73.67	300	4e-125	442	jgi|Cocsa1|40517|fgenesh1_kg.15_#_183_#_Locus1051v1rpkm100.30	73.33	300	1e-124	441	FGSG_06282	100	312	0	635	FOXG_08032	93.27	312	6e-171	595	FOXB_13327	93.27	312
FPSE_00997	503	ANID_04431T0	62.09	422	7e-116	413	jgi|Botci1|4725|BC1T_04554	63.98	447	4e-140	493	GLRG_05217T0	80.36	336	8e-144	506	CH063_04105T0	78.98	295	2e-120	428																FGSG_12899	96.04	505	0	774	FOXG_08033	89.27	438	0	699	FOXB_13326	89.27	438
FPSE_00998	317	ANID_04358T0	43.4	341	2e-66	248	jgi|Botci1|4723|BC1T_04552	47.33	374	7e-73	269	GLRG_05218T0	65.04	349	2e-123	437	CH063_08544T0	65.6	343	6e-125	442	jgi|CocheC4_1|82981|estExt_fgenesh1_pg.C_190231	48.32	327	1e-71	265	jgi|CocheC5_3|1125394|estExt_Genewise1.C_1_t80280	48.32	327	2e-71	265	jgi|Cocsa1|100123|e_gw1.15.433.1	48.01	327	5e-70	259	FGSG_12900	97.79	317	0	646	FOXG_08034	90.51	316	1e-170	594
FPSE_00999	1151	ANID_04349T0	52.24	1185	0	1161	jgi|Botci1|3979|BC1T_14185	63.86	736	0	915	GLRG_05219T0	73.1	1171	0	1708	CH063_03195T0	73.29	1168	0	1685	jgi|CocheC4_1|144208|e_gw1.19.480.1	51.25	1163	0	1123	jgi|CocheC5_3|1151255|fgenesh1_pm.1_#_1141	51.25	1163	0	1123	jgi|Cocsa1|99781|e_gw1.15.251.1	51.07	1163	0	1113	FGSG_06284	99.83	1151	0	2380	FOXG_08035	90.24	1158	0	2121	FOXB_13325	90.16	1158
FPSE_01000	652											GLRG_05222T0	48.11	663	6e-157	550	CH063_03198T0	48.79	537	1e-136	483																FGSG_06285	98.93	652	0	1316	FOXG_08036	80.49	656	0	1005	FOXB_13324	81.1	656
FPSE_01001	551	ANID_05620T0	43.68	570	3e-125	444						GLRG_05223T0	53.25	554	9e-174	605	CH063_12930T0	55.5	555	2e-172	601	jgi|CocheC4_1|168342|estExt_Genewise1.C_11_t20014	42.71	597	2e-122	434	jgi|CocheC5_3|1182130|estExt_Genewise1Plus.C_12_t30390	42.71	597	2e-122	434	jgi|Cocsa1|199706|estExt_fgenesh1_pm.C_7_t10313	43.22	597	6e-126	446	FGSG_06286	91.1	517	0	935	FOXG_08037	81.32	546	0	903	FOXB_13323	81.32	546
FPSE_01002	462	ANID_05621T0	37.84	74	0.006	38.1	jgi|Botci1|5522|BC1T_15563	40.13	319	9e-44	173	GLRG_06947T0	49.78	454	3e-92	334	CH063_01420T0	50.43	464	7e-92	333	jgi|CocheC4_1|137429|e_gw1.11.625.1	41.54	65	0.0003	42.4	jgi|CocheC5_3|19914|CocheC5_1.fgenesh1_pg.C_scaffold_9000134	41.54	65	0.0003	42.4	jgi|Cocsa1|36894|fgenesh1_kg.7_#_321_#_Locus2190v1rpkm48.83	41.54	65	0.0003	42.4	FGSG_06287	96.54	462	0	824	FOXG_08038	81.16	467	0	679	FOXB_13322	81.37	467
FPSE_01003	157	ANID_06203T0	38.15	173	3e-21	96.7	jgi|Botci1|13524|BC1T_10034	48.28	116	1e-24	107	GLRG_05089T0	53.66	164	2e-42	167	CH063_13929T0	52.73	165	6e-41	162	jgi|CocheC4_1|195004|estExt_Genewise1Plus.C_11_t10120	35.62	160	9e-19	88.2	jgi|CocheC5_3|1143061|estExt_Genewise1.C_12_t40342	35.62	160	1e-18	88.2	jgi|Cocsa1|89167|e_gw1.7.890.1	36.25	160	6e-19	88.6	FGSG_06288	96.82	157	2e-86	312	FOXG_08039	86.62	157	3e-80	292	FOXB_13321	84.72	144
FPSE_01004	391	ANID_06202T0	84.4	391	0	712	jgi|Botci1|13522|BC1T_10032	85.93	391	0	716	GLRG_05090T0	90.51	390	0	746	CH063_14668T0	89.69	388	0	730	jgi|CocheC4_1|163568|estExt_Genewise1.C_6_t20014	85.42	391	0	714	jgi|CocheC5_3|1130499|estExt_Genewise1.C_4_t20283	85.42	391	0	714	jgi|Cocsa1|120340|estExt_Genewise1.C_9_t30039	85.68	391	0	715	FGSG_06289	99.49	391	0	803	FOXG_08040	97.7	391	0	790	FOXB_13320	97.7	391
FPSE_01005	878	ANID_12054T0	52.02	865	0	682	jgi|Botci1|7514|BC1T_16179	67.84	541	0	696	GLRG_05091T0	64.98	911	0	957	CH063_15806T0	85.71	308	5e-158	553	jgi|CocheC4_1|195000|estExt_Genewise1Plus.C_11_t10116	51.49	872	0	696	jgi|CocheC5_3|1182453|estExt_Genewise1Plus.C_12_t40265	51.49	872	0	696	jgi|Cocsa1|117238|estExt_Genewise1.C_7_t10475	50.11	888	0	689	FGSG_12901	97.51	441	0	838	FOXG_08041	90.47	881	0	1351	FOXB_13319	89.44	881
FPSE_01006	484	ANID_03058T0	81.91	470	0	826	jgi|Botci1|9451|BC1T_06851	84.21	475	0	852	GLRG_06753T0	85.33	484	0	884	CH063_03225T0	85.95	484	0	889	jgi|CocheC4_1|75113|estExt_fgenesh1_pm.C_250105	77.87	470	0	790	jgi|CocheC5_3|1190313|estExt_fgenesh1_pm.C_1_t20483	77.87	470	0	790	jgi|Cocsa1|33708|fgenesh1_kg.2_#_844_#_Locus534v1rpkm196.90	78.09	470	0	792	FGSG_06290	100	484	0	1010	FOXG_08042	96.49	484	0	981	FOXB_07776	96.28	484
FPSE_01007	1137	ANID_04894T0	48.4	1124	0	867	jgi|Botci1|2534|BC1T_13923	54.91	1100	0	1083	GLRG_06713T0	71.55	1146	0	1540	CH063_07710T0	73.78	858	0	1265	jgi|CocheC4_1|177092|estExt_Genewise1.C_250145	47.83	1062	0	866	jgi|CocheC5_3|1190359|estExt_fgenesh1_pm.C_1_t30032	47.83	1062	0	866	jgi|Cocsa1|23288|fgenesh1_pg.2_#_899	47.56	1066	0	868	FGSG_06291	99.3	1137	0	2336	FOXG_08043	88.88	1142	0	1939	FOXB_07775	89.75	1142
FPSE_01008	251	ANID_04895T0	48.56	208	7e-50	192	jgi|Botci1|2535|BC1T_13924	67.6	179	3e-55	210	GLRG_06712T0	65.85	205	1e-72	268	CH063_02707T0	71.35	178	3e-71	263	jgi|CocheC4_1|33980|fgenesh1_kg.25_#_27_#_3_1_CCBO_CCBP_CCBU_CCBW_EXTA_EXTB	49.75	201	6e-48	186	jgi|CocheC5_3|1125127|estExt_Genewise1.C_1_t70175	49.75	201	6e-48	186	jgi|Cocsa1|157294|gm1.2110_g	50.25	201	1e-48	188	FGSG_06292	98.48	198	4e-112	399	FOXG_08044	86.36	198	1e-93	338	FOXB_07774	86.36	198
FPSE_01009	203																																				FGSG_06293	83.25	203	2e-95	343
FPSE_01010	201	ANID_04602T0	67.93	184	2e-70	260	jgi|Botci1|9448|BC1T_06848	69.85	199	2e-79	290	GLRG_02005T0	84.16	202	2e-96	347	CH063_00816T0	83.74	203	1e-94	341	jgi|CocheC4_1|32928|fgenesh1_kg.16_#_99_#_2694_2_CCBO_CCBP_CCBU_CCBW_EXTA_EXTB	70.49	183	4e-74	272	jgi|CocheC5_3|1018614|fgenesh1_kg.1_#_238_#_2694_2_CCBO_CCBP_CCBU_CCBW_EXTA_EXTB	70.49	183	4e-74	272	jgi|Cocsa1|33550|fgenesh1_kg.2_#_686_#_Locus23749v1rpkm2.98	70.49	183	3e-74	273	FGSG_06294	99.5	201	4e-115	409	FOXG_08045	97.24	181	5e-102	365	FOXB_07772	97.79	181
FPSE_01011	981	ANID_02897T0	26.88	320	7e-20	95.5	jgi|Botci1|2950|BC1T_14023	30.94	307	2e-31	134	GLRG_06749T0	32.59	491	2e-56	217	CH063_00351T0	30	660	3e-60	229	jgi|CocheC4_1|73345|estExt_fgenesh1_pm.C_160145	26.55	275	3e-09	60.1	jgi|CocheC5_3|1162885|estExt_Genewise1Plus.C_1_t30272	26.55	275	3e-09	60.1	jgi|Cocsa1|134538|estExt_Genewise1Plus.C_2_t40275	26.79	280	4e-09	59.7	FGSG_16628	96.5	943	0	1895	FOXG_08046	51	904	0	935	FOXB_07771	51.11	904
FPSE_01012	934											GLRG_06746T0	43.88	139	2e-22	103	CH063_00348T0	41.48	135	1e-21	101																FGSG_16629	96.16	937	0	1595	FOXG_08047	70.49	976	0	1167	FOXB_07770	65.98	1014
FPSE_01013	466	ANID_04896T0	33.24	367	1e-53	206	jgi|Botci1|10494|BC1T_07726	35.99	289	3e-42	168	GLRG_02011T0	52.07	484	2e-136	481	CH063_14663T0	50.9	501	1e-137	485	jgi|CocheC4_1|142461|e_gw1.16.187.1	38.52	366	2e-63	239	jgi|CocheC5_3|1025312|fgenesh1_pg.1_#_380	38.52	366	2e-63	239	jgi|Cocsa1|274406|CE69847_5931	39.02	328	5e-63	237	FGSG_06297	98.93	466	0	957	FOXG_08048	83.7	411	0	695	FOXB_07769	85.5	469
FPSE_01014	605	ANID_10609T0	41.88	597	1e-124	442	jgi|Botci1|2952|BC1T_14025	54.01	561	9e-171	595	GLRG_02012T0	56.84	621	0	682	CH063_08397T0	64.38	525	0	677	jgi|CocheC4_1|172470|estExt_Genewise1.C_16_t20061	46.58	571	5e-145	510	jgi|CocheC5_3|1189822|estExt_fgenesh1_pm.C_1_t10442	46.58	571	5e-145	510	jgi|Cocsa1|33553|fgenesh1_kg.2_#_689_#_Locus3115v1rpkm35.20	46.06	571	3e-142	500	FGSG_06298	99.34	605	0	1243	FOXG_08049	86.45	605	0	1114	FOXB_07768	86.45	605
FPSE_01015	761	ANID_04886T0	34.38	192	9e-27	117	jgi|Botci1|2953|BC1T_14026	32.24	794	2e-99	358	GLRG_02013T0	59.16	764	0	912	CH063_14247T0	63.94	624	0	818	jgi|CocheC4_1|199452|estExt_Genewise1Plus.C_16_t20053	34.97	326	4e-43	172	jgi|CocheC5_3|1123629|estExt_Genewise1.C_1_t30489	36.16	318	6e-45	178	jgi|Cocsa1|167885|fgenesh1_pm.2_#_718	34.66	326	4e-42	168	FGSG_06299	98.42	761	0	1575	FOXG_08050	90.97	764	0	1454	FOXB_07767	91.49	764
FPSE_01016	300	ANID_04250T0	66.89	302	4e-118	419	jgi|Botci1|2956|BC1T_14029	74.39	289	2e-128	454	GLRG_02004T0	74.32	292	4e-118	419	CH063_00817T0	73.97	292	5e-124	439	jgi|CocheC4_1|32980|fgenesh1_kg.16_#_151_#_2090_1_CCBO_CCBP_CCBU_CCBW_EXTA_EXTB	71.33	300	4e-127	449	jgi|CocheC5_3|1018666|fgenesh1_kg.1_#_290_#_2090_1_CCBO_CCBP_CCBU_CCBW_EXTA_EXTB	71.33	300	4e-127	449	jgi|Cocsa1|33637|fgenesh1_kg.2_#_773_#_Locus105543v1rpkm0.61	71.67	300	8e-128	452	FGSG_06300	99.33	300	8e-178	618	FOXG_08051	92	300	6e-168	585	FOXB_07766	92.33	300
FPSE_01017	787	ANID_04884T0	33.77	764	3e-117	418	jgi|Botci1|4125|BC1T_14932	38.64	779	5e-153	537	GLRG_02003T0	62.6	786	0	1020	CH063_00818T0	62.66	782	0	1011	jgi|CocheC4_1|51474|estExt_Genemark1.C_160025	34.68	744	3e-117	418	jgi|CocheC5_3|1189690|estExt_fgenesh1_pm.C_1_t10282	34.68	744	3e-117	418	jgi|Cocsa1|33399|fgenesh1_kg.2_#_535_#_Locus5206v1rpkm21.03	33.33	855	1e-117	420	FGSG_06301	97.71	787	0	1566	FOXG_08052	91.36	787	0	1488	FOXB_07765	90.53	792
FPSE_01018	278	ANID_03036T0	70.04	257	2e-92	334	jgi|Botci1|10495|BC1T_07727	83.98	256	6e-110	392	GLRG_02002T0	88.93	262	9e-117	415	CH063_10665T0	88.55	262	2e-116	414	jgi|CocheC4_1|177213|estExt_Genewise1.C_250279	70.23	262	1e-94	341	jgi|CocheC5_3|1125004|estExt_Genewise1.C_1_t70048	70.23	262	1e-94	341	jgi|Cocsa1|196721|estExt_fgenesh1_pm.C_2_t20382	70.23	262	1e-94	341	FGSG_06302	98.72	156	1e-87	318	FOXG_08053	81.41	156	4e-63	237	FOXB_07764	97.48	278
FPSE_01019	495						jgi|Botci1|15751|BC1T_02793	26.8	153	5e-13	71.2																										FGSG_12902	95.71	163	3e-90	328	FOXG_08054	54.51	488	2e-119	425
FPSE_01020	465						jgi|Botci1|15750|BC1T_02792	26.5	317	4e-22	101											jgi|CocheC4_1|29483|fgenesh1_kg.1_#_320_#_1380_2_CCBO_CCBP_CCBU_CCBW_EXTA_EXTB	23.03	469	9e-13	70.5	jgi|CocheC5_3|1127381|estExt_Genewise1.C_2_t40237	23.03	469	1e-12	70.5						FGSG_06303	80.36	387	0	629	FOXG_08055	65.34	326	5e-125	443	FOXB_07763	63.46	301
FPSE_01021	583	ANID_03519T0	31.29	588	5e-74	274	jgi|Botci1|15749|BC1T_02791	40.07	589	8e-127	449																										FGSG_16631	98.28	583	0	1191	FOXG_08056	80.76	582	0	974	FOXB_07762	84.28	598
FPSE_01022	972						jgi|Botci1|10514|BC1T_07746	44.56	754	7e-161	563	GLRG_02001T0	42.75	1041	0	795	CH063_13130T0	45.52	747	1e-174	609	jgi|CocheC4_1|172411|estExt_Genewise1.C_16_t20001	40.02	1022	1e-177	619	jgi|CocheC5_3|1220387|estExt_Genemark1.C_1_t10425	40.02	1022	1e-177	619	jgi|Cocsa1|134623|estExt_Genewise1Plus.C_2_t40370	42.76	870	8e-177	616	FGSG_06305	98.05	972	0	1966	FOXG_08057	76.36	994	0	1519	FOXB_07761	77.9	810
FPSE_01023	576	ANID_01733T0	63.94	574	0	770	jgi|Botci1|1690|BC1T_12887	75.14	551	0	885	GLRG_03968T0	75.55	548	0	895	CH063_02419T0	74.91	566	0	907	jgi|CocheC4_1|69378|estExt_fgenesh1_pm.C_4_t10345	71.95	574	0	872	jgi|CocheC5_3|1136087|estExt_Genewise1.C_8_t20277	71.95	574	0	872	jgi|Cocsa1|123499|estExt_Genewise1.C_12_t20381	73.12	558	0	865	FGSG_01141	99.31	576	0	1185	FOXG_00249	96.7	576	0	1143	FOXB_08703	96.7	576
FPSE_01024	100
FPSE_01025	404	ANID_01114T0	38.82	407	2e-44	175	jgi|Botci1|14621|BC1T_11180	50.36	419	7e-78	286	GLRG_03970T0	56.88	429	6e-109	389	CH063_12530T0	59.35	428	2e-108	388	jgi|CocheC4_1|128615|e_gw1.4.1527.1	40.09	459	8e-54	206	jgi|CocheC5_3|1224580|estExt_Genemark1.C_8_t10150	40.09	459	8e-54	206	jgi|Cocsa1|163131|gm1.7947_g	39.96	463	2e-57	218	FGSG_01139	97.28	404	0	763	FOXG_00250	86.49	407	0	679	FOXB_08702	86.73	407
FPSE_01026	331	ANID_04235T0	53.47	331	2e-95	344	jgi|Botci1|6510|BC1T_04099	58.61	302	4e-105	376	GLRG_03917T0	66.35	318	8e-128	452	CH063_03414T0	69.2	289	3e-118	420	jgi|CocheC4_1|54422|estExt_Genemark1.C_430031	56.89	334	1e-107	384	jgi|CocheC5_3|1228968|estExt_Genemark1.C_210041	56.89	334	1e-107	384	jgi|Cocsa1|185894|estExt_Genemark1.C_210028	57.19	334	7e-107	382	FGSG_01138	98.79	331	0	682	FOXG_00251	89.12	331	1e-172	601	FOXB_08701	88.82	313
FPSE_01027	884	ANID_02927T0	43.71	842	1e-148	523	jgi|Botci1|10397|BC1T_07955	48.53	917	0	656	GLRG_04028T0	65.59	895	0	1045	CH063_00499T0	65.17	893	0	1044	jgi|CocheC4_1|132395|e_gw1.6.564.1	57.25	400	8e-117	417	jgi|CocheC5_3|1093394|e_gw1.4.1019.1	57.25	400	9e-117	417	jgi|Cocsa1|93045|e_gw1.9.341.1	57.25	400	8e-117	417	FGSG_01137	99.21	884	0	1803	FOXG_00252	89.28	886	0	1568	FOXB_08700	90.29	886
FPSE_01028	207	ANID_11691T0	57.46	134	6e-44	172	jgi|Botci1|10370|BC1T_07928	51.18	211	5e-53	202	GLRG_04029T0	60.85	212	9e-65	241	CH063_00498T0	56.74	215	3e-62	233	jgi|CocheC4_1|31003|fgenesh1_kg.6_#_161_#_553_2_CCBO_CCBP_CCBU_CCBW_EXTA_EXTB	53.19	141	8e-40	158	jgi|CocheC5_3|1020167|fgenesh1_kg.4_#_99_#_553_2_CCBO_CCBP_CCBU_CCBW_EXTA_EXTB	53.19	141	8e-40	158	jgi|Cocsa1|337178|CE132619_3750	48.89	180	1e-40	161	FGSG_01136	99.03	207	2e-117	417	FOXG_00253	91.3	207	2e-97	350	FOXB_08699	91.3	207
FPSE_01029	688	ANID_10526T0	73.05	334	1e-150	528	jgi|Botci1|6496|BC1T_04085	78.57	336	9e-164	572	GLRG_03952T0	82.06	340	3e-173	604	CH063_14131T0	82.06	340	3e-173	604	jgi|CocheC4_1|50619|estExt_Genemark1.C_120271	76.44	331	5e-159	556	jgi|CocheC5_3|1196004|estExt_fgenesh1_pm.C_11_t10075	76.44	331	5e-159	556	jgi|Cocsa1|39549|fgenesh1_kg.13_#_78_#_Locus1077v1rpkm98.50	76.74	331	2e-159	558	FGSG_01134	100	345	0	726	FOXG_00255	95.07	345	0	698	FOXB_08697	95.07	345
FPSE_01030	537	ANID_04234T0	61.71	538	0	681	jgi|Botci1|6498|BC1T_04087	68.24	340	1e-137	485	GLRG_03949T0	84.94	538	0	967	CH063_05441T0	84.2	538	0	958	jgi|CocheC4_1|207465|estExt_Genewise1Plus.C_390114	58.44	539	0	651	jgi|CocheC5_3|1181141|estExt_Genewise1Plus.C_11_t30333	58.44	539	0	651	jgi|Cocsa1|39906|fgenesh1_kg.13_#_435_#_Locus991v1rpkm106.97	58.26	539	0	651	FGSG_01133	99.44	537	0	1111	FOXG_00256	96.46	537	0	1085	FOXB_08696	96.46	537
FPSE_01031	581	ANID_03118T0	52.32	604	5e-176	613	jgi|Botci1|6495|BC1T_04084	41.13	620	2e-134	474	GLRG_03948T0	64.66	580	0	761	CH063_05440T0	63.59	585	0	760																FGSG_01132	98.28	580	0	1182	FOXG_00257	89.16	581	0	1082	FOXB_08695	89.16	581
FPSE_01032	234	ANID_04231T0	53.78	238	2e-65	243	jgi|Botci1|6389|BC1T_03978	56.25	208	2e-63	237	GLRG_03947T0	72.77	235	3e-96	346	CH063_05439T0	72.88	236	2e-97	350	jgi|CocheC4_1|196467|estExt_Genewise1Plus.C_12_t20352	62.77	231	1e-74	274	jgi|CocheC5_3|1226240|estExt_Genemark1.C_110070	62.77	231	1e-74	274	jgi|Cocsa1|39552|fgenesh1_kg.13_#_81_#_Locus5834v1rpkm18.41	62.03	237	2e-74	273	FGSG_01131	100	234	2e-136	479	FOXG_00258	93.13	233	9e-127	448	FOXB_08694	93.13	233
FPSE_01033	375	ANID_10433T0	50.57	348	3e-91	330	jgi|Botci1|6419|BC1T_04008	53.82	353	3e-101	363	GLRG_03885T0	61.2	384	2e-125	444	CH063_05031T0	61.01	277	2e-94	341						jgi|CocheC5_3|1175979|estExt_Genewise1Plus.C_8_t30336	47.99	348	5e-81	296						FGSG_01130	98.4	375	0	749	FOXG_00259	88.53	375	0	674	FOXB_08693	88.53	375
FPSE_01034	228	ANID_03646T0	51.69	236	3e-55	210	jgi|Botci1|6418|BC1T_04007	58.37	209	2e-50	194	GLRG_03884T0	67.25	229	4e-67	249	CH063_05030T0	67.39	230	3e-71	263	jgi|CocheC4_1|57261|fgenesh1_pm.4_#_126	51.93	233	3e-46	180	jgi|CocheC5_3|1101684|e_gw1.8.402.1	51.93	233	3e-46	180						FGSG_01129	99.56	228	2e-128	453	FOXG_00260	87.72	228	7e-110	392	FOXB_08692	87.72	228
FPSE_01035	681	ANID_10173T0	50.57	617	4e-171	597	jgi|Botci1|6417|BC1T_04006	58.69	581	0	687	GLRG_03883T0	60.11	707	0	807	CH063_05029T0	60.4	707	0	805	jgi|CocheC4_1|129098|e_gw1.4.130.1	47.72	591	7e-151	530	jgi|CocheC5_3|1136841|estExt_Genewise1.C_8_t40157	47.72	591	8e-151	530	jgi|Cocsa1|96385|e_gw1.12.400.1	46.43	659	2e-150	528	FGSG_01128	98.09	681	0	1362	FOXG_00261	84.72	687	0	1135	FOXB_08690	85.3	687
FPSE_01036	243																																				FGSG_01859	95.06	243	3e-112	400	FOXG_04275	36.11	252	7e-18	86.7	FOXB_11352	33.81	278
FPSE_01037	166																																				FGSG_01860	94.59	148	9e-81	294						FOXB_11351	46.74	92
FPSE_01038	453	ANID_08262T0	44.76	391	1e-87	319	jgi|Botci1|13845|BC1T_02359	33.05	472	2e-65	245	GLRG_01258T0	59.56	450	5e-145	509	CH063_00913T0	62.78	454	9e-156	545	jgi|CocheC4_1|125199|e_gw1.2.428.1	35.12	430	1e-58	223	jgi|CocheC5_3|1178266|estExt_Genewise1Plus.C_10_t30271	35.12	430	1e-58	223	jgi|Cocsa1|25062|fgenesh1_pg.5_#_134	33.74	409	4e-53	204	FGSG_01861	97.79	453	0	910	FOXG_04274	79.56	455	0	745	FOXB_02882	79.87	452
FPSE_01039	591																					jgi|CocheC4_1|188384|estExt_Genewise1Plus.C_4_t20379	28.25	354	2e-35	146	jgi|CocheC5_3|1175526|estExt_Genewise1Plus.C_8_t20304	28.25	354	2e-35	146	jgi|Cocsa1|148537|estExt_Genewise1Plus.C_12_t20323	28.86	350	3e-37	152	FGSG_01862	94.24	590	0	1111	FOXG_04272	61	582	0	720	FOXB_02884	60.65	582
FPSE_01040	198
FPSE_01041	430	ANID_07141T0	52.47	425	4e-140	493	jgi|Botci1|6550|BC1T_15943	74.82	278	9e-119	422	GLRG_05807T0	77.67	430	0	686	CH063_12830T0	77.91	430	0	707	jgi|CocheC4_1|122941|e_gw1.1.780.1	72.39	431	0	665	jgi|CocheC5_3|1166143|estExt_Genewise1Plus.C_2_t20419	72.39	431	0	665	jgi|Cocsa1|131094|estExt_Genewise1Plus.C_1_t30039	71.93	431	0	660	FGSG_09762	99.3	430	0	878	FOXG_08322	94.65	430	0	845	FOXB_08799	94.65	430
FPSE_01042	324	ANID_07305T0	36.68	349	4e-44	174	jgi|Botci1|6549|BC1T_15942	69.62	237	9e-88	318	GLRG_05808T0	58.33	348	4e-99	356	CH063_12833T0	61.9	42	7e-08	53.9	jgi|CocheC4_1|37570|gm1.2358_g	37.5	344	1e-54	209	jgi|CocheC5_3|1194172|estExt_fgenesh1_pm.C_8_t10065	37.5	344	1e-54	209	jgi|Cocsa1|279574|CE75015_1756	37.46	339	7e-54	206	FGSG_09761	97.53	324	3e-177	616	FOXG_08323	87.04	324	1e-156	548	FOXB_08800	86.11	324
FPSE_01043	517	ANID_01711T0	65.91	487	0	684	jgi|Botci1|2743|BC1T_03554	69.69	518	0	789	GLRG_05809T0	79.08	478	0	793	CH063_14255T0	79.5	478	0	796	jgi|CocheC4_1|135752|e_gw1.9.717.1	63.44	506	0	691	jgi|CocheC5_3|1146894|estExt_Genewise1.C_17_t10421	63.44	506	0	692	jgi|Cocsa1|78220|e_gw1.1.2711.1	63.44	506	0	692	FGSG_09760	99.61	517	0	1077	FOXG_08324	91.49	517	0	994	FOXB_08801	91.49	517
FPSE_01044	357	ANID_02182T0	42.07	145	6e-18	87	jgi|Botci1|2741|BC1T_03552	38.3	47	0.037	34.7	GLRG_05800T0	47.48	139	8e-28	120	CH063_05692T0	41.36	220	1e-24	109	jgi|CocheC4_1|188036|estExt_Genewise1Plus.C_4_t10461	38.55	83	8e-08	53.5	jgi|CocheC5_3|1175863|estExt_Genewise1Plus.C_8_t30215	38.55	83	8e-08	53.5	jgi|Cocsa1|39187|fgenesh1_kg.12_#_171_#_Locus6128v1rpkm17.40	50	52	9e-08	53.5	FGSG_13633	93.33	285	2e-149	524	FOXG_08325	64.53	265	2e-77	285	FOXB_08802	67.29	266
FPSE_01045	414	ANID_06048T0	69.27	410	6e-178	619	jgi|Botci1|3136|BC1T_13706	70.02	427	0	642	GLRG_05796T0	78.35	411	0	701	CH063_07697T0	77.18	412	0	683	jgi|CocheC4_1|75964|estExt_fgenesh1_pm.C_340058	73.37	413	0	650	jgi|CocheC5_3|1188356|estExt_Genewise1Plus.C_220153	73.37	413	0	650	jgi|Cocsa1|140624|estExt_Genewise1Plus.C_6_t10062	73.37	413	0	653	FGSG_09739	99.03	414	0	862	FOXG_08326	92.21	411	0	805	FOXB_08803	92.75	414
FPSE_01046	343	ANID_06047T0	35.03	394	2e-50	194						GLRG_05794T0	59.51	368	8e-112	399	CH063_07696T0	61.45	166	2e-53	204	jgi|CocheC4_1|179573|estExt_Genewise1.C_340167	46.93	358	2e-83	305	jgi|CocheC5_3|1229040|estExt_Genemark1.C_220054	46.93	358	2e-83	305	jgi|Cocsa1|140619|estExt_Genewise1Plus.C_6_t10057	46.09	358	1e-83	305	FGSG_09738	99.42	343	0	706	FOXG_08327	86.67	345	2e-175	610	FOXB_08804	80	345
FPSE_01047	543	ANID_07936T0	49.88	429	4e-120	427						GLRG_05793T0	56.12	556	3e-177	617	CH063_09386T0	61.54	442	2e-160	561																FGSG_17261	97.42	543	0	1053	FOXG_08328	86.64	217	6e-112	400	FOXB_08805	84.56	544
FPSE_01048	186	ANID_05951T0	57.8	173	2e-50	194	jgi|Botci1|2100|BC1T_03154	65.12	86	8e-29	122	GLRG_05792T0	67.6	179	1e-64	241	CH063_06825T0	67.96	181	3e-65	243	jgi|CocheC4_1|179460|estExt_Genewise1.C_340034	52.3	174	1e-48	187	jgi|CocheC5_3|1207941|estExt_fgenesh1_pg.C_220012	52.3	174	1e-48	187	jgi|Cocsa1|115566|estExt_Genewise1.C_6_t10175	51.72	174	2e-47	183	FGSG_09736	98.39	186	5e-106	378	FOXG_08329	89.25	186	1e-94	340	FOXB_08806	86.56	186
FPSE_01049	713	ANID_05950T0	69.82	719	0	1011	jgi|Botci1|2101|BC1T_03155	79.66	703	0	1099	GLRG_05791T0	87.34	711	0	1253	CH063_06823T0	87.14	700	0	1234	jgi|CocheC4_1|27762|fgenesh1_pg.34_#_11	75.49	661	0	1017	jgi|CocheC5_3|1035550|fgenesh1_pg.22_#_11	75.49	661	0	1017	jgi|Cocsa1|25679|fgenesh1_pg.6_#_72	78	650	0	1053	FGSG_09735	99.58	713	0	1466	FOXG_08330	96.36	714	0	1417	FOXB_08807	96.29	700
FPSE_01050	46
FPSE_01051	260	ANID_04732T0	41.79	201	9e-37	149	jgi|Botci1|2724|BC1T_03535	48.36	213	7e-48	186	GLRG_05790T0	59.7	201	2e-63	237	CH063_12728T0	65.03	183	3e-67	250	jgi|CocheC4_1|161734|estExt_Genewise1.C_4_t30333	46.2	184	2e-40	161	jgi|CocheC5_3|1021405|fgenesh1_kg.8_#_57_#_2733_1_CCBO_CCBP_CCBU_CCBW_EXTA_EXTB	46.2	184	2e-40	161	jgi|Cocsa1|41962|fgenesh1_kg.20_#_97_#_Locus2730v1rpkm40.05	46.2	184	2e-40	161	FGSG_09734	99.23	260	2e-149	523	FOXG_08331	84.67	261	2e-123	437	FOXB_08809	84.58	253
FPSE_01052	152	ANID_04731T0	53.05	164	7e-39	154	jgi|Botci1|2723|BC1T_03534	64.67	150	6e-47	181	GLRG_05789T0	64.43	149	2e-51	196	CH063_15929T0	72.15	79	7e-31	128	jgi|CocheC4_1|188742|estExt_Genewise1Plus.C_4_t30315	53.85	156	6e-40	158	jgi|CocheC5_3|1175168|estExt_Genewise1Plus.C_8_t10375	53.85	156	6e-40	158						FGSG_09733	100	152	2e-87	316	FOXG_08332	94.08	152	7e-83	301	FOXB_08810	95.39	152
FPSE_01053	644	ANID_00561T0	44.13	682	1e-143	505	jgi|Botci1|2721|BC1T_03532	52.88	503	1e-149	525	GLRG_05788T0	68.54	658	0	918	CH063_05854T0	68.99	661	0	910	jgi|CocheC4_1|183633|estExt_Genewise1Plus.C_1_t30130	48.93	656	7e-175	609	jgi|CocheC5_3|1166327|estExt_Genewise1Plus.C_2_t30116	48.93	656	7e-175	609	jgi|Cocsa1|21767|fgenesh1_pg.1_#_532	49.32	657	1e-177	619	FGSG_17260	94.58	646	0	1255	FOXG_08333	90.14	578	0	1068	FOXB_08811	89.75	644
FPSE_01054	142	ANID_00580T0	56.31	103	2e-28	120						GLRG_05723T0	65.91	132	4e-43	168						jgi|CocheC4_1|161404|estExt_Genewise1.C_4_t20433	57	100	2e-26	113	jgi|CocheC5_3|1101749|e_gw1.8.1746.1	57	100	2e-26	113	jgi|Cocsa1|173953|fgenesh1_pm.12_#_323	54.05	111	3e-27	116	FGSG_09731	99.21	127	3e-72	265	FOXG_08334	88.1	126	1e-64	240	FOXB_08812	84.56	136
FPSE_01055	674	ANID_10016T0	31.91	655	1e-73	273	jgi|Botci1|2007|BC1T_03061	35.7	689	1e-109	393	GLRG_05722T0	40.82	681	1e-138	489	CH063_10608T0	41.06	677	4e-139	491	jgi|CocheC4_1|31474|fgenesh1_kg.9_#_2_#_735_1_CCBO_CCBP_CCBU_CCBW_EXTA_EXTB	31.76	381	2e-45	179	jgi|CocheC5_3|1023929|fgenesh1_kg.17_#_15_#_735_1_CCBO_CCBP_CCBU_CCBW_EXTA_EXTB	31.76	381	2e-45	179	jgi|Cocsa1|132158|estExt_Genewise1Plus.C_1_t50310	34.08	578	4e-85	311	FGSG_09730	97.77	673	0	1344	FOXG_08335	80.8	677	0	1137	FOXB_08813	74.15	677
FPSE_01056	656						jgi|Botci1|14997|BC1T_11479	46.62	680	9e-164	572	GLRG_05721T0	50.88	684	9e-172	599	CH063_10304T0	50	686	7e-169	589																FGSG_09729	97.56	657	0	1207	FOXG_08336	86.59	656	0	1102	FOXB_08814	87.04	656
FPSE_01057	737	ANID_00126T0	60.76	739	0	877	jgi|Botci1|2167|BC1T_03221	54.65	430	1e-119	426	GLRG_05724T0	69.08	747	0	1044	CH063_08694T0	74.28	416	0	640	jgi|CocheC4_1|182950|estExt_Genewise1Plus.C_1_t10306	57.37	746	0	853	jgi|CocheC5_3|1126245|estExt_Genewise1.C_2_t10311	57.37	746	0	853	jgi|Cocsa1|155905|gm1.721_g	58.71	746	0	850	FGSG_09728	98.37	737	0	1500	FOXG_08337	83.48	333	2e-167	585	FOXB_08815	86	743
FPSE_01058	77						jgi|Botci1|752|BC1T_12455	42	50	0.051	31.2	GLRG_03040T0	29.51	61	0.91	27.3																					FGSG_09727	85.71	77	1e-32	132
FPSE_01059	923	ANID_04322T0	52.4	918	0	877	jgi|Botci1|3581|BC1T_14726	65.27	858	0	1069	GLRG_08823T0	68.65	858	0	1163	CH063_03438T0	64.46	937	0	1148	jgi|CocheC4_1|47767|estExt_Genemark1.C_40095	57.54	968	0	996	jgi|CocheC5_3|1176021|estExt_Genewise1Plus.C_8_t30378	57.54	968	0	996	jgi|Cocsa1|148085|estExt_Genewise1Plus.C_12_t10303	57.91	955	0	999	FGSG_09513	97.96	931	0	1850	FOXG_06209	79.74	923	0	1376	FOXB_07164	91.77	923
FPSE_01060	490	ANID_10449T0	58.6	430	5e-146	513	jgi|Botci1|677|BC1T_03384	53.69	434	6e-131	463	GLRG_08822T0	69.31	492	0	680	CH063_10371T0	72.59	456	0	681	jgi|CocheC4_1|160721|estExt_Genewise1.C_4_t10137	53.38	414	1e-129	458	jgi|CocheC5_3|1136782|estExt_Genewise1.C_8_t40078	53.38	414	1e-129	458	jgi|Cocsa1|96538|e_gw1.12.1098.1	53.86	414	8e-130	459	FGSG_17227	98.57	350	0	709	FOXG_06210	89.32	487	0	905	FOXB_07165	89.32	487
FPSE_01061	1340	ANID_01189T0	54.62	1373	0	1346	jgi|Botci1|678|BC1T_03385	61.02	1375	0	1593	GLRG_08821T0	70.49	1352	0	1793	CH063_01376T0	70.3	1357	0	1813	jgi|CocheC4_1|182711|estExt_Genewise1Plus.C_1_t10046	58.78	1361	0	1467	jgi|CocheC5_3|1165399|estExt_Genewise1Plus.C_2_t10053	58.78	1361	0	1467	jgi|Cocsa1|214356|CE9797_10175	59.14	1356	0	1447	FGSG_09515	98.36	1340	0	2711	FOXG_06211	83.94	928	0	1512	FOXB_07166	85.89	1368
FPSE_01062	758	ANID_04967T0	53.27	796	0	780	jgi|Botci1|682|BC1T_03389	69.8	298	2e-116	415	GLRG_08820T0	64.15	795	0	998	CH063_01375T0	62.68	812	0	967	jgi|CocheC4_1|44976|gm1.9764_g	49.79	476	2e-117	419	jgi|CocheC5_3|1032466|fgenesh1_pg.11_#_383	49.79	476	2e-117	419	jgi|Cocsa1|174505|fgenesh1_pm.13_#_416	48.95	474	3e-118	421	FGSG_17228	98.42	758	0	1556	FOXG_06212	90.78	759	0	1409	FOXB_07167	91.04	759
FPSE_01063	420	ANID_04960T0	32.82	454	1e-33	139	jgi|Botci1|683|BC1T_03390	30.15	471	6e-37	150	GLRG_08819T0	45.39	423	3e-72	268	CH063_15236T0	47.06	204	2e-39	159	jgi|CocheC4_1|44979|gm1.9767_g	32.15	423	3e-32	134	jgi|CocheC5_3|1205551|estExt_fgenesh1_pg.C_110384	32.15	423	3e-32	134	jgi|Cocsa1|163566|gm1.8382_g	32.45	416	5e-31	130	FGSG_09517	99.05	420	0	826	FOXG_06213	80.24	420	2e-173	604	FOXB_07168	80.48	420
FPSE_01064	228	ANID_04961T0	41.88	234	5e-35	142	jgi|Botci1|684|BC1T_03391	68.57	35	4e-08	53.5	GLRG_08818T0	51.27	236	1e-48	188	CH063_12522T0	63.83	141	1e-37	152	jgi|CocheC4_1|28132|fgenesh1_pg.39_#_6	50.89	112	3e-26	114	jgi|CocheC5_3|1181059|estExt_Genewise1Plus.C_11_t30243	50.89	112	3e-26	114	jgi|Cocsa1|149817|estExt_Genewise1Plus.C_13_t30069	50.88	114	2e-26	114	FGSG_09518	98.68	227	6e-124	438	FOXG_06214	79.24	236	1e-73	271	FOXB_07169	83.55	231
FPSE_01065	411	ANID_04958T0	40.93	430	6e-67	250	jgi|Botci1|685|BC1T_03392	46.24	465	7e-92	333	GLRG_08817T0	52.04	442	1e-108	388	CH063_12521T0	53.64	440	1e-111	399	jgi|CocheC4_1|84948|estExt_fgenesh1_pg.C_390004	41.51	383	5e-51	197	jgi|CocheC5_3|1205550|estExt_fgenesh1_pg.C_110383	41.51	383	5e-51	197	jgi|Cocsa1|39877|fgenesh1_kg.13_#_406_#_Locus13757v1rpkm6.28	41.08	426	9e-63	236	FGSG_09519	97.57	411	0	758	FOXG_06215	77.51	418	1e-166	581	FOXB_07170	76.19	420
FPSE_01066	765	ANID_04959T0	34.57	784	9e-97	350	jgi|Botci1|686|BC1T_03393	41.46	480	2e-91	332	GLRG_08816T0	52.12	731	0	665	CH063_06024T0	51.7	735	0	640	jgi|CocheC4_1|152483|e_gw1.39.85.1	36	800	3e-97	352	jgi|CocheC5_3|1108403|e_gw1.11.1451.1	36	800	3e-97	352						FGSG_09520	98.69	765	0	1557	FOXG_06216	81.09	772	0	1235	FOXB_07171	80.96	772
FPSE_01067	695	ANID_02290T0	65.9	654	0	806	jgi|Botci1|13431|BC1T_10211	70.53	699	0	925	GLRG_02328T0	82.08	703	0	1134	CH063_03776T0	80.45	716	0	1127	jgi|CocheC4_1|145310|e_gw1.20.395.1	65.97	673	0	811	jgi|CocheC5_3|1100366|e_gw1.7.1006.1	65.97	673	0	811	jgi|Cocsa1|292626|CE88067_16132	65.92	672	0	810	FGSG_07310	99.71	695	0	1436	FOXG_02103	91.98	698	0	1246	FOXB_13230	91.95	696
FPSE_01068	304	ANID_02292T0	35.08	305	7e-38	152	jgi|Botci1|4211|BC1T_03650	43.45	290	1e-34	142	GLRG_02327T0	46.65	313	4e-54	207	CH063_05883T0	34.12	85	0.0004	40.8	jgi|CocheC4_1|190071|estExt_Genewise1Plus.C_5_t30424	37.23	282	1e-28	122	jgi|CocheC5_3|1224428|estExt_Genemark1.C_7_t20239	37.23	282	1e-28	122	jgi|Cocsa1|34353|fgenesh1_kg.3_#_551_#_Locus10053v1rpkm9.48	34.66	277	5e-25	110	FGSG_07309	91.3	322	5e-148	519	FOXG_02104	74.67	304	4e-121	430	FOXB_13231	75	304
FPSE_01069	331	ANID_00966T0	39.67	242	9e-34	139	jgi|Botci1|5415|BC1T_04664	47.04	355	6e-56	213	GLRG_02349T0	52.39	355	3e-79	290	CH063_12491T0	61.45	166	2e-49	191	jgi|CocheC4_1|101017|gw1.24.310.1	33.52	349	4e-32	134	jgi|CocheC5_3|1055715|gw1.3.1347.1	33.52	349	4e-32	134	jgi|Cocsa1|41800|fgenesh1_kg.19_#_156_#_Locus7405v1rpkm13.87	34.75	354	5e-31	130	FGSG_07308	95.17	331	7e-166	578	FOXG_02105	74.92	331	3e-134	473	FOXB_13232	71.26	348
FPSE_01070	578	ANID_02214T0	58.99	595	0	708	jgi|Botci1|3396|BC1T_14583	67.22	604	0	809	GLRG_02351T0	76.01	592	0	902	CH063_09757T0	75.76	590	0	895	jgi|CocheC4_1|174601|estExt_Genewise1.C_20_t10416	55.77	572	0	645	jgi|CocheC5_3|1193578|estExt_fgenesh1_pm.C_7_t10122	55.77	572	0	645	jgi|Cocsa1|34518|fgenesh1_kg.3_#_716_#_Locus10128v1rpkm9.37	56.1	574	0	645	FGSG_07307	99.48	578	0	1185	FOXG_02106	87.54	578	0	1033	FOXB_13233	87.52	577
FPSE_01071	1427	ANID_02278T0	58.72	1439	0	1550	jgi|Botci1|15329|BC1T_11798	61.56	1457	0	1666	GLRG_02352T0	72.39	1467	0	2058	CH063_06159T0	71.94	1461	0	2028	jgi|CocheC4_1|130187|e_gw1.5.1375.1	59.04	1421	0	1572	jgi|CocheC5_3|1100498|e_gw1.7.1119.1	59.04	1421	0	1572	jgi|Cocsa1|290415|CE85856_13639	58.95	1425	0	1583	FGSG_07306	98.81	1427	0	2932	FOXG_02107	92.47	1062	0	1965	FOXB_13234	91.87	1427
FPSE_01072	504	ANID_01068T0	42.52	461	9e-85	309	jgi|Botci1|10211|BC1T_07574	57.1	317	2e-92	335	GLRG_02217T0	59.67	424	1e-136	482	CH063_15908T0	53.09	243	3e-65	244	jgi|CocheC4_1|186465|estExt_Genewise1Plus.C_3_t10366	51.44	416	1e-102	369	jgi|CocheC5_3|1179769|estExt_Genewise1Plus.C_10_t70109	51.44	416	1e-102	369	jgi|Cocsa1|41533|fgenesh1_kg.18_#_201_#_Locus7329v1rpkm14.06	51.68	416	2e-103	372	FGSG_07305	93	443	0	787	FOXG_02108	84.7	379	0	634	FOXB_13235	80.32	437
FPSE_01073	223	ANID_05000T0	38.61	202	3e-31	130	jgi|Botci1|10162|BC1T_07525	59.07	215	6e-61	228	GLRG_02216T0	64.81	216	8e-79	288	CH063_13411T0	64.06	217	5e-77	282	jgi|CocheC4_1|42929|gm1.7717_g	49.79	239	2e-54	207	jgi|CocheC5_3|1183366|estExt_Genewise1Plus.C_13_t30137	49.79	239	2e-54	207	jgi|Cocsa1|159899|gm1.4715_g	49.79	239	1e-54	208	FGSG_07304	99.55	223	6e-128	451	FOXG_02109	86.31	168	5e-84	306
FPSE_01074	335	ANID_00051T0	57.89	342	7e-110	392	jgi|Botci1|10820|BC1T_07917	58.82	340	3e-112	400	GLRG_02218T0	70.06	334	9e-134	471	CH063_13299T0	71.86	334	2e-138	487	jgi|CocheC4_1|19803|fgenesh1_pg.3_#_91	59.24	341	5e-116	412	jgi|CocheC5_3|1022502|fgenesh1_kg.10_#_622_#_1276_1_CCBO_CCBP_CCBU_CCBW_EXTA_EXTB	59.24	341	5e-116	412	jgi|Cocsa1|31153|fgenesh1_pg.18_#_221	59.76	338	7e-117	416	FGSG_07303	98.51	335	0	690	FOXG_02110	88.06	335	2e-179	624	FOXB_13236	87.72	334
FPSE_01075	378	ANID_00050T0	51.04	384	3e-107	383	jgi|Botci1|10822|BC1T_07919	55.41	157	2e-47	185	GLRG_02219T0	79.62	373	0	634	CH063_14826T0	80.16	373	0	637	jgi|CocheC4_1|126737|e_gw1.3.1732.1	59.03	371	1e-125	445	jgi|CocheC5_3|1195858|estExt_fgenesh1_pm.C_10_t30119	59.03	371	1e-125	445	jgi|Cocsa1|31145|fgenesh1_pg.18_#_213	59.03	371	4e-125	443	FGSG_07302	97.62	378	0	759	FOXG_02112	88.36	378	0	691	FOXB_13237	88.1	378
FPSE_01076	282	ANID_00059T0	36.19	105	5e-11	63.5	jgi|Botci1|1049|BC1T_12696	36.57	134	4e-15	77.4	GLRG_02224T0	39.26	270	3e-23	104	CH063_04744T0	45.26	190	1e-20	95.5																FGSG_07301	98.94	282	4e-159	555	FOXG_02111	85.82	282	2e-117	417	FOXB_13238	85.82	282
FPSE_01077	527						jgi|Botci1|4301|BC1T_03740	49.91	537	9e-140	492	GLRG_03679T0	60.07	541	0	657	CH063_03834T0	59.55	539	0	657	jgi|CocheC4_1|195952|estExt_Genewise1Plus.C_12_t10254	42.22	450	5e-90	327	jgi|CocheC5_3|1196193|estExt_fgenesh1_pm.C_11_t10286	42.22	450	5e-90	327	jgi|Cocsa1|98231|e_gw1.13.1032.1	41.78	450	2e-89	325	FGSG_07300	98.67	527	0	1053	FOXG_02113	87.45	231	4e-119	424	FOXB_13239	80.71	534
FPSE_01078	396	ANID_10012T0	43.03	409	4e-72	267	jgi|Botci1|1048|BC1T_12695	44	150	6e-22	100	GLRG_02225T0	62.46	349	7e-124	439	CH063_04745T0	64.18	349	7e-127	449	jgi|CocheC4_1|200287|estExt_Genewise1Plus.C_17_t20168	42.62	359	1e-67	252	jgi|CocheC5_3|1143729|estExt_Genewise1.C_13_t20240	42.62	359	1e-67	252	jgi|Cocsa1|87769|e_gw1.6.1490.1	41.87	363	3e-67	251	FGSG_07299	96.72	396	0	783	FOXG_02114	84.34	396	0	650	FOXB_13240	84.6	396
FPSE_01079	242	ANID_06104T0	44.94	247	1e-39	158	jgi|Botci1|6056|BC1T_00934	55.72	201	3e-33	137	GLRG_02227T0	63.53	255	1e-67	251	CH063_08545T0	63.07	241	3e-68	253	jgi|CocheC4_1|32230|fgenesh1_kg.12_#_127_#_3651_2_CCBO_CCBP_CCBU_CCBW_EXTA_EXTB	47.4	192	5e-34	139	jgi|CocheC5_3|1140967|estExt_Genewise1.C_11_t10367	47.4	192	5e-34	139	jgi|Cocsa1|39597|fgenesh1_kg.13_#_126_#_Locus400v1rpkm274.33	47.67	193	2e-34	141	FGSG_07298	96.55	232	6e-92	332	FOXG_02115	86.55	238	2e-84	307	FOXB_13241	86.13	238
FPSE_01080	343											GLRG_02079T0	43.1	348	4e-74	273	CH063_01848T0	46.79	156	3e-35	144																FGSG_12140	60.56	322	1e-116	415	FOXG_10391	60.55	256	1e-95	345	FOXB_14045	58.51	323
FPSE_01081	544	ANID_04903T0	59.18	539	1e-179	625	jgi|Botci1|15445|BC1T_11712	74.11	506	0	761	GLRG_02222T0	82.91	515	0	826	CH063_13270T0	86.8	341	3e-173	603	jgi|CocheC4_1|159908|estExt_Genewise1.C_3_t20440	63.93	524	0	662	jgi|CocheC5_3|1179307|estExt_Genewise1Plus.C_10_t60054	63.93	524	0	662	jgi|Cocsa1|174666|fgenesh1_pm.14_#_91	61.99	542	0	657	FGSG_07296	98.17	547	0	1066	FOXG_02116	87.13	544	0	943	FOXB_03603	90.81	544
FPSE_01082	524	ANID_04189T0	66.53	496	0	632	jgi|Botci1|15446|BC1T_11713	79.55	494	0	796	GLRG_02221T0	82.67	502	0	826	CH063_14976T0	82.39	460	0	737	jgi|CocheC4_1|126810|e_gw1.3.1033.1	66.13	496	1e-180	628	jgi|CocheC5_3|16366|CocheC5_1.fgenesh1_pg.C_scaffold_1000555	66.13	496	1e-180	628	jgi|Cocsa1|29634|fgenesh1_pg.14_#_109	66.26	495	0	630	FGSG_16809	99.81	524	0	1081	FOXG_02117	96.76	340	0	699	FOXB_03604	95.06	526
FPSE_01083	738	ANID_00984T0	37.78	749	3e-121	431	jgi|Botci1|15450|BC1T_11717	34.83	689	3e-107	384	GLRG_02220T0	48.31	739	0	637	CH063_10212T0	47.84	742	0	637	jgi|CocheC4_1|74989|estExt_fgenesh1_pm.C_240146	35.56	765	3e-110	394	jgi|CocheC5_3|1167696|estExt_Genewise1Plus.C_3_t10480	35.56	765	3e-110	394	jgi|Cocsa1|165386|gm1.10202_g	35.03	765	2e-110	395	FGSG_07294	97.83	738	0	1481	FOXG_02118	82.88	742	0	1270	FOXB_03605	82.67	704
FPSE_01084	133	ANID_04069T0	70.31	128	3e-43	169	jgi|Botci1|15452|BC1T_11719	66.67	111	3e-37	149	GLRG_02231T0	74.42	129	4e-46	178	CH063_02660T0	75.94	133	9e-49	187	jgi|CocheC4_1|56920|fgenesh1_pm.3_#_427	73.68	95	4e-36	145	jgi|CocheC5_3|1139751|estExt_Genewise1.C_10_t50394	73.68	95	4e-36	145	jgi|Cocsa1|345716|MIX5135_2647_65	73.68	95	4e-36	145	FGSG_16807	98.13	107	2e-57	216	FOXG_02120	93.14	102	2e-51	196	FOXB_03607	93.14	102
FPSE_01085	146	ANID_04073T0	78.67	150	2e-64	239	jgi|Botci1|15453|BC1T_11720	86.58	149	5e-72	264	GLRG_02232T0	88.51	148	1e-71	263	CH063_02661T0	89.19	148	2e-72	266	jgi|CocheC4_1|187324|estExt_Genewise1Plus.C_3_t30376	81.46	151	2e-66	246	jgi|CocheC5_3|1031629|fgenesh1_pg.10_#_673	82.12	151	1e-66	247	jgi|Cocsa1|98927|e_gw1.14.1086.1	81.46	151	2e-66	246	FGSG_07292	100	146	3e-82	298	FOXG_02121	100	146	4e-82	298	FOXB_03608	100	146
FPSE_01086	130	ANID_00907T0	83.08	130	9e-64	236	jgi|Botci1|15454|BC1T_11721	83.85	130	9e-65	240	GLRG_02233T0	92.31	130	1e-68	253	CH063_02662T0	91.54	130	2e-68	253	jgi|CocheC4_1|203702|estExt_Genewise1Plus.C_24_t10233	83.08	130	1e-63	236	jgi|CocheC5_3|1167832|estExt_Genewise1Plus.C_3_t20157	83.08	130	1e-63	236	jgi|Cocsa1|41774|fgenesh1_kg.19_#_130_#_Locus83v1rpkm1144.62	83.08	130	1e-63	236	FGSG_07291	97.69	130	9e-72	263	FOXG_02122	93.85	130	1e-69	256	FOXB_03609	93.85	130
FPSE_01087	627	ANID_04084T0	51.72	551	2e-174	607	jgi|Botci1|15455|BC1T_11722	55.61	615	0	694	GLRG_02312T0	60.59	609	0	782	CH063_03026T0	57.26	627	0	730	jgi|CocheC4_1|68838|estExt_fgenesh1_pm.C_3_t10336	53.11	578	0	637	jgi|CocheC5_3|1139939|estExt_Genewise1.C_10_t60111	53.11	578	0	636	jgi|Cocsa1|102954|e_gw1.18.789.1	49.68	632	0	639	FGSG_07290	95.69	627	0	1260	FOXG_02123	88.77	543	0	1011	FOXB_03610	85.42	624
FPSE_01088	472	ANID_05910T0	35.65	432	2e-54	208	jgi|Botci1|6040|BC1T_00918	51.69	472	4e-118	420	GLRG_02311T0	59.62	426	3e-144	507	CH063_03027T0	59.72	427	2e-141	498	jgi|CocheC4_1|72120|estExt_fgenesh1_pm.C_120087	40.53	454	2e-75	278	jgi|CocheC5_3|1205446|estExt_fgenesh1_pg.C_110259	40.53	454	2e-75	278	jgi|Cocsa1|29340|fgenesh1_pg.13_#_263	40.22	450	5e-75	277	FGSG_07289	98.94	472	0	957	FOXG_02124	79.62	476	0	682	FOXB_03611	79.83	476
FPSE_01089	190	ANID_05915T0	68.42	190	2e-71	263	jgi|Botci1|6038|BC1T_00916	76.32	190	6e-85	308	GLRG_02310T0	83.16	190	8e-94	338	CH063_11339T0	82.63	190	2e-92	333	jgi|CocheC4_1|76787|estExt_fgenesh1_pm.C_480046	68.95	190	5e-75	275	jgi|CocheC5_3|1226522|estExt_Genemark1.C_110393	68.95	190	5e-75	275	jgi|Cocsa1|39854|fgenesh1_kg.13_#_383_#_Locus1867v1rpkm56.88	68.42	190	1e-74	274	FGSG_07288	100	190	2e-110	392	FOXG_02125	95.26	190	6e-101	362	FOXB_03612	73.66	205
FPSE_01090	290	ANID_05916T0	63.91	302	5e-106	379	jgi|Botci1|6037|BC1T_00915	77.16	289	2e-133	470	GLRG_02309T0	82.41	290	4e-144	506	CH063_11340T0	82.41	290	4e-145	509	jgi|CocheC4_1|181841|estExt_Genewise1.C_480133	62.76	290	2e-103	370	jgi|CocheC5_3|1141645|estExt_Genewise1.C_11_t30202	62.76	290	2e-103	370	jgi|Cocsa1|149743|estExt_Genewise1Plus.C_13_t20488	63.45	290	1e-104	374	FGSG_13111	98.97	290	2e-171	597	FOXG_02126	94.14	290	9e-164	571	FOXB_03613	94.14	290
FPSE_01091	371	ANID_08057T0	83.56	371	0	643	jgi|Botci1|1327|BC1T_02899	84.62	377	0	667	GLRG_02307T0	89.76	371	0	689	CH063_06503T0	90.3	371	0	690	jgi|CocheC4_1|131178|e_gw1.5.173.1	79.79	376	2e-180	627	jgi|CocheC5_3|1155410|fgenesh1_pm.7_#_540	79.79	376	2e-180	627	jgi|Cocsa1|82256|e_gw1.3.2554.1	79.79	376	1e-180	627	FGSG_16805	99.46	371	0	758	FOXG_02128	96.77	371	0	726	FOXB_03615	96.77	371
FPSE_01092	387	ANID_08811T0	25	152	4e-11	64.7	jgi|Botci1|1326|BC1T_02898	28.64	206	2e-24	109	GLRG_02306T0	35.02	217	8e-32	133	CH063_06504T0	33	203	7e-28	120	jgi|CocheC4_1|37633|gm1.2421_g	23.08	221	3e-13	71.6	jgi|CocheC5_3|1224048|estExt_Genemark1.C_7_t10286	23.08	221	3e-13	71.6	jgi|Cocsa1|135680|estExt_Genewise1Plus.C_3_t10466	22.62	221	3e-13	71.6	FGSG_16804	95.09	387	0	747	FOXG_02129	50.9	387	2e-108	388	FOXB_03616	53.35	358
FPSE_01093	230	ANID_11631T0	37.84	222	2e-29	124	jgi|Botci1|1325|BC1T_02897	44.29	210	8e-40	159	GLRG_02305T0	63.43	216	1e-68	254	CH063_15202T0	62.5	216	2e-67	251	jgi|CocheC4_1|48302|estExt_Genemark1.C_50249	54.05	148	4e-39	156	jgi|CocheC5_3|1134948|estExt_Genewise1.C_7_t40269	54.05	148	4e-39	156	jgi|Cocsa1|179019|estExt_Genemark1.C_3_t10392	54.86	144	2e-38	154	FGSG_07285	99.13	230	5e-133	468	FOXG_02130	86.9	229	8e-110	392	FOXB_03617	94.08	152
FPSE_01094	890	ANID_07707T0	74.09	633	0	981	jgi|Botci1|6016|BC1T_00894	78.21	693	0	1135	GLRG_02298T0	76.49	753	0	1186	CH063_08787T0	79.4	733	0	1209	jgi|CocheC4_1|42694|gm1.7482_g	75.66	641	0	1012	jgi|CocheC5_3|1100200|e_gw1.7.1839.1	75.66	641	0	1012	jgi|Cocsa1|82283|e_gw1.3.1030.1	76.03	634	0	1011	FGSG_07284	98.54	890	0	1736	FOXG_02131	82	900	0	1446	FOXB_03618	82	900
FPSE_01095	1088	ANID_11045T0	66.54	529	0	720	jgi|Botci1|1309|BC1T_02881	68.29	514	0	714	GLRG_02299T0	67.15	557	0	745	CH063_03087T0	70.59	510	0	740	jgi|CocheC4_1|129938|e_gw1.5.1358.1	69.86	491	0	717	jgi|CocheC5_3|1100727|e_gw1.7.2747.1	69.86	491	0	717	jgi|Cocsa1|82172|e_gw1.3.2439.1	69.34	499	0	716	FGSG_13110	98	550	0	1115	FOXG_02132	90.6	553	0	1044	FOXB_03619	90.49	526
FPSE_01096	269	ANID_08054T0	82.31	260	3e-119	422	jgi|Botci1|1308|BC1T_02880	84.39	269	8e-131	461	GLRG_02301T0	92.72	261	2e-142	500	CH063_03082T0	91.67	264	3e-142	499	jgi|CocheC4_1|48355|estExt_Genemark1.C_50306	84.29	261	4e-129	456	jgi|CocheC5_3|1224300|estExt_Genemark1.C_7_t20081	84.29	261	4e-129	456	jgi|Cocsa1|82819|e_gw1.3.731.1	84.29	261	4e-129	456	FGSG_07282	100	269	5e-158	552	FOXG_02134	98.88	269	4e-156	545	FOXB_03621	98.88	269
FPSE_01097	124	ANID_11041T0	66.94	124	4e-42	164	jgi|Botci1|1307|BC1T_02879	53.1	145	9e-38	150	GLRG_02302T0	71.77	124	2e-46	179	CH063_03081T0	70.97	124	8e-46	177	jgi|CocheC4_1|58035|fgenesh1_pm.5_#_342	62.9	124	6e-45	174	jgi|CocheC5_3|1155451|fgenesh1_pm.7_#_581	62.9	124	6e-45	174	jgi|Cocsa1|168599|fgenesh1_pm.3_#_460	62.1	124	4e-45	175	FGSG_07281	100	124	1e-69	256	FOXG_02135	87.9	124	2e-61	229	FOXB_03622	87.9	124
FPSE_01098	825	ANID_08201T0	63.59	835	0	1060	jgi|Botci1|1306|BC1T_02878	68.99	848	0	1168	GLRG_02303T0	77.87	827	0	1323	CH063_13090T0	84.22	374	0	665	jgi|CocheC4_1|79129|estExt_fgenesh1_pg.C_50096	58.87	829	0	952	jgi|CocheC5_3|1224108|estExt_Genemark1.C_7_t10373	58.87	829	0	952	jgi|Cocsa1|285430|CE80871_5553	58.87	829	0	952	FGSG_07280	99.88	825	0	1717	FOXG_02136	98.06	825	0	1693	FOXB_03623	98.06	825
FPSE_01099	933	ANID_08029T0	42.76	863	1e-172	602	jgi|Botci1|1382|BC1T_02954	47.71	897	0	798	GLRG_02304T0	56.51	929	0	955	CH063_09114T0	56.29	938	0	973	jgi|CocheC4_1|37878|gm1.2666_g	45.24	851	0	673	jgi|CocheC5_3|1099860|e_gw1.7.1054.1	45.24	851	0	673	jgi|Cocsa1|288562|CE84003_5492	44.56	900	0	672	FGSG_16803	98.93	933	0	1904	FOXG_02137	84.53	530	0	912	FOXB_03624	88.45	935
FPSE_01100	748	ANID_05920T0	40.74	707	3e-121	431	jgi|Botci1|6043|BC1T_00921	50.58	773	0	635	GLRG_02297T0	56.15	789	0	740	CH063_10375T0	55.64	789	0	761	jgi|CocheC4_1|169614|estExt_Genewise1.C_12_t30011	40.39	723	3e-119	425	jgi|CocheC5_3|1108272|e_gw1.11.505.1	40.39	723	2e-119	425	jgi|Cocsa1|123832|estExt_Genewise1.C_13_t10076	40.73	717	4e-119	424	FGSG_07278	95.19	748	0	1380	FOXG_02138	83.69	748	0	1210	FOXB_03625	83.56	748
FPSE_01101	588	ANID_04201T0	66.56	601	0	821	jgi|Botci1|7601|BC1T_05105	65.45	602	0	796	GLRG_03774T0	74.5	596	0	914	CH063_04689T0	73.99	596	0	908	jgi|CocheC4_1|127550|e_gw1.3.167.1	69.31	567	0	806	jgi|CocheC5_3|1105220|e_gw1.10.2018.1	69.31	567	0	806	jgi|Cocsa1|98455|e_gw1.14.1350.1	69.49	567	0	794	FGSG_16802	98.3	588	0	1200	FOXG_02139	90.8	587	0	1130	FOXB_03626	90.8	587
FPSE_01102	284																																				FGSG_07276	93.64	283	1e-153	537	FOXG_02140	69.4	281	3e-120	426	FOXB_03627	65.48	281
FPSE_01103	241	ANID_00898T0	41.13	231	3e-48	187	jgi|Botci1|5441|BC1T_04690	51.32	228	2e-68	254	GLRG_03771T0	56.03	232	3e-72	266	CH063_12906T0	59.24	238	6e-75	275	jgi|CocheC4_1|198888|estExt_Genewise1Plus.C_15_t20135	40.51	237	2e-44	174	jgi|CocheC5_3|1197799|estExt_fgenesh1_pm.C_150060	40.51	237	2e-44	174	jgi|Cocsa1|252071|CE47512_3767	41.6	238	5e-45	176	FGSG_07275	97.93	241	1e-141	497	FOXG_02141	85.48	241	4e-121	429	FOXB_03628	85.48	241
FPSE_01104	491	ANID_10124T0	67.79	475	0	686	jgi|Botci1|5442|BC1T_04691	71.52	474	0	715	GLRG_03770T0	78.78	476	0	794	CH063_01721T0	51.04	480	1e-136	482	jgi|CocheC4_1|198484|estExt_Genewise1Plus.C_15_t10152	66.11	475	0	657	jgi|CocheC5_3|1228062|estExt_Genemark1.C_150216	66.11	475	0	657	jgi|Cocsa1|40972|fgenesh1_kg.16_#_281_#_Locus978v1rpkm107.77	65.89	475	0	655	FGSG_07274	99.8	491	0	1019	FOXG_02142	94.5	491	0	976	FOXB_03629	94.5	491
FPSE_01105	434	ANID_07286T0	48.39	403	1e-97	352						GLRG_03769T0	64.21	380	4e-123	436						jgi|CocheC4_1|47217|estExt_Genemark1.C_2_t20053	32.22	329	1e-41	166	jgi|CocheC5_3|1225209|estExt_Genemark1.C_10_t10017	32.22	329	1e-41	166	jgi|Cocsa1|35908|fgenesh1_kg.5_#_567_#_Locus19757v1rpkm3.83	32.73	333	3e-42	168	FGSG_16801	96.08	434	0	853	FOXG_02143	85.19	432	0	752	FOXB_03630	72.7	337
FPSE_01106	636	ANID_11019T0	59.36	187	5e-59	224	jgi|Botci1|9645|BC1T_07371	47.15	403	1e-82	303	GLRG_03766T0	69.49	236	6e-91	330	CH063_11218T0	63.46	52	4e-09	58.9											jgi|Cocsa1|157949|gm1.2765_g	39.57	374	5e-58	221	FGSG_16800	98.9	637	0	1226	FOXG_02144	88.07	243	3e-128	454	FOXB_03631	71.07	643
FPSE_01107	487	ANID_07744T0	33.78	447	3e-47	185	jgi|Botci1|9659|BC1T_07385	35.35	430	4e-45	177	GLRG_03767T0	49.42	520	2e-116	414	CH063_13049T0	52.42	372	7e-95	343	jgi|CocheC4_1|52185|estExt_Genemark1.C_200008	35.35	396	1e-44	176	jgi|CocheC5_3|1134307|estExt_Genewise1.C_7_t20230	35.35	396	1e-44	176	jgi|Cocsa1|137288|estExt_Genewise1Plus.C_3_t50301	34.32	405	8e-43	170	FGSG_07271	97.33	487	0	864	FOXG_02145	77	487	0	684	FOXB_03632	78.85	487
FPSE_01108	1115	ANID_11018T0	48.26	288	6e-85	311	jgi|Botci1|9643|BC1T_07369	32.21	1127	3e-126	449	GLRG_03768T0	40.73	1198	0	729	CH063_06031T0	39.81	1173	0	666	jgi|CocheC4_1|69969|estExt_fgenesh1_pm.C_5_t20021	29.67	1193	1e-110	397	jgi|CocheC5_3|1224434|estExt_Genemark1.C_7_t20246	29.67	1193	1e-110	397	jgi|Cocsa1|136685|estExt_Genewise1Plus.C_3_t40108	29.92	1180	9e-115	410	FGSG_16799	98.02	454	0	934	FOXG_02146	74.51	1126	0	1617	FOXB_03633	73.71	1126
FPSE_01109	560	ANID_07743T0	22.99	348	4e-11	65.5	jgi|Botci1|9661|BC1T_07387	24.6	126	0.0008	40.8	GLRG_03765T0	43.3	351	5e-71	264	CH063_13574T0	47.26	201	9e-51	197						jgi|CocheC5_3|1203184|estExt_fgenesh1_pg.C_7_t10227	24.87	378	9e-16	80.9						FGSG_07270	97.86	374	0	748	FOXG_02147	66.91	544	0	707	FOXB_03634	75.18	544
FPSE_01110	138	ANID_07742T0	49.11	112	1e-25	110	jgi|Botci1|9640|BC1T_07366	50.41	123	1e-30	127	GLRG_03764T0	60.18	113	2e-38	153	CH063_03290T0	64.6	113	5e-41	161											jgi|Cocsa1|179332|estExt_Genemark1.C_3_t20257	39.69	131	1e-25	110	FGSG_07269	97.1	138	1e-75	276	FOXG_02148	78.26	138	6e-55	208	FOXB_03635	76	125
FPSE_01111	477	ANID_10284T0	44.85	359	8e-72	266	jgi|Botci1|9638|BC1T_07364	60.97	515	0	637	GLRG_03763T0	66.15	517	0	709	CH063_03289T0	65.57	517	0	708	jgi|CocheC4_1|58215|fgenesh1_pm.5_#_522	52.95	525	2e-150	527	jgi|CocheC5_3|1135494|estExt_Genewise1.C_7_t50456	52.95	525	3e-150	527	jgi|Cocsa1|34374|fgenesh1_kg.3_#_572_#_Locus2908v1rpkm37.62	53.14	525	7e-151	529	FGSG_07268	90.54	518	0	953	FOXG_02149	83.59	518	0	887	FOXB_03636	85.03	501
FPSE_01112	1894	ANID_02255T0	39.97	753	2e-149	526	jgi|Botci1|9637|BC1T_07363	44.85	747	7e-176	614	GLRG_03762T0	34.22	1873	0	868	CH063_03288T0	34.19	1875	0	902																FGSG_07267	92.52	1819	0	3381	FOXG_02150	55.41	1933	0	1926	FOXB_03637	57.35	1932
FPSE_01113	35
FPSE_01114	618	ANID_02284T0	65.84	606	0	813	jgi|Botci1|1948|BC1T_13450	72.93	628	0	925	GLRG_03761T0	76.61	637	0	1001	CH063_11229T0	76.45	637	0	1001	jgi|CocheC4_1|131055|e_gw1.5.495.1	71.59	616	0	919	jgi|CocheC5_3|1099691|e_gw1.7.11.1	71.59	616	0	919	jgi|Cocsa1|197357|estExt_fgenesh1_pm.C_3_t20130	71.75	616	0	914	FGSG_07266	99.19	618	0	1279	FOXG_02151	91.92	619	0	1188	FOXB_03638	91.92	619
FPSE_01115	598						jgi|Botci1|1079|BC1T_12726	23.97	509	1e-33	140	GLRG_03760T0	37.96	648	4e-121	431	CH063_12897T0	41.55	438	2e-96	348																FGSG_07265	98.49	598	0	1228	FOXG_02152	80.17	600	0	997	FOXB_03639	78.08	616
FPSE_01116	511	ANID_10472T0	51.19	506	4e-136	480	jgi|Botci1|13998|BC1T_10430	59.19	517	1e-174	608	GLRG_03759T0	60.26	531	4e-175	610	CH063_15304T0	62	200	3e-65	244	jgi|CocheC4_1|207730|estExt_Genewise1Plus.C_410068	57.62	512	1e-153	538	jgi|CocheC5_3|1148097|estExt_Genewise1.C_19_t20001	57.62	512	1e-153	538	jgi|Cocsa1|327297|CE122738_2742	55.2	538	3e-153	537	FGSG_07264	97.45	510	0	951	FOXG_02153	90.42	501	0	896	FOXB_03640	90.62	501
FPSE_01117	455	ANID_10660T0	42.4	500	1e-96	349	jgi|Botci1|7723|BC1T_05826	47.28	514	2e-130	461	GLRG_03754T0	59.28	469	1e-161	565	CH063_13469T0	58.99	473	1e-159	558	jgi|CocheC4_1|147359|e_gw1.23.227.1	45.95	518	4e-127	450	jgi|CocheC5_3|1090889|e_gw1.3.2419.1	45.95	518	4e-127	450	jgi|Cocsa1|197678|estExt_fgenesh1_pm.C_4_t10092	45.21	522	3e-127	450	FGSG_16798	98.68	455	0	932	FOXG_02154	89.53	449	0	844
FPSE_01118	1806	ANID_05455T0	37.91	1836	0	1227	jgi|Botci1|4320|BC1T_03759	50.03	1817	0	1816	GLRG_03755T0	60.39	1810	0	2197	CH063_03787T0	57.8	1263	0	1487	jgi|CocheC4_1|43448|gm1.8236_g	34.85	1819	0	1044	jgi|CocheC5_3|1191525|estExt_fgenesh1_pm.C_3_t10159	34.85	1819	0	1044	jgi|Cocsa1|185682|estExt_Genemark1.C_190125	34.89	1823	0	1018	FGSG_07262	97.12	1806	0	3524	FOXG_02155	88.06	1793	0	3215	FOXB_03641	87.89	1767
FPSE_01119	269	ANID_06064T0	36.11	252	9e-39	155	jgi|Botci1|13995|BC1T_10427	42.06	252	5e-51	196	GLRG_03756T0	52.71	258	8e-71	262	CH063_03788T0	56.98	258	3e-82	300	jgi|CocheC4_1|65668|fgenesh1_pm.33_#_77	37.79	262	2e-39	158	jgi|CocheC5_3|1154799|fgenesh1_pm.6_#_363	37.79	262	2e-39	158	jgi|Cocsa1|37636|fgenesh1_kg.8_#_485_#_Locus3942v4rpkm0.29_PRE	38.29	269	3e-41	164	FGSG_07261	97.77	269	1e-155	544	FOXG_02156	86.62	269	3e-139	489	FOXB_03642	86.62	269
FPSE_01120	620	ANID_06065T0	38.73	550	6e-82	300	jgi|Botci1|13996|BC1T_10428	48.22	645	2e-148	521	GLRG_03757T0	55.76	642	0	647	CH063_03789T0	55.66	645	0	642																FGSG_07260	98.23	620	0	1241	FOXG_02157	84	625	0	998	FOXB_03643	83.84	625
FPSE_01121	202	ANID_06066T0	52.79	197	5e-51	196	jgi|Botci1|13997|BC1T_10429	37.91	153	4e-18	86.7	GLRG_03758T0	56.08	189	3e-53	203	CH063_15302T0	55.83	206	2e-56	214	jgi|CocheC4_1|61246|fgenesh1_pm.13_#_110	48.21	195	2e-40	160	jgi|CocheC5_3|1154687|fgenesh1_pm.6_#_251	48.21	195	2e-40	160	jgi|Cocsa1|37540|fgenesh1_kg.8_#_389_#_Locus4474v2rpkm17.91	51.01	198	7e-46	179	FGSG_07259	100	202	3e-118	419	FOXG_02158	87.62	202	9e-104	371
FPSE_01122	52
FPSE_01123	761																																				FGSG_16640	96.85	761	0	1468	FOXG_08124	81.18	526	0	845	FOXB_04954	77.99	768
FPSE_01124	243	ANID_10701T0	71.89	217	1e-86	314	jgi|Botci1|14485|BC1T_11334	66.97	221	4e-86	312	GLRG_06786T0	72.54	244	2e-93	337	CH063_15216T0	73.46	211	1e-76	281	jgi|CocheC4_1|24856|fgenesh1_pg.16_#_209	64.9	245	1e-89	325	jgi|CocheC5_3|106648|CocheC5_1.estExt_Genewise1Plus.C_100718	64.9	245	1e-89	325	jgi|Cocsa1|78890|e_gw1.2.919.1	65.31	245	9e-91	328	FGSG_06370	100	243	2e-141	496	FOXG_08123	93.85	244	7e-123	435	FOXB_04955	93.67	237
FPSE_01125	779	ANID_04880T0	52.67	748	0	779	jgi|Botci1|14484|BC1T_11333	59.29	786	0	956	GLRG_06787T0	69.97	786	0	1173	CH063_07997T0	69.23	754	0	1103	jgi|CocheC4_1|41745|gm1.6533_g	57.1	669	0	800	jgi|CocheC5_3|1085073|e_gw1.1.4412.1	57.1	669	0	799	jgi|Cocsa1|275690|CE71131_5061	56.8	669	0	792	FGSG_06369	92.3	779	0	1455	FOXG_08122	90.51	474	0	907	FOXB_04956	89	782
FPSE_01126	349	ANID_04881T0	31.16	353	3e-23	104	jgi|Botci1|14481|BC1T_11330	56.63	362	5e-80	293	GLRG_06788T0	72.24	353	5e-131	462	CH063_06845T0	72.8	353	1e-133	471	jgi|CocheC4_1|41744|gm1.6532_g	41.03	368	2e-46	182	jgi|CocheC5_3|1083131|e_gw1.1.3577.1	41.03	368	2e-46	182	jgi|Cocsa1|275673|CE71114_4858	41.3	368	1e-47	186	FGSG_06368	99.43	349	0	700	FOXG_08121	91.98	349	8e-179	622	FOXB_04957	91.98	349
FPSE_01127	814											GLRG_06771T0	30.16	189	7e-05	45.4	CH063_10633T0	30.65	186	6e-06	48.9																FGSG_06367	94.74	818	0	1396	FOXG_08120	53.42	687	1e-144	509	FOXB_04958	51.56	735
FPSE_01128	530	ANID_05848T0	30.96	436	2e-49	192	jgi|Botci1|14510|BC1T_11359	41.42	565	3e-110	394	GLRG_06770T0	56.99	551	5e-159	556	CH063_00492T0	58.03	548	1e-170	595	jgi|CocheC4_1|53942|estExt_Genemark1.C_350009	35.5	338	4e-46	181	jgi|CocheC5_3|1168542|estExt_Genewise1Plus.C_3_t40121	35.5	338	4e-46	181	jgi|Cocsa1|112593|estExt_Genewise1.C_4_t20056	36.99	319	5e-45	177	FGSG_06366	98.3	528	0	1068	FOXG_08119	88.11	530	0	931	FOXB_04959	87.74	530
FPSE_01129	418	ANID_05712T0	72.28	404	3e-152	533	jgi|Botci1|14505|BC1T_11354	77.58	388	5e-168	585	GLRG_06769T0	79.06	406	2e-175	610	CH063_00491T0	77.81	347	5e-142	499	jgi|CocheC4_1|172506|estExt_Genewise1.C_16_t20099	71.64	402	7e-148	519	jgi|CocheC5_3|67567|CocheC5_1.e_gw1.10.887.1	78.18	330	6e-144	506	jgi|Cocsa1|80571|e_gw1.2.1133.1	77.58	330	5e-143	503	FGSG_17681	98.72	78	4e-40	161	FOXG_08118	89.59	413	4e-179	623	FOXB_04960	89.66	416
FPSE_01130	1388	ANID_03062T0	33.1	1148	4e-123	439	jgi|Botci1|14504|BC1T_11353	43.22	1446	0	959	GLRG_06768T0	59.74	1438	0	1573	CH063_00490T0	58.23	1288	0	1337											jgi|Cocsa1|135730|estExt_Genewise1Plus.C_3_t20021	33.68	95	0.006	39.7	FGSG_06364	97.69	1388	0	2637	FOXG_08117	72.93	1500	0	1994	FOXB_04961	72.8	1500
FPSE_01131	623	ANID_09059T0	34.82	537	1e-75	279	jgi|Botci1|14474|BC1T_11323	37.95	527	4e-92	334	GLRG_06767T0	40.39	619	2e-123	438	CH063_05623T0	40.31	635	8e-127	449	jgi|CocheC4_1|177230|estExt_Genewise1.C_250296	31.59	630	2e-82	301	jgi|CocheC5_3|1220865|estExt_Genemark1.C_1_t20463	31.59	630	3e-82	301	jgi|Cocsa1|33702|fgenesh1_kg.2_#_838_#_Locus9722v1rpkm9.97	30.95	630	1e-81	300	FGSG_06363	95.63	641	0	1259	FOXG_08116	74.23	260	4e-110	394	FOXB_04962	77.24	624
FPSE_01132	477	ANID_03453T0	39.12	409	4e-69	258	jgi|Botci1|14475|BC1T_11324	36.55	342	3e-52	201	GLRG_06766T0	48.14	430	4e-122	434	CH063_05622T0	49.77	432	1e-120	428	jgi|CocheC4_1|53160|estExt_Genemark1.C_250105	28.85	506	3e-49	191	jgi|CocheC5_3|1164369|estExt_Genewise1Plus.C_1_t60440	28.85	506	3e-49	191	jgi|Cocsa1|33700|fgenesh1_kg.2_#_836_#_Locus13284v1rpkm6.59	29.14	477	4e-50	194	FGSG_16639	97.27	477	0	967	FOXG_08115	65.9	478	0	631	FOXB_04963	76.57	478
FPSE_01133	1260	ANID_03454T0	44.21	1278	0	1066	jgi|Botci1|14477|BC1T_11326	55.3	1018	0	1139	GLRG_06765T0	63.74	1266	0	1644	CH063_08465T0	66.61	599	0	846	jgi|CocheC4_1|148368|e_gw1.25.171.1	44.68	1260	0	1064	jgi|CocheC5_3|1124983|estExt_Genewise1.C_1_t70027	44.68	1260	0	1064	jgi|Cocsa1|109846|estExt_Genewise1.C_2_t50408	44.73	1252	0	1064	FGSG_06361	99.13	1266	0	2578	FOXG_08114	90.96	1261	0	2399	FOXB_04964	90.88	1261
FPSE_01134	587	ANID_03688T0	37.91	604	1e-90	329	jgi|Botci1|9457|BC1T_06857	39.18	582	2e-89	325	GLRG_11373T0	47.97	617	2e-140	495	CH063_06155T0	47.62	609	3e-133	471	jgi|CocheC4_1|72802|estExt_fgenesh1_pm.C_140130	39.59	581	7e-97	350	jgi|CocheC5_3|91618|CocheC5_1.estExt_Genewise1.C_160427	39.59	581	7e-97	350	jgi|Cocsa1|113317|estExt_Genewise1.C_4_t30425	40.35	575	7e-102	367	FGSG_06359	99.83	587	0	1229	FOXG_08113	97.78	585	0	1171	FOXB_04965	97.61	585
FPSE_01135	720	ANID_10459T0	40.7	715	5e-143	504	jgi|Botci1|9458|BC1T_06858	47.98	717	2e-176	614	GLRG_11371T0	62.7	705	0	893	CH063_08198T0	62.61	706	0	914	jgi|CocheC4_1|140245|e_gw1.14.462.1	40.2	714	9e-141	496	jgi|CocheC5_3|1124499|estExt_Genewise1.C_1_t50469	40.2	714	9e-141	496	jgi|Cocsa1|113318|estExt_Genewise1.C_4_t30426	40.34	714	4e-141	497	FGSG_06358	95.92	711	0	1380	FOXG_08112	84.16	644	0	1112	FOXB_04966	83.64	715
FPSE_01136	789	ANID_04878T0	45.36	776	4e-164	574	jgi|Botci1|4113|BC1T_14920	52.63	857	0	748	GLRG_06666T0	70.86	803	0	1138	CH063_02269T0	71.97	742	0	1086	jgi|CocheC4_1|73358|estExt_fgenesh1_pm.C_160163	50.18	837	0	741	jgi|CocheC5_3|1189785|estExt_fgenesh1_pm.C_1_t10403	50.18	837	0	741	jgi|Cocsa1|167842|fgenesh1_pm.2_#_675	49.88	836	0	744	FGSG_06356	98.73	789	0	1620	FOXG_08110	91.77	790	0	1440	FOXB_05381	91.9	790
FPSE_01137	117	ANID_02253T0	38.1	105	2e-15	76.3	jgi|Botci1|9455|BC1T_06855	43.75	80	3e-13	68.6	GLRG_11914T0	61.8	89	5e-29	121	CH063_04329T0	60	115	7e-35	140	jgi|CocheC4_1|90401|gw1.23.147.1	56	75	2e-20	92.8	jgi|CocheC5_3|1055510|gw1.3.1328.1	56	75	2e-20	92.8	jgi|Cocsa1|34741|fgenesh1_kg.4_#_93_#_Locus53918v1rpkm1.21	52.17	92	5e-22	98.2	FGSG_12909	96.58	117	5e-61	227	FOXG_08109	87.5	104	1e-47	183	FOXB_05382	91.45	117
FPSE_01138	575	ANID_03038T0	52.74	474	2e-138	488	jgi|Botci1|9454|BC1T_06854	61.25	449	7e-170	592	GLRG_11370T0	63.82	597	0	734	CH063_08199T0	70.68	515	0	731	jgi|CocheC4_1|43651|gm1.8439_g	50.47	533	4e-150	527	jgi|CocheC5_3|1151079|fgenesh1_pm.1_#_965	50.47	533	4e-150	527	jgi|Cocsa1|168032|fgenesh1_pm.2_#_865	54.26	470	4e-149	523	FGSG_06355	93.25	415	0	755	FOXG_08108	85.44	577	0	973	FOXB_05383	85.44	577
FPSE_01139	594	ANID_04241T0	49.03	569	1e-158	555	jgi|Botci1|14049|BC1T_10320	55.69	589	0	671	GLRG_06663T0	68.56	582	0	817	CH063_05964T0	66.84	576	0	800	jgi|CocheC4_1|193318|estExt_Genewise1Plus.C_9_t10202	52.82	496	1e-151	531	jgi|CocheC5_3|90782|CocheC5_1.estExt_Genewise1.C_150114	53.46	462	2e-142	501	jgi|Cocsa1|156086|gm1.902_g	51.95	514	2e-150	528	FGSG_06354	99.33	594	0	1205	FOXG_08107	87.16	592	0	1008	FOXB_05385	87.16	592
FPSE_01140	674	ANID_02775T0	60.12	682	0	788	jgi|Botci1|14050|BC1T_10321	73.38	541	0	837	GLRG_06719T0	76.26	695	0	1053	CH063_08562T0	76.76	680	0	1046	jgi|CocheC4_1|75040|estExt_fgenesh1_pm.C_250024	59.26	707	0	803	jgi|CocheC5_3|1164596|estExt_Genewise1Plus.C_1_t70178	59.26	707	0	803	jgi|Cocsa1|23314|fgenesh1_pg.2_#_925	59.75	708	0	805	FGSG_06353	99.56	676	0	1335	FOXG_08106	89.25	679	0	1209	FOXB_05386	89.25	679
FPSE_01141	422	ANID_02771T0	37.12	431	3e-56	214	jgi|Botci1|2537|BC1T_13926	45.6	443	7e-94	339	GLRG_06717T0	57.37	441	5e-138	486	CH063_05837T0	55.5	436	8e-134	472	jgi|CocheC4_1|199569|estExt_Genewise1Plus.C_16_t20176	39.96	448	6e-74	273	jgi|CocheC5_3|1123742|estExt_Genewise1.C_1_t40107	39.96	448	7e-74	273	jgi|Cocsa1|33592|fgenesh1_kg.2_#_728_#_Locus6890v1rpkm15.15	39.37	447	2e-73	272	FGSG_06352	98.1	422	0	850	FOXG_08105	79.01	424	0	676	FOXB_05387	79.01	424
FPSE_01142	666	ANID_02770T0	43.95	223	2e-32	136	jgi|Botci1|2540|BC1T_13929	45.84	445	9e-71	263	GLRG_06716T0	47.9	668	5e-96	347	CH063_10161T0	51.87	482	2e-75	279	jgi|CocheC4_1|172404|estExt_Genewise1.C_16_t10494	43.95	223	2e-29	126	jgi|CocheC5_3|1123569|estExt_Genewise1.C_1_t30428	43.95	223	2e-29	126	jgi|Cocsa1|81144|e_gw1.2.1861.1	43.95	223	4e-29	125	FGSG_06351	98.05	667	0	1094	FOXG_08104	85.88	673	0	938	FOXB_05388	85.8	669
FPSE_01143	641	ANID_05710T0	55.3	660	2e-180	628	jgi|Botci1|9520|BC1T_06920	63.92	643	0	756	GLRG_06757T0	74.66	655	0	886	CH063_00926T0	75.08	658	0	916	jgi|CocheC4_1|51593|estExt_Genemark1.C_160172	55.34	683	0	632	jgi|CocheC5_3|1163001|estExt_Genewise1Plus.C_1_t30404	55.34	683	0	632	jgi|Cocsa1|109430|estExt_Genewise1.C_2_t40434	55.72	682	5e-180	626	FGSG_06350	98.91	644	0	1161	FOXG_08103	91.94	645	0	1106	FOXB_05389	91.94	645
FPSE_01144	396	ANID_05711T0	56.11	401	1e-117	418	jgi|Botci1|9521|BC1T_06921	62.84	409	3e-128	453	GLRG_06758T0	66.5	400	6e-139	489	CH063_00927T0	69.5	400	2e-145	510	jgi|CocheC4_1|32920|fgenesh1_kg.16_#_91_#_405_1_CCBO_CCBP_CCBU_CCBW_EXTA_EXTB	49.28	416	3e-99	357	jgi|CocheC5_3|1018606|fgenesh1_kg.1_#_230_#_405_1_CCBO_CCBP_CCBU_CCBW_EXTA_EXTB	49.28	416	3e-99	357	jgi|Cocsa1|275043|CE70484_5756	48.92	415	7e-96	346	FGSG_06349	94.25	400	0	721	FOXG_08102	88.56	402	0	672	FOXB_05390	88.34	403
FPSE_01145	1051	ANID_10535T0	52.94	595	1e-169	593	jgi|Botci1|9529|BC1T_06929	49.93	667	0	646	GLRG_06759T0	56.52	821	0	875	CH063_00928T0	62.76	709	0	858	jgi|CocheC4_1|51584|estExt_Genemark1.C_160163	51.16	690	0	645	jgi|CocheC5_3|1123582|estExt_Genewise1.C_1_t30442	51.16	690	0	645	jgi|Cocsa1|80267|e_gw1.2.1380.1	50.22	687	0	635	FGSG_16638	96.48	1051	0	1929	FOXG_08101	76.48	931	0	1348	FOXB_05391	77.31	1049
FPSE_01146	342	ANID_02888T0	36.14	321	8e-55	209	jgi|Botci1|9530|BC1T_06930	43.93	305	2e-77	284	GLRG_06760T0	54.87	339	7e-116	412	CH063_00929T0	53.98	339	8e-115	409	jgi|CocheC4_1|138233|e_gw1.12.581.1	39.03	310	2e-54	208	jgi|CocheC5_3|1180639|estExt_Genewise1Plus.C_11_t20184	39.03	310	2e-54	208	jgi|Cocsa1|39717|fgenesh1_kg.13_#_246_#_Locus6199v1rpkm17.18	39.35	310	1e-56	215	FGSG_06347	99.12	342	0	699	FOXG_08100	84.91	338	4e-177	616	FOXB_05392	84.62	338
FPSE_01147	358	ANID_05705T0	76.9	342	4e-154	539	jgi|Botci1|4543|BC1T_15270	83.21	274	5e-123	436	GLRG_06714T0	86.3	343	9e-174	605	CH063_08668T0	86.98	338	1e-173	604	jgi|CocheC4_1|171035|estExt_Genewise1.C_14_t20108	80.95	336	8e-160	558	jgi|CocheC5_3|1124312|estExt_Genewise1.C_1_t50246	80.95	336	8e-160	558	jgi|Cocsa1|35088|fgenesh1_kg.4_#_440_#_Locus2143v1rpkm49.84	80.95	336	8e-160	558	FGSG_06346	97.49	358	0	676	FOXG_08099	94.97	358	0	670	FOXB_05393	94.97	358
FPSE_01148	551	ANID_05702T0	43.38	544	5e-76	280	jgi|Botci1|4544|BC1T_15271	47.62	525	3e-87	318	GLRG_06715T0	55.4	583	2e-138	488	CH063_08671T0	62.07	174	5e-53	204	jgi|CocheC4_1|24266|fgenesh1_pg.14_#_185	40.25	554	1e-68	256	jgi|CocheC5_3|1025619|fgenesh1_pg.1_#_687	40.25	554	1e-68	256	jgi|Cocsa1|85330|e_gw1.4.1976.1	39.35	554	1e-67	253	FGSG_16637	96.91	550	0	862	FOXG_08098	76.31	553	0	686	FOXB_05394	76.31	553
FPSE_01149	250						jgi|Botci1|9547|BC1T_06947	43.8	242	4e-26	113	GLRG_06761T0	59.76	246	1e-42	168	CH063_00930T0	57.49	247	2e-47	184	jgi|CocheC4_1|172246|estExt_Genewise1.C_16_t10302	50.97	206	4e-36	147	jgi|CocheC5_3|1208681|gm1.358_g	50.97	206	4e-36	147	jgi|Cocsa1|178378|estExt_Genemark1.C_2_t20128	50	206	5e-36	146	FGSG_06344	98.8	250	4e-136	479	FOXG_08097	76.52	230	6e-63	236	FOXB_05395	68.82	263
FPSE_01150	479	ANID_05707T0	24.35	193	0.001	40	jgi|Botci1|7207|BC1T_05349	25.73	513	1e-23	106	GLRG_06762T0	49.54	432	4e-117	417	CH063_00932T0	50.58	433	6e-114	406																FGSG_06343	96.2	421	0	832	FOXG_08095	58.33	96	2e-25	113	FOXB_05397	71.19	479
FPSE_01151	519	ANID_05669T0	79.42	520	0	834						GLRG_06763T0	89.02	519	0	941	CH063_00933T0	88.63	519	0	939	jgi|CocheC4_1|150566|e_gw1.31.26.1	74.76	519	0	761	jgi|CocheC5_3|1211308|gm1.2985_g	73.53	529	0	757	jgi|Cocsa1|85487|e_gw1.4.156.1	74.57	519	0	760	FGSG_06342	100	519	0	1060	FOXG_08094	95.95	519	0	1019	FOXB_05398	95.95	519
FPSE_01152	268																																				FGSG_16636	97.76	268	1e-156	547	FOXG_08093	79.55	264	2e-127	450	FOXB_05399	79.92	264
FPSE_01153	1102	ANID_03455T0	38.15	1080	0	719	jgi|Botci1|14516|BC1T_11365	44.37	284	2e-64	243	GLRG_06764T0	57.99	1107	0	1313	CH063_08463T0	57.55	775	0	905	jgi|CocheC4_1|199659|estExt_Genewise1Plus.C_16_t20271	38.1	1126	0	717	jgi|CocheC5_3|1220470|estExt_Genemark1.C_1_t20015	38.1	1126	0	717	jgi|Cocsa1|33622|fgenesh1_kg.2_#_758_#_Locus18093v1rpkm4.33	38.12	1120	0	725	FGSG_06340	97.64	1102	0	2155	FOXG_08092	87.33	1105	0	2013	FOXB_05400	87.15	1105
FPSE_01154	407	ANID_03010T0	41.6	351	1e-65	246	jgi|Botci1|9463|BC1T_06863	68	100	1e-37	152	GLRG_11380T0	51.9	343	2e-83	305	CH063_04409T0	53.03	330	4e-86	313	jgi|CocheC4_1|34048|fgenesh1_kg.25_#_95_#_1906_1_CCBO_CCBP_CCBU_CCBW_EXTA_EXTB	47.42	310	3e-69	258	jgi|CocheC5_3|1018897|fgenesh1_kg.1_#_521_#_1906_1_CCBO_CCBP_CCBU_CCBW_EXTA_EXTB	47.42	310	3e-69	258	jgi|Cocsa1|33649|fgenesh1_kg.2_#_785_#_Locus6920v1rpkm15.08	44.13	349	4e-69	257	FGSG_06338	95.82	407	0	731	FOXG_08090	79.32	382	7e-163	569	FOXB_05402	79.06	382
FPSE_01155	207	ANID_05670T0	45.9	183	1e-40	161	jgi|Botci1|14546|BC1T_11395	43.33	180	9e-36	145	GLRG_11383T0	47.92	192	3e-44	173	CH063_02166T0	49.74	193	6e-45	176	jgi|CocheC4_1|172593|estExt_Genewise1.C_16_t20190	34.85	198	1e-30	128	jgi|CocheC5_3|1123751|estExt_Genewise1.C_1_t40116	34.85	198	1e-30	128	jgi|Cocsa1|187594|estExt_fgenesh1_pg.C_2_t20245	35.75	193	3e-25	110	FGSG_06337	99.03	207	9e-118	417	FOXG_08089	87.44	207	1e-98	354	FOXB_05403	87.44	207
FPSE_01156	481											GLRG_01784T0	59.76	507	1e-160	561	CH063_04975T0	62.25	498	0	629	jgi|CocheC4_1|144247|e_gw1.19.733.1	49.09	440	2e-121	431	jgi|CocheC5_3|1151503|fgenesh1_pm.1_#_1389	49.09	440	2e-121	431						FGSG_06336	97.51	481	0	899	FOXG_08088	84.62	481	0	832	FOXB_06964	84.2	481
FPSE_01157	392	ANID_10466T0	47.72	394	3e-99	357	jgi|Botci1|10506|BC1T_07738	57.5	80	5e-24	107	GLRG_01783T0	65.65	393	1e-145	511	CH063_04977T0	65.14	393	4e-147	516	jgi|CocheC4_1|34565|fgenesh1_kg.35_#_34_#_1760_1_CCBO_CCBP_CCBU_CCBW_EXTA_EXTB	50.15	327	4e-83	303	jgi|CocheC5_3|1019939|fgenesh1_kg.3_#_271_#_1760_1_CCBO_CCBP_CCBU_CCBW_EXTA_EXTB	50.15	327	4e-83	303	jgi|Cocsa1|137921|estExt_Genewise1Plus.C_4_t20186	50.76	327	1e-84	308	FGSG_06335	98.72	392	0	790	FOXG_08087	89.8	392	0	722	FOXB_06963	88.05	293
FPSE_01158	717	ANID_03721T0	51.8	778	0	675	jgi|Botci1|4111|BC1T_14918	61.74	758	0	842	GLRG_01782T0	65.25	728	0	893	CH063_04979T0	65.65	722	0	897	jgi|CocheC4_1|198100|estExt_Genewise1Plus.C_14_t20176	54.83	580	1e-168	588	jgi|CocheC5_3|1087181|e_gw1.1.5197.1	52.07	580	1e-155	545	jgi|Cocsa1|113063|estExt_Genewise1.C_4_t30151	53.29	578	2e-165	578	FGSG_06334	99.16	717	0	1443	FOXG_08086	89.42	718	0	1293	FOXB_06962	89.42	718
FPSE_01159	136	ANID_10685T0	66.67	42	4e-10	58.9	jgi|Botci1|10509|BC1T_07741	65.22	46	1e-11	63.9	GLRG_01931T0	47.22	144	1e-19	90.9	CH063_08880T0	48.44	128	4e-13	68.9	jgi|CocheC4_1|41052|gm1.5840_g	68.29	41	1e-10	60.5	jgi|CocheC5_3|1086142|e_gw1.1.5010.1	68.29	41	1e-10	60.5	jgi|Cocsa1|169590|fgenesh1_pm.4_#_549	68.29	41	1e-10	60.5	FGSG_06333	100	136	2e-77	282	FOXG_08085	83.21	137	2e-50	192	FOXB_06961	83.21	137
FPSE_01160	784											GLRG_11593T0	41.4	686	9e-133	470	CH063_14188T0	44.85	437	4e-90	328																FGSG_16635	97.32	784	0	1590	FOXG_08084	63.67	611	0	717	FOXB_06960	78.42	783
FPSE_01161	518	ANID_01833T0	41.09	516	2e-96	348											CH063_10933T0	51.31	458	8e-127	449	jgi|CocheC4_1|205103|estExt_Genewise1Plus.C_280218	44.09	533	2e-110	394	jgi|CocheC5_3|1168866|estExt_Genewise1Plus.C_3_t50013	44.09	533	2e-110	394	jgi|Cocsa1|150102|estExt_Genewise1Plus.C_14_t10140	46.08	523	2e-114	408	FGSG_16634	96.53	518	0	983	FOXG_08083	83.08	520	0	813	FOXB_06959	82.69	520
FPSE_01162	930	ANID_10621T0	69.75	952	0	1376	jgi|Botci1|9464|BC1T_06864	73.46	844	0	1285	GLRG_11381T0	82.15	930	0	1600	CH063_04408T0	82.04	930	0	1600	jgi|CocheC4_1|170220|estExt_Genewise1.C_13_t20172	71.17	940	0	1412	jgi|CocheC5_3|1154553|fgenesh1_pm.6_#_117	71.17	940	0	1412	jgi|Cocsa1|118766|estExt_Genewise1.C_8_t20225	70.85	940	0	1406	FGSG_06330	99.78	930	0	1927	FOXG_08082	96.24	931	0	1862	FOXB_13292	96.24	931
FPSE_01163	201																																				FGSG_06329	94.03	201	2e-112	400	FOXG_08081	75.25	202	8e-90	325	FOXB_13291	75.74	202
FPSE_01164	819						jgi|Botci1|9858|BC1T_01508	74	800	0	1270	GLRG_11385T0	82.82	815	0	1437	CH063_08570T0	83.81	809	0	1438	jgi|CocheC4_1|32617|fgenesh1_kg.14_#_139_#_826_12_CCBO_CCBP_CCBU_CCBW_EXTA_EXTB	72.43	798	0	1234	jgi|CocheC5_3|1018750|fgenesh1_kg.1_#_374_#_826_12_CCBO_CCBP_CCBU_CCBW_EXTA_EXTB	72.43	798	0	1234	jgi|Cocsa1|138253|estExt_Genewise1Plus.C_4_t30125	72.56	798	0	1237	FGSG_06328	99.63	819	0	1704	FOXG_08080	94.63	819	0	1609	FOXB_13290	94.63	819
FPSE_01165	156						jgi|Botci1|14054|BC1T_10325	61.94	134	4e-46	179	GLRG_01957T0	71.01	138	8e-56	211	CH063_05377T0	72.46	138	4e-57	215																FGSG_06327	94.7	132	9e-71	261	FOXG_08079	90.15	132	3e-67	249	FOXB_13289	88.46	156
FPSE_01166	1868	ANID_04887T0	57.62	630	0	659	jgi|Botci1|14496|BC1T_11345	44.02	493	3e-88	323	GLRG_02000T0	57.35	1857	0	1708	CH063_08977T0	64.51	910	0	1046	jgi|CocheC4_1|53093|estExt_Genemark1.C_250033	39.16	1698	0	880	jgi|CocheC5_3|113588|CocheC5_1.estExt_Genewise1Plus.C_260058	38.94	1677	0	871	jgi|Cocsa1|78942|e_gw1.2.816.1	38.83	1669	0	867	FGSG_16633	98.24	1870	0	3310	FOXG_08078	90.98	488	0	928	FOXB_13287	80.73	1905
FPSE_01167	768	ANID_03013T0	56.07	774	0	892	jgi|Botci1|4519|BC1T_15246	73.12	160	4e-70	261	GLRG_01999T0	71.17	770	0	1203	CH063_06261T0	71.56	770	0	1197	jgi|CocheC4_1|172042|estExt_Genewise1.C_16_t10019	56.44	769	0	903	jgi|CocheC5_3|1123220|estExt_Genewise1.C_1_t20480	56.44	769	0	903	jgi|Cocsa1|33384|fgenesh1_kg.2_#_520_#_Locus1689v1rpkm62.73	59.69	769	0	988	FGSG_06325	99.48	768	0	1604	FOXG_08077	92.92	438	0	871	FOXB_13286	94.27	768
FPSE_01168	472	ANID_10294T0	25.71	315	2e-27	119											CH063_01985T0	29.81	312	3e-36	148																FGSG_06324	95.86	411	0	746	FOXG_08076	82.44	410	0	673	FOXB_13285	82.44	410
FPSE_01169	243																																				FGSG_06323	75.31	243	1e-99	358						FOXB_13284	39.56	91
FPSE_01170	304																																				FGSG_12905	88.36	146	3e-73	271	FOXG_08075	60.07	303	2e-96	348	FOXB_13283	60.07	303
FPSE_01171	1421	ANID_03014T0	46.73	1421	0	1284	jgi|Botci1|4520|BC1T_15247	55.17	1421	0	1575	GLRG_01996T0	66.76	1414	0	2003	CH063_11508T0	67.38	1171	0	1639	jgi|CocheC4_1|199042|estExt_Genewise1Plus.C_16_t10035	46.59	1144	0	976	jgi|CocheC5_3|1162628|estExt_Genewise1Plus.C_1_t20439	46.59	1144	0	976	jgi|Cocsa1|33389|fgenesh1_kg.2_#_525_#_Locus8923v1rpkm11.10	46.33	1144	0	971	FGSG_12904	98.8	1421	0	2888	FOXG_08074	91.13	1421	0	2615	FOXB_13282	90.92	1387
FPSE_01172	245	ANID_11696T0	39.48	233	6e-40	159						GLRG_01995T0	51.2	250	4e-65	243	CH063_15218T0	53.91	243	9e-67	248	jgi|CocheC4_1|53176|estExt_Genemark1.C_250123	41.01	217	2e-36	147	jgi|CocheC5_3|1124928|estExt_Genewise1.C_1_t60465	41.01	217	2e-36	147	jgi|Cocsa1|33678|fgenesh1_kg.2_#_814_#_Locus25170v6rpkm0.00_PRE	41.01	217	1e-34	141	FGSG_06321	96.73	245	8e-139	488	FOXG_08073	80.74	244	1e-105	378
FPSE_01173	292	ANID_03015T0	36.33	311	2e-32	134	jgi|Botci1|2572|BC1T_13961	53.57	196	5e-44	173	GLRG_01994T0	54.98	311	6e-84	306	CH063_00624T0	56.63	309	3e-86	313	jgi|CocheC4_1|148201|e_gw1.25.318.1	37.68	284	1e-32	135	jgi|CocheC5_3|76353|CocheC5_1.e_gw1.26.301.1	37.68	284	1e-32	135	jgi|Cocsa1|50059|gw1.2.706.1	35.74	277	2e-32	134	FGSG_06320	98.63	292	3e-165	576	FOXG_08072	86.71	301	2e-136	480	FOXB_13281	86.38	301
FPSE_01174	301	ANID_10437T0	41.04	307	2e-55	211	jgi|Botci1|2573|BC1T_13962	41.09	275	3e-51	197	GLRG_01993T0	56.61	295	4e-90	327	CH063_00625T0	53.54	297	1e-79	291	jgi|CocheC4_1|140510|e_gw1.14.329.1	38.29	363	2e-58	221	jgi|CocheC5_3|1083789|e_gw1.1.3356.1	38.29	363	2e-58	221	jgi|Cocsa1|35061|fgenesh1_kg.4_#_413_#_Locus2974v1rpkm36.85	38.19	364	3e-58	221	FGSG_06319	97.01	301	1e-173	604	FOXG_08071	86.71	301	1e-157	551	FOXB_13280	86.71	301
FPSE_01175	94	ANID_03686T0	51.14	88	3e-23	101	jgi|Botci1|2574|BC1T_13963	60	85	5e-26	110	GLRG_01992T0	67.05	88	1e-30	126	CH063_00626T0	63.64	88	2e-29	122	jgi|CocheC4_1|140039|e_gw1.14.266.1	55.95	84	1e-24	106	jgi|CocheC5_3|1190047|estExt_fgenesh1_pm.C_1_t20186	55.95	84	1e-24	106	jgi|Cocsa1|85391|e_gw1.4.174.1	54.76	84	3e-24	104	FGSG_06318	96.81	94	7e-50	190	FOXG_08070	94.32	88	7e-45	174	FOXB_13279	94.32	88
FPSE_01176	747	ANID_03029T0	73.3	734	0	1062	jgi|Botci1|2576|BC1T_13965	80.89	649	0	1051	GLRG_01991T0	83.8	753	0	1203	CH063_00627T0	84.99	753	0	1220	jgi|CocheC4_1|170715|estExt_Genewise1.C_14_t10236	75	756	0	1130	jgi|CocheC5_3|1190179|estExt_fgenesh1_pm.C_1_t20335	75	756	0	1130	jgi|Cocsa1|138629|estExt_Genewise1Plus.C_4_t40038	75.13	756	0	1127	FGSG_06317	99.33	747	0	1526	FOXG_08069	96.75	738	0	1427	FOXB_13278	96.92	747
FPSE_01177	881	ANID_04883T0	61.53	824	0	1008	jgi|Botci1|4126|BC1T_14933	68.06	883	0	1214	GLRG_01989T0	74.02	870	0	1296	CH063_00628T0	74.74	867	0	1308	jgi|CocheC4_1|204311|estExt_Genewise1Plus.C_250435	63.92	898	0	1120	jgi|CocheC5_3|1124878|estExt_Genewise1.C_1_t60394	63.92	898	0	1120	jgi|Cocsa1|350522|MIX9941_19152_70	63.98	894	0	1108	FGSG_16632	96.94	881	0	1717	FOXG_08068	88.79	865	0	1572	FOXB_13277	88.77	864
FPSE_01178	231	ANID_03055T0	47.26	237	1e-54	208	jgi|Botci1|14514|BC1T_11363	52.77	235	4e-65	243	GLRG_01988T0	72.41	232	6e-99	355	CH063_00629T0	70.69	232	7e-97	348	jgi|CocheC4_1|148174|e_gw1.25.442.1	49.36	235	4e-59	223	jgi|CocheC5_3|1209238|gm1.915_g	49.36	235	5e-59	223	jgi|Cocsa1|78934|e_gw1.2.1801.1	49.79	235	8e-60	225	FGSG_06315	100	231	1e-135	477	FOXG_08067	95.67	231	3e-131	462	FOXB_13276	95.67	231
FPSE_01179	402	ANID_03056T0	43.5	446	5e-81	296	jgi|Botci1|14515|BC1T_11364	50.12	433	7e-110	392	GLRG_01987T0	59.29	425	3e-112	400	CH063_00630T0	59.29	425	5e-114	406	jgi|CocheC4_1|148309|e_gw1.25.356.1	47.53	425	8e-97	349	jgi|CocheC5_3|1164256|estExt_Genewise1Plus.C_1_t60302	47.53	425	8e-97	349	jgi|Cocsa1|33653|fgenesh1_kg.2_#_789_#_Locus4527v1rpkm24.28	47.78	427	1e-96	348	FGSG_06314	98.51	402	0	806	FOXG_08066	86.52	408	0	684	FOXB_13275	85.54	408
FPSE_01180	546	ANID_03070T0	82.8	529	0	912	jgi|Botci1|10513|BC1T_07745	85.77	541	0	962	GLRG_01986T0	91.54	532	0	985	CH063_00631T0	91.17	532	0	982	jgi|CocheC4_1|172410|estExt_Genewise1.C_16_t10500	83.58	536	0	932	jgi|CocheC5_3|1123574|estExt_Genewise1.C_1_t30433	83.58	536	0	932	jgi|Cocsa1|33523|fgenesh1_kg.2_#_659_#_Locus1506v1rpkm70.65	83.58	536	0	932	FGSG_06313	100	546	0	1115	FOXG_08065	97.07	546	0	1040
FPSE_01181	1189						jgi|Botci1|52|BC1T_00053	24.65	1152	2e-65	246	GLRG_01966T0	45.1	1215	0	1077	CH063_00633T0	44	1216	0	1036	jgi|CocheC4_1|41685|gm1.6473_g	48.84	43	6e-06	49.3	jgi|CocheC5_3|1150514|fgenesh1_pm.1_#_400	48.84	43	6e-06	49.3						FGSG_06312	96.3	1189	0	2382	FOXG_08064	78.59	1205	0	1970	FOXB_13274	78.17	1200
FPSE_01182	783						jgi|Botci1|14069|BC1T_10340	40.45	660	3e-99	358	GLRG_01973T0	51.07	844	0	644	CH063_01293T0	53.92	549	1e-125	446	jgi|CocheC4_1|207289|estExt_Genewise1Plus.C_380134	57.76	161	1e-58	223	jgi|CocheC5_3|1198726|estExt_fgenesh1_pm.C_190158	57.76	161	1e-58	223	jgi|Cocsa1|118399|estExt_Genewise1.C_8_t10282	57.76	161	5e-58	221	FGSG_06311	99.23	783	0	1622	FOXG_08063	76.02	638	0	921	FOXB_13273	77.28	801
FPSE_01183	303																																				FGSG_06310	97.03	303	1e-176	614	FOXG_08062	45.36	302	7e-65	243	FOXB_13272	46.03	302
FPSE_01184	682	ANID_05716T0	64.07	693	0	847	jgi|Botci1|14068|BC1T_10339	72.88	638	0	909	GLRG_01972T0	76.78	689	0	1026	CH063_05547T0	74.23	714	0	1021	jgi|CocheC4_1|204067|estExt_Genewise1Plus.C_250154	67.52	665	0	860	jgi|CocheC5_3|1190356|estExt_fgenesh1_pm.C_1_t30029	67.52	665	0	860	jgi|Cocsa1|135182|estExt_Genewise1Plus.C_2_t60006	67.87	666	0	867	FGSG_06309	99.41	682	0	1309	FOXG_08061	89.85	680	0	1222	FOXB_13271	89.85	680
FPSE_01185	556	ANID_03879T0	57.79	417	4e-131	464	jgi|Botci1|2930|BC1T_14003	81.85	259	1e-127	452	GLRG_01970T0	60.76	581	0	654	CH063_12988T0	66.03	521	0	670	jgi|CocheC4_1|147943|e_gw1.25.395.1	65.99	394	2e-144	508	jgi|CocheC5_3|1125183|estExt_Genewise1.C_1_t70237	65.99	394	2e-144	508	jgi|Cocsa1|33786|fgenesh1_kg.2_#_922_#_Locus5872v1rpkm18.29	65.99	394	2e-144	508	FGSG_06307	98.74	556	0	1146	FOXG_08059	86.74	558	0	1004	FOXB_13269	86.74	558
FPSE_01186	556	ANID_05713T0	80.15	549	0	925	jgi|Botci1|2931|BC1T_14004	84.64	547	0	956	GLRG_01974T0	92.32	547	0	1046	CH063_01292T0	92.32	547	0	1047	jgi|CocheC4_1|41800|gm1.6588_g	83.55	547	0	952	jgi|CocheC5_3|1150643|fgenesh1_pm.1_#_529	83.55	547	0	952	jgi|Cocsa1|80616|e_gw1.2.1198.1	83.18	547	0	949	FGSG_06306	99.64	556	0	1139	FOXG_08058	95.05	546	0	1071	FOXB_13268	95.05	546
FPSE_01187	553	ANID_03145T0	39.89	549	3e-60	228	jgi|Botci1|4870|BC1T_15330	48.78	572	1e-84	309	GLRG_06595T0	53.37	579	1e-113	405	CH063_03316T0	55.88	578	2e-122	434	jgi|CocheC4_1|19817|fgenesh1_pg.3_#_105	39.53	511	5e-59	224	jgi|CocheC5_3|1031979|fgenesh1_pg.10_#_1023	39.53	511	5e-59	224	jgi|Cocsa1|262537|CE57978_21842	39.76	508	1e-58	223	FGSG_10382	97.65	553	0	888	FOXG_05018	75.12	201	2e-67	252	FOXB_09510	77.3	577
FPSE_01188	1414	ANID_04385T0	52.07	1354	0	1259	jgi|Botci1|9401|BC1T_07031	59.87	1266	0	1409	GLRG_07463T0	72.65	1459	0	2011	CH063_03389T0	76.67	1350	0	2008	jgi|CocheC4_1|150184|e_gw1.30.21.1	50.68	1249	0	1145	jgi|CocheC5_3|1085106|e_gw1.1.4513.1	50.68	1249	0	1145	jgi|Cocsa1|222687|CE18128_3485	50.35	1279	0	1144	FGSG_17594	99.58	1414	0	2758	FOXG_05020	78.49	1432	0	2113	FOXB_09511	88.41	1415
FPSE_01189	428	ANID_04383T0	50	50	3e-05	45.4						GLRG_07464T0	45.54	112	5e-10	61.2	CH063_03387T0	54.35	46	8e-06	47.4	jgi|CocheC4_1|42371|gm1.7159_g	42.42	66	0.006	37.7	jgi|CocheC5_3|1165041|estExt_Genewise1Plus.C_1_t80438	42.42	66	0.006	37.7	jgi|Cocsa1|40562|fgenesh1_kg.15_#_228_#_Locus9892v1rpkm9.71	42.42	66	0.006	37.7	FGSG_10380	98.83	428	0	848	FOXG_05022	53.39	472	3e-102	368	FOXB_09512	53.39	472
FPSE_01190	686	ANID_04384T0	35.93	423	3e-61	232	jgi|Botci1|9403|BC1T_07033	42.53	308	3e-58	222	GLRG_07465T0	41.15	418	9e-75	277	CH063_11073T0	41.27	424	3e-77	285	jgi|CocheC4_1|63168|fgenesh1_pm.19_#_151	34.31	443	2e-48	189	jgi|CocheC5_3|1190545|estExt_fgenesh1_pm.C_1_t30254	34.31	443	2e-48	189	jgi|Cocsa1|99608|e_gw1.15.782.1	34.62	439	7e-51	197	FGSG_10379	98.4	686	0	1402	FOXG_05023	66.72	688	0	941	FOXB_09513	67.71	672
FPSE_01191	259	ANID_02510T0	38.58	254	3e-38	154						GLRG_07466T0	45.93	270	2e-61	231	CH063_11072T0	44.87	263	6e-57	216	jgi|CocheC4_1|133396|e_gw1.7.104.1	31.6	269	8e-23	102	jgi|CocheC5_3|1095895|e_gw1.5.982.1	31.6	269	8e-23	102	jgi|Cocsa1|270850|CE66291_3064	30.86	269	1e-21	99	FGSG_10378	93.44	259	3e-143	503	FOXG_05024	68.42	247	4e-96	346
FPSE_01192	338	ANID_10418T0	39.64	338	2e-63	238						GLRG_07467T0	45.2	354	4e-80	293	CH063_11455T0	47.18	354	2e-82	301	jgi|CocheC4_1|31605|fgenesh1_kg.9_#_133_#_1509_1_CCBO_CCBP_CCBU_CCBW_EXTA_EXTB	38.86	332	3e-59	224	jgi|CocheC5_3|1024061|fgenesh1_kg.17_#_147_#_1509_1_CCBO_CCBP_CCBU_CCBW_EXTA_EXTB	38.86	332	4e-59	224	jgi|Cocsa1|32741|fgenesh1_kg.1_#_999_#_Locus6620v1rpkm15.87	39.02	328	1e-60	229	FGSG_10377	94.75	343	0	669	FOXG_05025	78.11	338	2e-159	557	FOXB_09514	77.81	329
FPSE_01193	432	ANID_01382T0	57.92	442	9e-142	498	jgi|Botci1|14191|BC1T_10615	59.33	150	4e-43	171	GLRG_07468T0	72.77	437	0	655	CH063_02228T0	71.43	140	1e-52	202	jgi|CocheC4_1|209302|estExt_Genewise1Plus.C_570044	56.04	439	5e-137	483	jgi|CocheC5_3|1162561|estExt_Genewise1Plus.C_1_t20340	56.04	439	5e-137	483	jgi|Cocsa1|272952|CE68393_7412	55.91	440	4e-134	473	FGSG_10376	97.92	432	0	853	FOXG_05026	95.37	432	0	833	FOXB_09515	95.37	432
FPSE_01194	515	ANID_01199T0	65.87	460	1e-171	598	jgi|Botci1|6195|BC1T_04868	60.64	531	1e-163	571	GLRG_01023T0	71.46	494	0	660	CH063_07907T0	71.37	496	0	659	jgi|CocheC4_1|187882|estExt_Genewise1Plus.C_4_t10297	63.09	466	4e-155	543	jgi|CocheC5_3|1194483|estExt_fgenesh1_pm.C_8_t10426	63.09	466	4e-155	543	jgi|Cocsa1|192354|estExt_fgenesh1_pg.C_120106	63.52	466	2e-155	544	FGSG_10375	99.22	515	0	1044	FOXG_05027	91.84	515	0	966	FOXB_09516	91.65	515
FPSE_01195	369	ANID_04405T0	68.11	370	5e-136	479	jgi|Botci1|3751|BC1T_04178	69.15	376	2e-156	547	GLRG_07470T0	72.21	367	2e-158	553	CH063_02227T0	75.36	349	2e-160	560	jgi|CocheC4_1|75613|estExt_fgenesh1_pm.C_300015	67.13	356	1e-143	504	jgi|CocheC5_3|1162508|estExt_Genewise1Plus.C_1_t20193	67.13	356	1e-143	504	jgi|Cocsa1|108938|estExt_Genewise1.C_2_t30382	69.62	339	3e-144	506	FGSG_10374	99.73	369	0	762	FOXG_05028	91.33	369	0	678	FOXB_09517	91.33	369
FPSE_01196	287	ANID_04406T0	44.82	299	6e-58	219	jgi|Botci1|3750|BC1T_04177	56.65	173	9e-44	172	GLRG_07471T0	56.16	292	5e-80	293	CH063_02226T0	58.59	297	3e-86	313	jgi|CocheC4_1|82931|estExt_fgenesh1_pg.C_190172	45.78	308	6e-60	226	jgi|CocheC5_3|1125554|estExt_Genewise1.C_1_t80462	45.78	308	6e-60	226	jgi|Cocsa1|40508|fgenesh1_kg.15_#_174_#_Locus1655v1rpkm64.36	46.1	308	2e-60	228	FGSG_10373	99.65	287	2e-169	590	FOXG_05029	82.76	290	2e-132	467	FOXB_09518	81.76	296
FPSE_01197	248	ANID_00324T0	26.28	137	5e-05	43.5																															FGSG_10372	98.79	248	2e-148	520	FOXG_05030	64.8	250	3e-96	347	FOXB_09519	64	250
FPSE_01198	368																																				FGSG_10371	58.39	274	6e-81	296
FPSE_01199	317	ANID_12229T0	59.05	315	4e-97	350	jgi|Botci1|3749|BC1T_04176	61.01	318	1e-93	338	GLRG_07472T0	67.08	319	3e-112	400	CH063_02225T0	67.71	319	7e-111	395	jgi|CocheC4_1|174065|estExt_Genewise1.C_19_t20028	56.66	323	1e-83	305	jgi|CocheC5_3|1019070|fgenesh1_kg.1_#_694_#_5784_1_CCBO_CCBP_CCBU_CCBW_EXTA_EXTB	56.66	323	2e-83	305	jgi|Cocsa1|248337|CE43778_18470	56.35	323	2e-81	298	FGSG_10369	96.21	317	3e-158	553	FOXG_05031	88.33	317	4e-151	529	FOXB_09520	88.64	317
FPSE_01200	108	ANID_05719T0	84.13	63	3e-25	108						GLRG_07473T0	79.09	110	6e-28	117	CH063_02224T0	89.23	65	1e-27	116	jgi|CocheC4_1|42470|gm1.7258_g	74.11	112	5e-30	124	jgi|CocheC5_3|1190442|estExt_fgenesh1_pm.C_1_t30137	73.87	111	4e-30	124	jgi|Cocsa1|99920|e_gw1.15.392.1	73.21	112	1e-29	122	FGSG_10368	100	108	1e-54	206	FOXG_05032	88.99	109	6e-33	134	FOXB_09521	88.99	109
FPSE_01201	454	ANID_05718T0	55.2	442	3e-140	493	jgi|Botci1|3734|BC1T_04161	58.28	441	5e-144	506	GLRG_07474T0	66.37	443	5e-174	606	CH063_10614T0	62.6	369	6e-134	473	jgi|CocheC4_1|201223|estExt_Genewise1Plus.C_19_t20227	48.52	474	3e-120	427	jgi|CocheC5_3|1221000|estExt_Genemark1.C_1_t30139	48.52	474	3e-120	427	jgi|Cocsa1|99513|e_gw1.15.424.1	48.82	465	7e-119	422	FGSG_10367	99.56	454	0	926	FOXG_05033	89.69	320	2e-171	598	FOXB_09522	90.31	454
FPSE_01202	117	ANID_04396T0	42.86	98	5e-18	84.7	jgi|Botci1|3735|BC1T_04162	50	104	2e-22	99.4	GLRG_01897T0	38.53	109	1e-17	83.2	CH063_10613T0	47.96	98	7e-26	110	jgi|CocheC4_1|150068|e_gw1.30.68.1	40.38	104	1e-15	76.6	jgi|CocheC5_3|1025076|fgenesh1_pg.1_#_144	40.38	104	1e-15	76.6	jgi|Cocsa1|33285|fgenesh1_kg.2_#_421_#_Locus692v1rpkm152.56	42.31	104	9e-15	73.9	FGSG_10366	99.15	117	1e-65	243	FOXG_05034	86.32	117	3e-56	211	FOXB_09523	84.87	119
FPSE_01203	268	ANID_09205T0	36.89	244	8e-29	122																															FGSG_10365	98.13	268	3e-151	530	FOXG_05035	66.45	152	4e-43	170	FOXB_09524	72.28	267
FPSE_01204	375																																				FGSG_17351	96.15	364	0	726
FPSE_01205	127											GLRG_07475T0	31.3	131	4e-08	52.4	CH063_15847T0	32.43	111	1e-06	47.4																FGSG_10363	96.06	127	8e-68	250	FOXG_05036	78.74	127	2e-51	196	FOXB_09525	78.74	127
FPSE_01206	514	ANID_04397T0	69.57	516	0	716	jgi|Botci1|14205|BC1T_10629	72.76	514	0	783	GLRG_07476T0	81.78	516	0	836	CH063_11908T0	81.64	501	0	818	jgi|CocheC4_1|53356|estExt_Genemark1.C_270054	70.76	513	0	752	jgi|CocheC5_3|1162079|estExt_Genewise1Plus.C_1_t10133	70.76	513	0	752	jgi|Cocsa1|38577|fgenesh1_kg.10_#_361_#_Locus3041v1rpkm36.07	71.15	513	0	756	FGSG_10362	99.22	514	0	1053	FOXG_05037	93.95	512	0	957	FOXB_09526	93.95	512
FPSE_01207	736	ANID_11997T0	56.28	748	0	852	jgi|Botci1|13556|BC1T_10066	63.84	744	0	908	GLRG_04216T0	71.22	747	0	1089	CH063_05386T0	71.22	695	0	1014	jgi|CocheC4_1|159579|estExt_Genewise1.C_3_t20022	58.32	751	0	868	jgi|CocheC5_3|1140249|estExt_Genewise1.C_10_t60489	58.32	751	0	868	jgi|Cocsa1|153641|estExt_Genewise1Plus.C_18_t10362	59.08	743	0	877	FGSG_10361	98.77	730	0	1512	FOXG_05038	89.45	730	0	1270	FOXB_09527	89.4	736
FPSE_01208	335	ANID_00644T0	44.5	209	7e-36	146	jgi|Botci1|11662|BC1T_08978	50.83	242	5e-64	240	GLRG_07521T0	56.32	348	2e-97	350	CH063_10919T0	56.4	344	4e-98	353	jgi|CocheC4_1|62626|fgenesh1_pm.17_#_144	46.31	203	5e-42	167	jgi|CocheC5_3|1111781|e_gw1.13.806.1	46.31	203	5e-42	167	jgi|Cocsa1|170918|fgenesh1_pm.6_#_471	46.31	203	9e-42	166	FGSG_10360	99.4	335	0	693	FOXG_05039	77.74	337	1e-140	494	FOXB_09528	77.74	337
FPSE_01209	161																																				FGSG_10359	96.89	161	1e-91	330	FOXG_05040	67.47	166	1e-64	240	FOXB_09529	68.07	166
FPSE_01210	545	ANID_05566T0	63.36	535	0	703	jgi|Botci1|2767|BC1T_03578	64.93	536	0	716	GLRG_10853T0	69.96	546	0	796	CH063_03273T0	72.17	539	0	816	jgi|CocheC4_1|183781|estExt_Genewise1Plus.C_1_t30301	61.15	538	0	670	jgi|CocheC5_3|1221566|estExt_Genemark1.C_2_t10425	61.15	538	0	670	jgi|Cocsa1|106380|estExt_Genewise1.C_1_t40157	61.15	538	0	669	FGSG_17731	94.5	545	0	1031	FOXG_03059	89.54	459	0	837	FOXB_08968	81.54	547
FPSE_01211	542	ANID_04150T0	62.16	518	4e-168	587	jgi|Botci1|11071|BC1T_08465	69.9	525	0	754	GLRG_07522T0	73	537	0	799	CH063_07339T0	76.86	497	0	791	jgi|CocheC4_1|193969|estExt_Genewise1Plus.C_9_t20486	62.15	539	0	662	jgi|CocheC5_3|1147413|estExt_Genewise1.C_17_t30042	65.04	472	3e-177	617	jgi|Cocsa1|78808|e_gw1.1.3478.1	64.08	515	0	668	FGSG_17730	99.67	300	3e-179	624	FOXG_05041	95.93	541	0	1052	FOXB_09530	96.12	541
FPSE_01212	868											GLRG_04142T0	30.38	79	7e-09	58.5	CH063_15209T0	30.34	178	4e-13	72.8																FGSG_10357	97.04	878	0	1532	FOXG_05042	60.39	919	0	832	FOXB_09531	60.5	919
FPSE_01213	467	ANID_05657T0	41.27	378	5e-64	241	jgi|Botci1|2340|BC1T_13610	52.54	354	1e-88	322	GLRG_04143T0	67.44	344	2e-130	461	CH063_05666T0	64.41	354	3e-125	444	jgi|CocheC4_1|71385|estExt_fgenesh1_pm.C_90348	40.44	366	2e-64	241	jgi|CocheC5_3|1186736|estExt_Genewise1Plus.C_17_t20470	40.21	286	6e-46	181	jgi|Cocsa1|32832|fgenesh1_kg.1_#_1090_#_Locus4472v1rpkm24.52	41.64	365	2e-65	245	FGSG_10356	98.72	467	0	948	FOXG_05044	87.44	446	0	746	FOXB_09534	82.96	446
FPSE_01214	207	ANID_03458T0	38.5	200	2e-26	114	jgi|Botci1|2328|BC1T_13598	39.81	216	3e-30	127	GLRG_04144T0	51.61	217	1e-46	181	CH063_05667T0	48.72	156	1e-31	131	jgi|CocheC4_1|37059|gm1.1847_g	35.45	189	2e-19	90.9	jgi|CocheC5_3|1106754|e_gw1.10.250.1	35.45	189	2e-19	90.9	jgi|Cocsa1|40218|fgenesh1_kg.14_#_281_#_Locus2088v1rpkm51.02	37.62	210	2e-23	104	FGSG_10355	98.55	207	2e-116	413	FOXG_05045	78.74	207	6e-93	335	FOXB_09535	78.74	207
FPSE_01215	387	ANID_03457T0	47.06	255	9e-45	176	jgi|Botci1|2329|BC1T_13599	50.82	368	1e-74	275	GLRG_04145T0	55.1	392	1e-92	335	CH063_00880T0	58.52	393	2e-99	358	jgi|CocheC4_1|135696|e_gw1.9.685.1	45.78	249	3e-37	151	jgi|CocheC5_3|1198289|estExt_fgenesh1_pm.C_170229	45.78	249	3e-37	151	jgi|Cocsa1|32719|fgenesh1_kg.1_#_977_#_Locus1869v1rpkm56.85	45.74	258	2e-37	152	FGSG_10354	99.48	387	0	765	FOXG_05046	83.63	397	0	646	FOXB_09536	83.38	397
FPSE_01216	1243	ANID_03735T0	40.99	1110	0	803	jgi|Botci1|2332|BC1T_13602	44.76	382	1e-84	310	GLRG_10186T0	54.32	1261	0	1288	CH063_09802T0	57.43	1111	0	1206	jgi|CocheC4_1|193632|estExt_Genewise1Plus.C_9_t20083	40.47	1181	0	783	jgi|CocheC5_3|1147084|estExt_Genewise1.C_17_t20147	43.82	947	0	745	jgi|Cocsa1|177699|estExt_Genemark1.C_1_t30025	40.32	1183	0	772	FGSG_10353	99.27	1100	0	2264	FOXG_05047	86.59	1245	0	2119	FOXB_11610	89.56	1245
FPSE_01217	372	ANID_04583T0	60.6	368	1e-123	438	jgi|Botci1|2337|BC1T_13607	65.77	371	1e-143	504	GLRG_10185T0	77.27	352	3e-166	579	CH063_07507T0	71.31	352	2e-141	497	jgi|CocheC4_1|22589|fgenesh1_pg.9_#_196	60.11	366	1e-126	448	jgi|CocheC5_3|1147087|estExt_Genewise1.C_17_t20150	60.11	366	1e-126	448	jgi|Cocsa1|132601|estExt_Genewise1Plus.C_1_t60304	59.56	366	4e-125	443	FGSG_10352	99.46	372	0	759	FOXG_05048	92.72	371	0	664	FOXB_11611	92.72	371
FPSE_01218	153	ANID_04584T0	53.06	98	1e-25	110	jgi|Botci1|2336|BC1T_13606	76.03	146	5e-61	228	GLRG_10184T0	63.01	146	1e-50	193	CH063_07506T0	65.73	143	5e-51	195	jgi|CocheC4_1|39486|gm1.4274_g	62.42	149	4e-49	188	jgi|CocheC5_3|1218583|gm1.10260_g	62.42	149	4e-49	188	jgi|Cocsa1|156214|gm1.1030_g	61.78	157	8e-49	187	FGSG_10351	99.35	153	8e-86	310	FOXG_05049	97.39	153	3e-83	302	FOXB_11612	96.73	153
FPSE_01219	625	ANID_04585T0	57.88	641	0	637	jgi|Botci1|2335|BC1T_13605	51.5	499	9e-125	442	GLRG_10183T0	69.61	645	0	820	CH063_07505T0	77.85	307	1e-135	479	jgi|CocheC4_1|193646|estExt_Genewise1Plus.C_9_t20097	58.81	641	0	672	jgi|CocheC5_3|1186463|estExt_Genewise1Plus.C_17_t20152	58.81	641	0	672	jgi|Cocsa1|132610|estExt_Genewise1Plus.C_1_t60313	58.03	641	0	659	FGSG_13746	99.13	578	0	1159	FOXG_05050	93.6	625	0	1090	FOXB_11613	93.6	625
FPSE_01220	236	ANID_04586T0	36	100	6e-07	50.1	jgi|Botci1|2333|BC1T_13603	35.75	193	2e-29	124	GLRG_10182T0	42.86	210	1e-37	151	CH063_11823T0	43.33	210	1e-37	151						jgi|CocheC5_3|1218581|gm1.10258_g	39.44	71	2e-06	48.1	jgi|Cocsa1|77085|e_gw1.1.1139.1	33.33	123	9e-07	49.3	FGSG_10350	99.15	236	4e-139	489	FOXG_05051	73	237	7e-98	352	FOXB_11615	73.42	237
FPSE_01221	736											GLRG_04141T0	32.35	68	0.92	31.6	CH063_09937T0	32.12	165	8e-14	74.7	jgi|CocheC4_1|159461|estExt_Genewise1.C_3_t10389	26.42	159	0.01	38.1	jgi|CocheC5_3|1140367|estExt_Genewise1.C_10_t70120	26.42	159	0.01	38.1	jgi|Cocsa1|185490|estExt_Genemark1.C_180184	25.27	186	0.064	35.4	FGSG_10349	90.62	736	0	1306	FOXG_05053	45.89	754	7e-151	530	FOXB_11616	46.3	756
FPSE_01222	580	ANID_07680T0	38.38	555	1e-74	276	jgi|Botci1|11079|BC1T_08473	52.6	576	4e-135	477	GLRG_07520T0	60.99	587	2e-145	511	CH063_13776T0	62.48	517	7e-137	483																FGSG_10348	97.25	582	0	1007	FOXG_05054	84.47	586	0	826	FOXB_11617	84.48	580
FPSE_01223	463	ANID_02999T0	79.5	444	0	731	jgi|Botci1|4046|BC1T_14721	78.23	317	1e-144	508	GLRG_10180T0	92.34	418	0	810	CH063_09108T0	86.41	449	0	800	jgi|CocheC4_1|59821|fgenesh1_pm.9_#_256	82.86	420	0	738	jgi|CocheC5_3|21796|CocheC5_1.fgenesh1_pg.C_scaffold_15000184	83.41	416	0	733	jgi|Cocsa1|132669|estExt_Genewise1Plus.C_1_t60378	82.86	420	0	737	FGSG_10347	100	463	0	954	FOXG_05055	94.38	463	0	880	FOXB_11618	94.6	463
FPSE_01224	357	ANID_10408T0	23.4	376	4e-09	57.8	jgi|Botci1|4045|BC1T_14720	31.87	364	3e-34	141	GLRG_10179T0	42.78	381	1e-65	245	CH063_09105T0	42.3	305	3e-42	167	jgi|CocheC4_1|164839|estExt_Genewise1.C_7_t20151	27.69	372	5e-22	100	jgi|CocheC5_3|1131684|estExt_Genewise1.C_5_t20179	27.69	372	5e-22	100	jgi|Cocsa1|167349|fgenesh1_pm.2_#_182	29.34	351	4e-22	100	FGSG_10346	92.44	357	2e-167	583	FOXG_05056	78.27	359	2e-147	518	FOXB_11619	78.27	359
FPSE_01225	705	ANID_02518T0	67.53	539	0	751	jgi|Botci1|4016|BC1T_14691	71.21	712	0	1008	GLRG_04170T0	78.01	714	0	1129	CH063_10170T0	81.75	411	0	701	jgi|CocheC4_1|58842|fgenesh1_pm.7_#_120	53.42	702	0	739	jgi|CocheC5_3|1192846|estExt_fgenesh1_pm.C_5_t10319	53.42	702	0	739	jgi|Cocsa1|33155|fgenesh1_kg.2_#_291_#_Locus3025v1rpkm36.29	53.42	702	0	738	FGSG_10345	99.57	705	0	1448	FOXG_05057	95.74	705	0	1384	FOXB_11620	95.65	667
FPSE_01226	1446	ANID_02517T0	42	50	3e-05	47.8	jgi|Botci1|4017|BC1T_14692	32.4	179	2e-24	110	GLRG_04169T0	39.74	1560	0	831	CH063_09468T0	40.24	1148	3e-178	622	jgi|CocheC4_1|191566|estExt_Genewise1Plus.C_7_t10322	26.62	601	8e-29	125	jgi|CocheC5_3|1171367|estExt_Genewise1Plus.C_5_t30034	26.62	601	8e-29	125	jgi|Cocsa1|270057|CE65498_3636	25.34	592	2e-30	130	FGSG_17729	94.06	1111	0	1896	FOXG_05058	75.73	1343	0	1816	FOXB_11621	76.7	1472
FPSE_01227	249	ANID_02847T0	51.05	239	2e-64	241	jgi|Botci1|2276|BC1T_13546	56.72	238	3e-79	290	GLRG_07511T0	52.63	133	1e-42	168	CH063_11820T0	55.64	133	2e-45	178	jgi|CocheC4_1|73721|estExt_fgenesh1_pm.C_170281	49.58	240	5e-68	253	jgi|CocheC5_3|1143785|estExt_Genewise1.C_13_t20307	49.58	240	5e-68	253	jgi|Cocsa1|116241|estExt_Genewise1.C_6_t20430	49.17	240	7e-68	252	FGSG_10344	99.6	249	5e-144	505	FOXG_05059	93.57	249	2e-133	470	FOXB_11622	95.58	249
[truncated: 11,221 more rows]
[truncated: 87 more columns]

## Sheet: FpSpecific156
Locus ID of Fp specific proteins
FPSE_00001
FPSE_00234
FPSE_01386
FPSE_01387
FPSE_01389
FPSE_01623
FPSE_01624
FPSE_01625
[truncated: 148 more rows]

## Sheet: FilteredBLASTmatrix239proteins
	Numbers represent BLASTp BIT scores
[truncated: 240 more rows]
